# Supplementary material for: Adult-Onset Transcriptomic Effects of Developmental Exposure to Benzene in Zebrafish (Danio rerio): Evaluating a Volatile Organic Compound of Concern
Source: Int J Mol Sci. 2023 Nov 11;24(22):16212. doi: 10.3390/ijms242216212 (PMC10671089; doi:10.3390/ijms242216212)
Supplement: Supplementary file 1 [file ijms-24-16212-s001.zip]

Archive with 2 entries (2 files):
- Adult Benzene significant  DEGs Table.xlsx
- Supplemental Tables final.pdf
