# Supplementary material for: Adult-Onset Transcriptomic Effects of Developmental Exposure to Benzene in Zebrafish (Danio rerio): Evaluating a Volatile Organic Compound of Concern
Source: Int J Mol Sci. 2023 Nov 11;24(22):16212. doi: 10.3390/ijms242216212 (PMC10671089; doi:10.3390/ijms242216212)
Supplement: Supplementary file 1 [file ijms-24-16212-s001.zip › Adult Benzene significant DEGs Table.xlsx]

## Sheet: 0.1 ppm FB
GeneID	Conc. (ppm)	Sex	Tissue	log2FoldChange	pvalue
ENSDARG00000095991	0.1 ppm	Female	Brain	-2.06563	1.68e-07
ENSDARG00000007425	0.1 ppm	Female	Brain	-1.78376	0.000134823
ENSDARG00000062397	0.1 ppm	Female	Brain	-1.65419	3.8e-08
ENSDARG00000099374	0.1 ppm	Female	Brain	-1.5824	5.62e-05
ENSDARG00000074431	0.1 ppm	Female	Brain	-1.57728	2.61e-06
ENSDARG00000100646	0.1 ppm	Female	Brain	-1.53999	3.44e-06
ENSDARG00000110836	0.1 ppm	Female	Brain	-1.52914	0.000129457
ENSDARG00000059583	0.1 ppm	Female	Brain	-1.51835	1.08e-08
ENSDARG00000082738	0.1 ppm	Female	Brain	-1.51734	0.000537294
ENSDARG00000019406	0.1 ppm	Female	Brain	-1.50468	3.51e-06
ENSDARG00000040990	0.1 ppm	Female	Brain	-1.50108	0.000229423
ENSDARG00000102202	0.1 ppm	Female	Brain	-1.4773	7.46e-05
ENSDARG00000060954	0.1 ppm	Female	Brain	-1.47341	1.02e-05
ENSDARG00000109678	0.1 ppm	Female	Brain	-1.4565	0.00190874
ENSDARG00000062216	0.1 ppm	Female	Brain	-1.44545	0.000215982
ENSDARG00000069282	0.1 ppm	Female	Brain	-1.43087	0.00200849
ENSDARG00000045797	0.1 ppm	Female	Brain	-1.42901	6.6e-05
ENSDARG00000052011	0.1 ppm	Female	Brain	-1.42799	5.45e-06
ENSDARG00000083280	0.1 ppm	Female	Brain	-1.41929	0.00200919
ENSDARG00000019526	0.1 ppm	Female	Brain	-1.41902	2.88e-05
ENSDARG00000007377	0.1 ppm	Female	Brain	-1.40437	1.92e-05
ENSDARG00000074204	0.1 ppm	Female	Brain	-1.40266	0.00329505
ENSDARG00000016855	0.1 ppm	Female	Brain	-1.40055	0.000686243
ENSDARG00000074378	0.1 ppm	Female	Brain	-1.38516	0.000320286
ENSDARG00000039852	0.1 ppm	Female	Brain	-1.36178	0.00445472
ENSDARG00000035663	0.1 ppm	Female	Brain	-1.35943	0.00069342
ENSDARG00000035835	0.1 ppm	Female	Brain	-1.35929	0.000371937
ENSDARG00000052638	0.1 ppm	Female	Brain	-1.35602	1.12e-06
ENSDARG00000102572	0.1 ppm	Female	Brain	-1.35501	0.00116462
ENSDARG00000031783	0.1 ppm	Female	Brain	-1.33037	0.000697611
ENSDARG00000019130	0.1 ppm	Female	Brain	-1.31981	1.75e-05
ENSDARG00000091215	0.1 ppm	Female	Brain	-1.31446	0.00042809
ENSDARG00000033727	0.1 ppm	Female	Brain	-1.3122	0.00622753
ENSDARG00000102018	0.1 ppm	Female	Brain	-1.30721	0.00628771
ENSDARG00000075758	0.1 ppm	Female	Brain	-1.30635	2.16e-06
ENSDARG00000115222	0.1 ppm	Female	Brain	-1.30498	0.000247932
ENSDARG00000069998	0.1 ppm	Female	Brain	-1.29741	8.21e-07
ENSDARG00000058865	0.1 ppm	Female	Brain	-1.29695	0.000501724
ENSDARG00000056678	0.1 ppm	Female	Brain	-1.29522	0.000573405
ENSDARG00000055791	0.1 ppm	Female	Brain	-1.2946	0.00036279
ENSDARG00000022437	0.1 ppm	Female	Brain	-1.28822	0.00429691
ENSDARG00000002728	0.1 ppm	Female	Brain	-1.28294	0.00649981
ENSDARG00000097892	0.1 ppm	Female	Brain	-1.28227	0.000832378
ENSDARG00000042056	0.1 ppm	Female	Brain	-1.27276	1.75e-06
ENSDARG00000081252	0.1 ppm	Female	Brain	-1.27128	0.00178582
ENSDARG00000028164	0.1 ppm	Female	Brain	-1.26619	0.00793929
ENSDARG00000006782	0.1 ppm	Female	Brain	-1.26316	0.00272661
ENSDARG00000026489	0.1 ppm	Female	Brain	-1.26262	1.44e-06
ENSDARG00000035633	0.1 ppm	Female	Brain	-1.2572	0.00801382
ENSDARG00000036460	0.1 ppm	Female	Brain	-1.23985	0.00973354
ENSDARG00000022614	0.1 ppm	Female	Brain	-1.23739	0.00774262
ENSDARG00000058699	0.1 ppm	Female	Brain	-1.22287	0.000431944
ENSDARG00000038729	0.1 ppm	Female	Brain	-1.21749	0.00158404
ENSDARG00000104773	0.1 ppm	Female	Brain	-1.21227	0.010354
ENSDARG00000110528	0.1 ppm	Female	Brain	-1.2099	9.2e-07
ENSDARG00000054191	0.1 ppm	Female	Brain	-1.20984	0.000843754
ENSDARG00000117309	0.1 ppm	Female	Brain	-1.20945	0.00904536
ENSDARG00000097467	0.1 ppm	Female	Brain	-1.20297	0.00125007
ENSDARG00000101715	0.1 ppm	Female	Brain	-1.20211	0.00830145
ENSDARG00000089924	0.1 ppm	Female	Brain	-1.19974	6.26e-05
ENSDARG00000036700	0.1 ppm	Female	Brain	-1.19757	0.000146777
ENSDARG00000104758	0.1 ppm	Female	Brain	-1.19665	0.00228632
ENSDARG00000100119	0.1 ppm	Female	Brain	-1.19117	7.45e-07
ENSDARG00000083588	0.1 ppm	Female	Brain	-1.18789	0.00761115
ENSDARG00000098691	0.1 ppm	Female	Brain	-1.1811	0.000332942
ENSDARG00000021343	0.1 ppm	Female	Brain	-1.17604	2.32e-08
ENSDARG00000098201	0.1 ppm	Female	Brain	-1.17199	0.0063849
ENSDARG00000105976	0.1 ppm	Female	Brain	-1.16842	0.0110294
ENSDARG00000095294	0.1 ppm	Female	Brain	-1.1625	0.00131385
ENSDARG00000039215	0.1 ppm	Female	Brain	-1.16248	0.00183389
ENSDARG00000077943	0.1 ppm	Female	Brain	-1.1612	0.00504314
ENSDARG00000063089	0.1 ppm	Female	Brain	-1.16039	0.00246822
ENSDARG00000035552	0.1 ppm	Female	Brain	-1.15437	0.0137853
ENSDARG00000079886	0.1 ppm	Female	Brain	-1.1528	0.0063082
ENSDARG00000097310	0.1 ppm	Female	Brain	-1.15226	0.00934842
ENSDARG00000014973	0.1 ppm	Female	Brain	-1.14823	0.0021464
ENSDARG00000075033	0.1 ppm	Female	Brain	-1.14802	0.00227844
ENSDARG00000063646	0.1 ppm	Female	Brain	-1.14178	0.00122692
ENSDARG00000079497	0.1 ppm	Female	Brain	-1.14117	0.00388091
ENSDARG00000010246	0.1 ppm	Female	Brain	-1.1372	4.39e-08
ENSDARG00000101270	0.1 ppm	Female	Brain	-1.13558	1.53e-05
ENSDARG00000015016	0.1 ppm	Female	Brain	-1.13312	0.00470654
ENSDARG00000100753	0.1 ppm	Female	Brain	-1.13104	0.000267101
ENSDARG00000004173	0.1 ppm	Female	Brain	-1.12954	0.000604585
ENSDARG00000045968	0.1 ppm	Female	Brain	-1.12864	0.00108346
ENSDARG00000001804	0.1 ppm	Female	Brain	-1.12775	0.0181404
ENSDARG00000097553	0.1 ppm	Female	Brain	-1.12736	0.0185485
ENSDARG00000061909	0.1 ppm	Female	Brain	-1.12247	0.000219669
ENSDARG00000071872	0.1 ppm	Female	Brain	-1.11933	5.82e-05
ENSDARG00000007141	0.1 ppm	Female	Brain	-1.11825	2.38e-06
ENSDARG00000013409	0.1 ppm	Female	Brain	-1.11556	0.0183253
ENSDARG00000011493	0.1 ppm	Female	Brain	-1.11556	0.000298051
ENSDARG00000053990	0.1 ppm	Female	Brain	-1.11546	2.37e-05
ENSDARG00000099593	0.1 ppm	Female	Brain	-1.11419	0.00185021
ENSDARG00000036912	0.1 ppm	Female	Brain	-1.11413	0.00624638
ENSDARG00000070019	0.1 ppm	Female	Brain	-1.1124	5.12e-05
ENSDARG00000005078	0.1 ppm	Female	Brain	-1.10818	6.62e-05
ENSDARG00000041237	0.1 ppm	Female	Brain	-1.10465	0.0160539
ENSDARG00000031299	0.1 ppm	Female	Brain	-1.10021	0.00329527
ENSDARG00000099766	0.1 ppm	Female	Brain	-1.09992	9.13e-05
ENSDARG00000030448	0.1 ppm	Female	Brain	-1.09981	0.00258842
ENSDARG00000053449	0.1 ppm	Female	Brain	-1.09648	0.000962756
ENSDARG00000098584	0.1 ppm	Female	Brain	-1.09636	0.0121968
ENSDARG00000014101	0.1 ppm	Female	Brain	-1.09613	0.0195
ENSDARG00000009607	0.1 ppm	Female	Brain	-1.09445	7.78e-05
ENSDARG00000060115	0.1 ppm	Female	Brain	-1.09312	0.00168258
ENSDARG00000077985	0.1 ppm	Female	Brain	-1.09192	0.0134651
ENSDARG00000103850	0.1 ppm	Female	Brain	-1.09095	0.00381913
ENSDARG00000008370	0.1 ppm	Female	Brain	-1.0909	4.86e-06
ENSDARG00000039543	0.1 ppm	Female	Brain	-1.08875	0.00635056
ENSDARG00000069184	0.1 ppm	Female	Brain	-1.08825	9.73e-05
ENSDARG00000070478	0.1 ppm	Female	Brain	-1.08392	0.0234642
ENSDARG00000089456	0.1 ppm	Female	Brain	-1.08334	0.00132345
ENSDARG00000014796	0.1 ppm	Female	Brain	-1.0816	0.0186107
ENSDARG00000041071	0.1 ppm	Female	Brain	-1.08062	0.0148089
ENSDARG00000017119	0.1 ppm	Female	Brain	-1.07663	0.00141822
ENSDARG00000027491	0.1 ppm	Female	Brain	-1.07414	0.00018761
ENSDARG00000003326	0.1 ppm	Female	Brain	-1.07289	0.0236087
ENSDARG00000016138	0.1 ppm	Female	Brain	-1.07047	0.000183178
ENSDARG00000098466	0.1 ppm	Female	Brain	-1.07019	4.69e-06
ENSDARG00000068374	0.1 ppm	Female	Brain	-1.06901	8.26e-06
ENSDARG00000001249	0.1 ppm	Female	Brain	-1.06558	0.00927092
ENSDARG00000089255	0.1 ppm	Female	Brain	-1.06444	0.000571101
ENSDARG00000101171	0.1 ppm	Female	Brain	-1.06442	0.00404143
ENSDARG00000057321	0.1 ppm	Female	Brain	-1.06322	0.0150016
ENSDARG00000068274	0.1 ppm	Female	Brain	-1.06059	0.0047381
ENSDARG00000043177	0.1 ppm	Female	Brain	-1.0604	0.00411053
ENSDARG00000074253	0.1 ppm	Female	Brain	-1.05949	0.0176205
ENSDARG00000004427	0.1 ppm	Female	Brain	-1.05802	0.000346045
ENSDARG00000026017	0.1 ppm	Female	Brain	-1.05405	0.0279867
ENSDARG00000031886	0.1 ppm	Female	Brain	-1.05018	0.0116718
ENSDARG00000011925	0.1 ppm	Female	Brain	-1.04873	0.0043222
ENSDARG00000043460	0.1 ppm	Female	Brain	-1.04673	0.00347765
ENSDARG00000112002	0.1 ppm	Female	Brain	-1.04669	0.0126442
ENSDARG00000015111	0.1 ppm	Female	Brain	-1.04602	0.000576452
ENSDARG00000007693	0.1 ppm	Female	Brain	-1.046	0.000234841
ENSDARG00000005891	0.1 ppm	Female	Brain	-1.04583	0.00335956
ENSDARG00000036675	0.1 ppm	Female	Brain	-1.04463	0.000316073
ENSDARG00000056233	0.1 ppm	Female	Brain	-1.04292	0.00240815
ENSDARG00000100209	0.1 ppm	Female	Brain	-1.04254	5e-07
ENSDARG00000016301	0.1 ppm	Female	Brain	-1.04068	0.00135202
ENSDARG00000032997	0.1 ppm	Female	Brain	-1.04051	6.36e-07
ENSDARG00000069525	0.1 ppm	Female	Brain	-1.03935	0.0179076
ENSDARG00000093089	0.1 ppm	Female	Brain	-1.03721	8.82e-05
ENSDARG00000016139	0.1 ppm	Female	Brain	-1.03708	0.0176856
ENSDARG00000033364	0.1 ppm	Female	Brain	-1.03694	0.000238128
ENSDARG00000026247	0.1 ppm	Female	Brain	-1.03568	0.00624381
ENSDARG00000113969	0.1 ppm	Female	Brain	-1.03533	0.00421766
ENSDARG00000042953	0.1 ppm	Female	Brain	-1.03459	0.0307818
ENSDARG00000001999	0.1 ppm	Female	Brain	-1.03448	0.0253147
ENSDARG00000006508	0.1 ppm	Female	Brain	-1.03346	0.00364463
ENSDARG00000032326	0.1 ppm	Female	Brain	-1.03245	0.00432074
ENSDARG00000011583	0.1 ppm	Female	Brain	-1.03218	0.00136851
ENSDARG00000035325	0.1 ppm	Female	Brain	-1.02749	4.88e-05
ENSDARG00000096829	0.1 ppm	Female	Brain	-1.02718	0.0104206
ENSDARG00000017474	0.1 ppm	Female	Brain	-1.02669	0.0244016
ENSDARG00000045910	0.1 ppm	Female	Brain	-1.02488	4.84e-07
ENSDARG00000040282	0.1 ppm	Female	Brain	-1.02427	0.0327344
ENSDARG00000056213	0.1 ppm	Female	Brain	-1.02353	0.0230077
ENSDARG00000044194	0.1 ppm	Female	Brain	-1.02143	0.00223257
ENSDARG00000012005	0.1 ppm	Female	Brain	-1.02037	0.00774477
ENSDARG00000038074	0.1 ppm	Female	Brain	-1.01887	0.000439668
ENSDARG00000007477	0.1 ppm	Female	Brain	-1.01866	0.0337064
ENSDARG00000069375	0.1 ppm	Female	Brain	-1.01798	0.0294984
ENSDARG00000042282	0.1 ppm	Female	Brain	-1.01758	0.00989715
ENSDARG00000015856	0.1 ppm	Female	Brain	-1.01593	0.0112927
ENSDARG00000042186	0.1 ppm	Female	Brain	-1.01507	0.0281187
ENSDARG00000063882	0.1 ppm	Female	Brain	-1.01481	0.00393579
ENSDARG00000027316	0.1 ppm	Female	Brain	-1.01435	0.00248646
ENSDARG00000055653	0.1 ppm	Female	Brain	-1.01207	0.015158
ENSDARG00000101624	0.1 ppm	Female	Brain	-1.00957	0.00424474
ENSDARG00000009350	0.1 ppm	Female	Brain	-1.00941	0.000386417
ENSDARG00000027992	0.1 ppm	Female	Brain	-1.0082	0.0267135
ENSDARG00000071065	0.1 ppm	Female	Brain	-1.00776	0.000119017
ENSDARG00000051879	0.1 ppm	Female	Brain	-1.00696	0.00689945
ENSDARG00000033320	0.1 ppm	Female	Brain	-1.00643	0.0134461
ENSDARG00000045465	0.1 ppm	Female	Brain	-1.00538	0.000976689
ENSDARG00000093313	0.1 ppm	Female	Brain	-1.00405	0.000202558
ENSDARG00000011360	0.1 ppm	Female	Brain	-1.00118	0.0111747
ENSDARG00000112349	0.1 ppm	Female	Brain	-1.00069	0.012873
ENSDARG00000091656	0.1 ppm	Female	Brain	-1.00063	0.0021832
ENSDARG00000041617	0.1 ppm	Female	Brain	-1.00038	0.00433208
ENSDARG00000041450	0.1 ppm	Female	Brain	-0.999143	1.38e-07
ENSDARG00000087784	0.1 ppm	Female	Brain	-0.998179	0.0334658
ENSDARG00000056648	0.1 ppm	Female	Brain	-0.997519	0.000631421
ENSDARG00000043972	0.1 ppm	Female	Brain	-0.995692	0.00657008
ENSDARG00000093064	0.1 ppm	Female	Brain	-0.995649	0.000585011
ENSDARG00000013968	0.1 ppm	Female	Brain	-0.994588	4.42e-05
ENSDARG00000037760	0.1 ppm	Female	Brain	-0.994403	0.0213875
ENSDARG00000003035	0.1 ppm	Female	Brain	-0.99438	0.000126866
ENSDARG00000042147	0.1 ppm	Female	Brain	-0.993639	0.00411307
ENSDARG00000069545	0.1 ppm	Female	Brain	-0.993252	0.0168205
ENSDARG00000030038	0.1 ppm	Female	Brain	-0.990277	0.001857
ENSDARG00000062897	0.1 ppm	Female	Brain	-0.989101	0.000593504
ENSDARG00000019274	0.1 ppm	Female	Brain	-0.98892	0.000177697
ENSDARG00000026448	0.1 ppm	Female	Brain	-0.988279	0.00295832
ENSDARG00000025338	0.1 ppm	Female	Brain	-0.987436	0.000820722
ENSDARG00000073870	0.1 ppm	Female	Brain	-0.9874	5.84e-05
ENSDARG00000021120	0.1 ppm	Female	Brain	-0.987133	0.00373573
ENSDARG00000006678	0.1 ppm	Female	Brain	-0.986937	0.0240271
ENSDARG00000100366	0.1 ppm	Female	Brain	-0.986497	0.0050467
ENSDARG00000086842	0.1 ppm	Female	Brain	-0.98432	0.00516008
ENSDARG00000040822	0.1 ppm	Female	Brain	-0.983099	0.000104755
ENSDARG00000032319	0.1 ppm	Female	Brain	-0.982826	0.0285429
ENSDARG00000098360	0.1 ppm	Female	Brain	-0.981995	3.03e-05
ENSDARG00000104370	0.1 ppm	Female	Brain	-0.981819	0.0128739
ENSDARG00000000796	0.1 ppm	Female	Brain	-0.981753	0.0333499
ENSDARG00000099351	0.1 ppm	Female	Brain	-0.981657	0.00838816
ENSDARG00000014569	0.1 ppm	Female	Brain	-0.980351	1.15e-06
ENSDARG00000101510	0.1 ppm	Female	Brain	-0.979562	5.3e-05
ENSDARG00000078567	0.1 ppm	Female	Brain	-0.979389	3.56e-05
ENSDARG00000070780	0.1 ppm	Female	Brain	-0.978317	0.00180119
ENSDARG00000009693	0.1 ppm	Female	Brain	-0.97831	0.00615733
ENSDARG00000095643	0.1 ppm	Female	Brain	-0.974138	0.0200419
ENSDARG00000070600	0.1 ppm	Female	Brain	-0.973208	0.000185223
ENSDARG00000105118	0.1 ppm	Female	Brain	-0.972918	0.00622787
ENSDARG00000071046	0.1 ppm	Female	Brain	-0.972615	0.00400677
ENSDARG00000014591	0.1 ppm	Female	Brain	-0.970933	1.49e-05
ENSDARG00000031161	0.1 ppm	Female	Brain	-0.970871	0.0426672
ENSDARG00000036227	0.1 ppm	Female	Brain	-0.969185	0.0234672
ENSDARG00000070151	0.1 ppm	Female	Brain	-0.969012	0.000269805
ENSDARG00000015392	0.1 ppm	Female	Brain	-0.968522	0.000134707
ENSDARG00000061505	0.1 ppm	Female	Brain	-0.967428	0.000172937
ENSDARG00000036386	0.1 ppm	Female	Brain	-0.966087	0.0131012
ENSDARG00000004577	0.1 ppm	Female	Brain	-0.964665	9.45e-05
ENSDARG00000078435	0.1 ppm	Female	Brain	-0.964337	0.000104309
ENSDARG00000026839	0.1 ppm	Female	Brain	-0.961858	0.00428094
ENSDARG00000101063	0.1 ppm	Female	Brain	-0.960231	0.0159147
ENSDARG00000054300	0.1 ppm	Female	Brain	-0.958305	0.00221094
ENSDARG00000044980	0.1 ppm	Female	Brain	-0.958088	0.000119822
ENSDARG00000017757	0.1 ppm	Female	Brain	-0.957821	0.0208184
ENSDARG00000058454	0.1 ppm	Female	Brain	-0.957572	2.04e-05
ENSDARG00000062137	0.1 ppm	Female	Brain	-0.957458	0.0163811
ENSDARG00000075416	0.1 ppm	Female	Brain	-0.9569	0.0127315
ENSDARG00000102965	0.1 ppm	Female	Brain	-0.954507	0.0123738
ENSDARG00000069857	0.1 ppm	Female	Brain	-0.95434	0.000769454
ENSDARG00000117552	0.1 ppm	Female	Brain	-0.953547	0.0371846
ENSDARG00000101216	0.1 ppm	Female	Brain	-0.95146	0.000290368
ENSDARG00000039770	0.1 ppm	Female	Brain	-0.950692	0.0471539
ENSDARG00000006636	0.1 ppm	Female	Brain	-0.950595	0.00548974
ENSDARG00000026762	0.1 ppm	Female	Brain	-0.950243	0.00980791
ENSDARG00000078056	0.1 ppm	Female	Brain	-0.950214	0.0473365
ENSDARG00000080152	0.1 ppm	Female	Brain	-0.950057	0.000255892
ENSDARG00000079281	0.1 ppm	Female	Brain	-0.949995	0.00252428
ENSDARG00000073962	0.1 ppm	Female	Brain	-0.949399	0.00789781
ENSDARG00000105060	0.1 ppm	Female	Brain	-0.949317	0.0392156
ENSDARG00000011515	0.1 ppm	Female	Brain	-0.94902	0.0184276
ENSDARG00000089033	0.1 ppm	Female	Brain	-0.948443	0.0192195
ENSDARG00000058292	0.1 ppm	Female	Brain	-0.948032	0.00810351
ENSDARG00000104542	0.1 ppm	Female	Brain	-0.947349	0.00658343
ENSDARG00000042571	0.1 ppm	Female	Brain	-0.947137	0.000283715
ENSDARG00000089368	0.1 ppm	Female	Brain	-0.946821	0.00147136
ENSDARG00000040948	0.1 ppm	Female	Brain	-0.946561	0.013424
ENSDARG00000024209	0.1 ppm	Female	Brain	-0.94587	0.0101596
ENSDARG00000041864	0.1 ppm	Female	Brain	-0.945589	0.0487302
ENSDARG00000009677	0.1 ppm	Female	Brain	-0.944615	0.00551291
ENSDARG00000094602	0.1 ppm	Female	Brain	-0.943809	0.000538152
ENSDARG00000052390	0.1 ppm	Female	Brain	-0.942411	9.48e-05
ENSDARG00000051875	0.1 ppm	Female	Brain	-0.942391	0.000128888
ENSDARG00000012688	0.1 ppm	Female	Brain	-0.942102	3.06e-08
ENSDARG00000099256	0.1 ppm	Female	Brain	-0.940062	0.000202867
ENSDARG00000062195	0.1 ppm	Female	Brain	-0.938174	0.0468762
ENSDARG00000088967	0.1 ppm	Female	Brain	-0.937845	0.00316755
ENSDARG00000055751	0.1 ppm	Female	Brain	-0.937523	0.0463778
ENSDARG00000055559	0.1 ppm	Female	Brain	-0.93372	0.0266486
ENSDARG00000017891	0.1 ppm	Female	Brain	-0.933671	0.000182742
ENSDARG00000057042	0.1 ppm	Female	Brain	-0.931954	0.0112159
ENSDARG00000079698	0.1 ppm	Female	Brain	-0.931679	0.0386716
ENSDARG00000040432	0.1 ppm	Female	Brain	-0.929647	0.0303965
ENSDARG00000014676	0.1 ppm	Female	Brain	-0.92941	0.000141163
ENSDARG00000074772	0.1 ppm	Female	Brain	-0.92837	0.0204835
ENSDARG00000037514	0.1 ppm	Female	Brain	-0.927912	0.00936784
ENSDARG00000037178	0.1 ppm	Female	Brain	-0.927785	0.0223131
ENSDARG00000044134	0.1 ppm	Female	Brain	-0.927473	0.00206896
ENSDARG00000032618	0.1 ppm	Female	Brain	-0.926801	0.00779025
ENSDARG00000056583	0.1 ppm	Female	Brain	-0.923834	0.00093525
ENSDARG00000010144	0.1 ppm	Female	Brain	-0.923161	0.000464521
ENSDARG00000071011	0.1 ppm	Female	Brain	-0.922501	0.0031704
ENSDARG00000003820	0.1 ppm	Female	Brain	-0.922494	0.0108624
ENSDARG00000103415	0.1 ppm	Female	Brain	-0.921266	0.000254995
ENSDARG00000079725	0.1 ppm	Female	Brain	-0.92089	8.73e-05
ENSDARG00000056628	0.1 ppm	Female	Brain	-0.920033	0.0038053
ENSDARG00000044098	0.1 ppm	Female	Brain	-0.918829	0.0169575
ENSDARG00000055100	0.1 ppm	Female	Brain	-0.918498	0.00260803
ENSDARG00000038030	0.1 ppm	Female	Brain	-0.918351	0.000101529
ENSDARG00000070542	0.1 ppm	Female	Brain	-0.917416	0.0363962
ENSDARG00000068716	0.1 ppm	Female	Brain	-0.914923	0.000874545
ENSDARG00000076701	0.1 ppm	Female	Brain	-0.914822	0.00412863
ENSDARG00000076779	0.1 ppm	Female	Brain	-0.914415	1.95e-05
ENSDARG00000098702	0.1 ppm	Female	Brain	-0.913715	0.0185772
ENSDARG00000013853	0.1 ppm	Female	Brain	-0.912904	0.000738157
ENSDARG00000099411	0.1 ppm	Female	Brain	-0.911724	0.0295651
ENSDARG00000059015	0.1 ppm	Female	Brain	-0.910616	0.000803653
ENSDARG00000071670	0.1 ppm	Female	Brain	-0.908923	0.000215609
ENSDARG00000023820	0.1 ppm	Female	Brain	-0.908537	0.00699132
ENSDARG00000003420	0.1 ppm	Female	Brain	-0.908421	0.00229056
ENSDARG00000041870	0.1 ppm	Female	Brain	-0.908305	0.000477245
ENSDARG00000076004	0.1 ppm	Female	Brain	-0.906669	0.00863746
ENSDARG00000105034	0.1 ppm	Female	Brain	-0.906586	0.0263114
ENSDARG00000102305	0.1 ppm	Female	Brain	-0.905635	0.0089988
ENSDARG00000036345	0.1 ppm	Female	Brain	-0.905501	0.0135471
ENSDARG00000079012	0.1 ppm	Female	Brain	-0.905024	0.00141374
ENSDARG00000078529	0.1 ppm	Female	Brain	-0.903029	3.4e-06
ENSDARG00000073872	0.1 ppm	Female	Brain	-0.9029	7.48e-07
ENSDARG00000012553	0.1 ppm	Female	Brain	-0.902702	0.00305056
ENSDARG00000068125	0.1 ppm	Female	Brain	-0.902643	0.00358031
ENSDARG00000037747	0.1 ppm	Female	Brain	-0.901536	0.0006679
ENSDARG00000070824	0.1 ppm	Female	Brain	-0.900953	0.00356657
ENSDARG00000056102	0.1 ppm	Female	Brain	-0.900825	0.00905669
ENSDARG00000092870	0.1 ppm	Female	Brain	-0.900259	0.0091432
ENSDARG00000020298	0.1 ppm	Female	Brain	-0.900208	0.00242039
ENSDARG00000071496	0.1 ppm	Female	Brain	-0.899836	0.0259838
ENSDARG00000042747	0.1 ppm	Female	Brain	-0.898761	0.0234167
ENSDARG00000020465	0.1 ppm	Female	Brain	-0.898166	0.00134853
ENSDARG00000056085	0.1 ppm	Female	Brain	-0.897832	0.000281945
ENSDARG00000038414	0.1 ppm	Female	Brain	-0.896638	0.00325175
ENSDARG00000004875	0.1 ppm	Female	Brain	-0.896368	0.0295597
ENSDARG00000098592	0.1 ppm	Female	Brain	-0.895492	0.000311271
ENSDARG00000029501	0.1 ppm	Female	Brain	-0.895142	0.00380842
ENSDARG00000036645	0.1 ppm	Female	Brain	-0.895061	0.00966886
ENSDARG00000075824	0.1 ppm	Female	Brain	-0.892854	0.00471096
ENSDARG00000068262	0.1 ppm	Female	Brain	-0.892338	0.00162485
ENSDARG00000013729	0.1 ppm	Female	Brain	-0.890369	7.31e-06
ENSDARG00000029259	0.1 ppm	Female	Brain	-0.889852	0.0207759
ENSDARG00000052789	0.1 ppm	Female	Brain	-0.889456	0.00336384
ENSDARG00000101602	0.1 ppm	Female	Brain	-0.88844	0.00286353
ENSDARG00000023989	0.1 ppm	Female	Brain	-0.888118	0.00934924
ENSDARG00000016867	0.1 ppm	Female	Brain	-0.884816	0.0214208
ENSDARG00000099458	0.1 ppm	Female	Brain	-0.884604	0.000127707
ENSDARG00000053405	0.1 ppm	Female	Brain	-0.883908	0.040887
ENSDARG00000045123	0.1 ppm	Female	Brain	-0.882826	0.00441068
ENSDARG00000095826	0.1 ppm	Female	Brain	-0.882213	0.00451129
ENSDARG00000040528	0.1 ppm	Female	Brain	-0.881068	0.0179319
ENSDARG00000092787	0.1 ppm	Female	Brain	-0.880059	0.000253635
ENSDARG00000017294	0.1 ppm	Female	Brain	-0.880004	0.000131587
ENSDARG00000017860	0.1 ppm	Female	Brain	-0.87998	0.0397112
ENSDARG00000057910	0.1 ppm	Female	Brain	-0.8794	0.00821224
ENSDARG00000002546	0.1 ppm	Female	Brain	-0.879331	0.000753645
ENSDARG00000087017	0.1 ppm	Female	Brain	-0.879209	0.0101913
ENSDARG00000043395	0.1 ppm	Female	Brain	-0.878882	0.0118036
ENSDARG00000070617	0.1 ppm	Female	Brain	-0.878698	0.00720728
ENSDARG00000026766	0.1 ppm	Female	Brain	-0.878425	0.0131548
ENSDARG00000013576	0.1 ppm	Female	Brain	-0.878223	0.0480485
ENSDARG00000074552	0.1 ppm	Female	Brain	-0.877543	8.72e-06
ENSDARG00000021991	0.1 ppm	Female	Brain	-0.877141	0.00370994
ENSDARG00000117076	0.1 ppm	Female	Brain	-0.877086	0.00792012
ENSDARG00000052247	0.1 ppm	Female	Brain	-0.877019	0.0386042
ENSDARG00000011743	0.1 ppm	Female	Brain	-0.87666	0.00813165
ENSDARG00000104030	0.1 ppm	Female	Brain	-0.875603	0.000678031
ENSDARG00000100419	0.1 ppm	Female	Brain	-0.875555	0.0016537
ENSDARG00000104637	0.1 ppm	Female	Brain	-0.875328	0.00318087
ENSDARG00000081807	0.1 ppm	Female	Brain	-0.875125	0.00521648
ENSDARG00000102590	0.1 ppm	Female	Brain	-0.874288	0.000710831
ENSDARG00000057626	0.1 ppm	Female	Brain	-0.873682	0.00650679
ENSDARG00000036162	0.1 ppm	Female	Brain	-0.873625	0.000119985
ENSDARG00000076805	0.1 ppm	Female	Brain	-0.87334	0.000417429
ENSDARG00000063672	0.1 ppm	Female	Brain	-0.873243	0.00488282
ENSDARG00000059028	0.1 ppm	Female	Brain	-0.872188	0.0425164
ENSDARG00000040121	0.1 ppm	Female	Brain	-0.871523	0.00158733
ENSDARG00000062192	0.1 ppm	Female	Brain	-0.870793	0.00387986
ENSDARG00000018492	0.1 ppm	Female	Brain	-0.870701	0.0170254
ENSDARG00000008785	0.1 ppm	Female	Brain	-0.869572	2.05e-06
ENSDARG00000016112	0.1 ppm	Female	Brain	-0.868266	0.00367039
ENSDARG00000055206	0.1 ppm	Female	Brain	-0.868208	0.0264536
ENSDARG00000045803	0.1 ppm	Female	Brain	-0.868169	0.00416593
ENSDARG00000102195	0.1 ppm	Female	Brain	-0.867385	0.0438317
ENSDARG00000031366	0.1 ppm	Female	Brain	-0.866275	0.00375349
ENSDARG00000018898	0.1 ppm	Female	Brain	-0.865688	0.00384646
ENSDARG00000041853	0.1 ppm	Female	Brain	-0.865645	0.00115368
ENSDARG00000003487	0.1 ppm	Female	Brain	-0.865584	0.000196254
ENSDARG00000055283	0.1 ppm	Female	Brain	-0.865477	0.00358587
ENSDARG00000100093	0.1 ppm	Female	Brain	-0.865146	0.00857114
ENSDARG00000110346	0.1 ppm	Female	Brain	-0.861493	0.0366817
ENSDARG00000104733	0.1 ppm	Female	Brain	-0.860373	0.00729118
ENSDARG00000030871	0.1 ppm	Female	Brain	-0.859808	0.00107337
ENSDARG00000094300	0.1 ppm	Female	Brain	-0.859221	0.00503197
ENSDARG00000033009	0.1 ppm	Female	Brain	-0.858727	9.81e-05
ENSDARG00000041581	0.1 ppm	Female	Brain	-0.857923	0.0100571
ENSDARG00000105648	0.1 ppm	Female	Brain	-0.856195	0.000163446
ENSDARG00000054578	0.1 ppm	Female	Brain	-0.855767	9.91e-05
ENSDARG00000052455	0.1 ppm	Female	Brain	-0.855457	0.0358343
ENSDARG00000075672	0.1 ppm	Female	Brain	-0.854927	0.0341325
ENSDARG00000039980	0.1 ppm	Female	Brain	-0.854907	0.00442295
ENSDARG00000024728	0.1 ppm	Female	Brain	-0.851653	0.0116708
ENSDARG00000088789	0.1 ppm	Female	Brain	-0.850687	0.0058963
ENSDARG00000061664	0.1 ppm	Female	Brain	-0.850581	0.00292456
ENSDARG00000061378	0.1 ppm	Female	Brain	-0.850066	0.0304062
ENSDARG00000115421	0.1 ppm	Female	Brain	-0.849642	0.0307046
ENSDARG00000056200	0.1 ppm	Female	Brain	-0.847356	0.0043335
ENSDARG00000025397	0.1 ppm	Female	Brain	-0.847246	1.39e-05
ENSDARG00000029204	0.1 ppm	Female	Brain	-0.847144	0.0159566
ENSDARG00000030064	0.1 ppm	Female	Brain	-0.846472	0.0197432
ENSDARG00000005456	0.1 ppm	Female	Brain	-0.846462	0.0170666
ENSDARG00000018272	0.1 ppm	Female	Brain	-0.846302	0.000784751
ENSDARG00000003021	0.1 ppm	Female	Brain	-0.846184	0.01015
ENSDARG00000040942	0.1 ppm	Female	Brain	-0.846062	0.0250016
ENSDARG00000023062	0.1 ppm	Female	Brain	-0.845251	0.0287388
ENSDARG00000087798	0.1 ppm	Female	Brain	-0.844531	0.019174
ENSDARG00000097048	0.1 ppm	Female	Brain	-0.843737	0.0014732
ENSDARG00000042934	0.1 ppm	Female	Brain	-0.843707	0.0476791
ENSDARG00000070085	0.1 ppm	Female	Brain	-0.843589	0.0204732
ENSDARG00000100624	0.1 ppm	Female	Brain	-0.843526	0.000409484
ENSDARG00000013997	0.1 ppm	Female	Brain	-0.842016	0.011731
ENSDARG00000098386	0.1 ppm	Female	Brain	-0.841212	1.68e-05
ENSDARG00000009390	0.1 ppm	Female	Brain	-0.84102	0.0393407
ENSDARG00000029107	0.1 ppm	Female	Brain	-0.840167	0.0155219
ENSDARG00000011537	0.1 ppm	Female	Brain	-0.83941	0.0466821
ENSDARG00000091393	0.1 ppm	Female	Brain	-0.838253	0.00953508
ENSDARG00000010248	0.1 ppm	Female	Brain	-0.838244	0.000812675
ENSDARG00000052082	0.1 ppm	Female	Brain	-0.838231	0.000948781
ENSDARG00000003642	0.1 ppm	Female	Brain	-0.83702	0.0421025
ENSDARG00000009534	0.1 ppm	Female	Brain	-0.836479	0.00646243
ENSDARG00000028327	0.1 ppm	Female	Brain	-0.835904	0.0024707
ENSDARG00000015315	0.1 ppm	Female	Brain	-0.835719	0.0107297
ENSDARG00000059311	0.1 ppm	Female	Brain	-0.834873	0.00121129
ENSDARG00000060383	0.1 ppm	Female	Brain	-0.83322	0.00589274
ENSDARG00000092478	0.1 ppm	Female	Brain	-0.833217	0.0118325
ENSDARG00000091683	0.1 ppm	Female	Brain	-0.832703	2.74e-06
ENSDARG00000016122	0.1 ppm	Female	Brain	-0.832276	0.01883
ENSDARG00000020123	0.1 ppm	Female	Brain	-0.832254	0.000179709
ENSDARG00000035873	0.1 ppm	Female	Brain	-0.832034	0.0229048
ENSDARG00000016649	0.1 ppm	Female	Brain	-0.830891	0.00953402
ENSDARG00000044923	0.1 ppm	Female	Brain	-0.830761	0.0390611
ENSDARG00000016835	0.1 ppm	Female	Brain	-0.830433	0.00934882
ENSDARG00000000588	0.1 ppm	Female	Brain	-0.829375	0.0474913
ENSDARG00000003872	0.1 ppm	Female	Brain	-0.829028	0.00690911
ENSDARG00000039931	0.1 ppm	Female	Brain	-0.828684	0.00340084
ENSDARG00000057882	0.1 ppm	Female	Brain	-0.828467	1.08e-05
ENSDARG00000042477	0.1 ppm	Female	Brain	-0.828407	0.0152574
ENSDARG00000027657	0.1 ppm	Female	Brain	-0.827496	0.00174547
ENSDARG00000092387	0.1 ppm	Female	Brain	-0.826547	0.00843577
ENSDARG00000099106	0.1 ppm	Female	Brain	-0.826216	0.000427718
ENSDARG00000041402	0.1 ppm	Female	Brain	-0.825404	0.0226049
ENSDARG00000003127	0.1 ppm	Female	Brain	-0.824757	0.004782
ENSDARG00000003573	0.1 ppm	Female	Brain	-0.824294	0.00940742
ENSDARG00000070006	0.1 ppm	Female	Brain	-0.82402	0.025062
ENSDARG00000017687	0.1 ppm	Female	Brain	-0.823677	0.0222638
ENSDARG00000040799	0.1 ppm	Female	Brain	-0.823415	0.00254215
ENSDARG00000057676	0.1 ppm	Female	Brain	-0.822916	5.72e-05
ENSDARG00000055536	0.1 ppm	Female	Brain	-0.821769	0.00537736
ENSDARG00000074293	0.1 ppm	Female	Brain	-0.821498	0.000611062
ENSDARG00000102636	0.1 ppm	Female	Brain	-0.821112	0.0110643
ENSDARG00000089663	0.1 ppm	Female	Brain	-0.820761	0.00192187
ENSDARG00000003257	0.1 ppm	Female	Brain	-0.8192	0.0119512
ENSDARG00000057736	0.1 ppm	Female	Brain	-0.818165	0.00309194
ENSDARG00000035470	0.1 ppm	Female	Brain	-0.818147	0.000959102
ENSDARG00000043665	0.1 ppm	Female	Brain	-0.818068	0.0140674
ENSDARG00000020449	0.1 ppm	Female	Brain	-0.817476	0.000554841
ENSDARG00000061735	0.1 ppm	Female	Brain	-0.815652	3e-07
ENSDARG00000097322	0.1 ppm	Female	Brain	-0.814614	0.000462686
ENSDARG00000052104	0.1 ppm	Female	Brain	-0.813763	0.0464906
ENSDARG00000100773	0.1 ppm	Female	Brain	-0.813491	0.042523
ENSDARG00000053019	0.1 ppm	Female	Brain	-0.813484	0.00468858
ENSDARG00000090219	0.1 ppm	Female	Brain	-0.813211	0.00759367
ENSDARG00000044083	0.1 ppm	Female	Brain	-0.812796	0.0177732
ENSDARG00000053724	0.1 ppm	Female	Brain	-0.812475	0.0372813
ENSDARG00000040214	0.1 ppm	Female	Brain	-0.812328	0.00353729
ENSDARG00000001686	0.1 ppm	Female	Brain	-0.812053	0.0468295
ENSDARG00000056532	0.1 ppm	Female	Brain	-0.812032	0.037455
ENSDARG00000004696	0.1 ppm	Female	Brain	-0.811859	0.0291266
ENSDARG00000061952	0.1 ppm	Female	Brain	-0.811799	0.000588771
ENSDARG00000042069	0.1 ppm	Female	Brain	-0.811497	0.00395694
ENSDARG00000039820	0.1 ppm	Female	Brain	-0.809741	1.13e-05
ENSDARG00000053110	0.1 ppm	Female	Brain	-0.808148	0.00242548
ENSDARG00000100836	0.1 ppm	Female	Brain	-0.807408	0.040998
ENSDARG00000037537	0.1 ppm	Female	Brain	-0.806949	0.0139616
ENSDARG00000101032	0.1 ppm	Female	Brain	-0.806754	0.0443213
ENSDARG00000069607	0.1 ppm	Female	Brain	-0.806513	0.0276325
ENSDARG00000029885	0.1 ppm	Female	Brain	-0.805852	0.00100922
ENSDARG00000099389	0.1 ppm	Female	Brain	-0.805312	0.00298646
ENSDARG00000058494	0.1 ppm	Female	Brain	-0.805182	0.00065046
ENSDARG00000076420	0.1 ppm	Female	Brain	-0.805042	0.0391288
ENSDARG00000103184	0.1 ppm	Female	Brain	-0.804544	0.0219986
ENSDARG00000006545	0.1 ppm	Female	Brain	-0.804013	0.00564673
ENSDARG00000078216	0.1 ppm	Female	Brain	-0.803936	0.00891147
ENSDARG00000045095	0.1 ppm	Female	Brain	-0.803814	0.0205564
ENSDARG00000026796	0.1 ppm	Female	Brain	-0.801705	0.0255417
ENSDARG00000045753	0.1 ppm	Female	Brain	-0.801701	0.0107521
ENSDARG00000012140	0.1 ppm	Female	Brain	-0.801628	0.00369284
ENSDARG00000058379	0.1 ppm	Female	Brain	-0.800234	0.00344664
ENSDARG00000062865	0.1 ppm	Female	Brain	-0.799714	0.0287685
ENSDARG00000002670	0.1 ppm	Female	Brain	-0.798602	0.01446
ENSDARG00000117283	0.1 ppm	Female	Brain	-0.798585	0.00110539
ENSDARG00000075616	0.1 ppm	Female	Brain	-0.797118	0.00155211
ENSDARG00000070222	0.1 ppm	Female	Brain	-0.795065	0.00250334
ENSDARG00000003281	0.1 ppm	Female	Brain	-0.794877	0.00394543
ENSDARG00000010078	0.1 ppm	Female	Brain	-0.79391	0.00908935
ENSDARG00000022944	0.1 ppm	Female	Brain	-0.793638	0.00815056
ENSDARG00000044073	0.1 ppm	Female	Brain	-0.792239	0.00486612
ENSDARG00000101619	0.1 ppm	Female	Brain	-0.79184	0.000193566
ENSDARG00000099617	0.1 ppm	Female	Brain	-0.791309	0.0115687
ENSDARG00000112670	0.1 ppm	Female	Brain	-0.791092	0.0280168
ENSDARG00000090223	0.1 ppm	Female	Brain	-0.789074	0.000332514
ENSDARG00000017809	0.1 ppm	Female	Brain	-0.788501	0.00935692
ENSDARG00000023967	0.1 ppm	Female	Brain	-0.788305	0.00443988
ENSDARG00000000853	0.1 ppm	Female	Brain	-0.788296	0.000829394
ENSDARG00000015050	0.1 ppm	Female	Brain	-0.788134	0.000212859
ENSDARG00000042120	0.1 ppm	Female	Brain	-0.788028	0.0417483
ENSDARG00000013434	0.1 ppm	Female	Brain	-0.787954	0.0402686
ENSDARG00000036338	0.1 ppm	Female	Brain	-0.787811	0.0386665
ENSDARG00000105279	0.1 ppm	Female	Brain	-0.787744	0.0366361
ENSDARG00000009212	0.1 ppm	Female	Brain	-0.787678	4.75e-05
ENSDARG00000070220	0.1 ppm	Female	Brain	-0.787668	0.037217
ENSDARG00000068698	0.1 ppm	Female	Brain	-0.787468	0.000553372
ENSDARG00000041830	0.1 ppm	Female	Brain	-0.787116	0.000900771
ENSDARG00000013009	0.1 ppm	Female	Brain	-0.785978	0.000724707
ENSDARG00000016010	0.1 ppm	Female	Brain	-0.785775	0.0141953
ENSDARG00000025797	0.1 ppm	Female	Brain	-0.785176	0.00307272
ENSDARG00000101413	0.1 ppm	Female	Brain	-0.784435	0.00107584
ENSDARG00000101080	0.1 ppm	Female	Brain	-0.784371	0.000452064
ENSDARG00000053950	0.1 ppm	Female	Brain	-0.782724	0.0416322
ENSDARG00000104300	0.1 ppm	Female	Brain	-0.781685	0.0381299
ENSDARG00000042799	0.1 ppm	Female	Brain	-0.781079	0.011709
ENSDARG00000034916	0.1 ppm	Female	Brain	-0.781058	0.00130181
ENSDARG00000079306	0.1 ppm	Female	Brain	-0.780424	0.000781085
ENSDARG00000033609	0.1 ppm	Female	Brain	-0.780301	0.00156979
ENSDARG00000052012	0.1 ppm	Female	Brain	-0.780254	0.0211134
ENSDARG00000025495	0.1 ppm	Female	Brain	-0.778942	0.0196429
ENSDARG00000039830	0.1 ppm	Female	Brain	-0.778614	0.00364586
ENSDARG00000054749	0.1 ppm	Female	Brain	-0.777752	0.0061386
ENSDARG00000074262	0.1 ppm	Female	Brain	-0.77605	0.00459859
ENSDARG00000101791	0.1 ppm	Female	Brain	-0.775812	0.0435198
ENSDARG00000007526	0.1 ppm	Female	Brain	-0.774454	0.0001701
ENSDARG00000056964	0.1 ppm	Female	Brain	-0.774184	0.00150623
ENSDARG00000098820	0.1 ppm	Female	Brain	-0.774069	0.0167516
ENSDARG00000108136	0.1 ppm	Female	Brain	-0.773616	0.0148552
ENSDARG00000102463	0.1 ppm	Female	Brain	-0.773369	0.0142118
ENSDARG00000042933	0.1 ppm	Female	Brain	-0.772822	0.00121912
ENSDARG00000102249	0.1 ppm	Female	Brain	-0.772058	0.00257274
ENSDARG00000097255	0.1 ppm	Female	Brain	-0.771881	0.0316038
ENSDARG00000017261	0.1 ppm	Female	Brain	-0.771708	0.00885547
ENSDARG00000017813	0.1 ppm	Female	Brain	-0.771178	0.0159346
ENSDARG00000102632	0.1 ppm	Female	Brain	-0.771146	0.000931384
ENSDARG00000041391	0.1 ppm	Female	Brain	-0.770943	0.00102404
ENSDARG00000018856	0.1 ppm	Female	Brain	-0.770692	0.00134805
ENSDARG00000011141	0.1 ppm	Female	Brain	-0.768458	0.00460665
ENSDARG00000100003	0.1 ppm	Female	Brain	-0.768389	0.0100243
ENSDARG00000070124	0.1 ppm	Female	Brain	-0.767418	0.00553276
ENSDARG00000029063	0.1 ppm	Female	Brain	-0.76737	0.00752083
ENSDARG00000038005	0.1 ppm	Female	Brain	-0.766764	0.0358073
ENSDARG00000086505	0.1 ppm	Female	Brain	-0.766027	0.0302266
ENSDARG00000000830	0.1 ppm	Female	Brain	-0.765818	0.0288365
ENSDARG00000033161	0.1 ppm	Female	Brain	-0.765258	0.0150072
ENSDARG00000086881	0.1 ppm	Female	Brain	-0.764865	0.0247766
ENSDARG00000032373	0.1 ppm	Female	Brain	-0.763392	0.0281612
ENSDARG00000003564	0.1 ppm	Female	Brain	-0.763185	0.000556001
ENSDARG00000086411	0.1 ppm	Female	Brain	-0.763046	0.0171579
ENSDARG00000002344	0.1 ppm	Female	Brain	-0.762246	0.000301414
ENSDARG00000103032	0.1 ppm	Female	Brain	-0.761695	0.00126396
ENSDARG00000077906	0.1 ppm	Female	Brain	-0.761411	0.0210482
ENSDARG00000074226	0.1 ppm	Female	Brain	-0.760923	0.00376762
ENSDARG00000014361	0.1 ppm	Female	Brain	-0.760137	0.0239767
ENSDARG00000087693	0.1 ppm	Female	Brain	-0.759906	0.00133762
ENSDARG00000059109	0.1 ppm	Female	Brain	-0.759357	0.00549115
ENSDARG00000020794	0.1 ppm	Female	Brain	-0.759322	0.0043311
ENSDARG00000036394	0.1 ppm	Female	Brain	-0.758743	0.00549224
ENSDARG00000009447	0.1 ppm	Female	Brain	-0.758588	0.000264395
ENSDARG00000095019	0.1 ppm	Female	Brain	-0.757938	0.0147668
ENSDARG00000014794	0.1 ppm	Female	Brain	-0.757849	8.15e-05
ENSDARG00000077847	0.1 ppm	Female	Brain	-0.757191	0.00421276
ENSDARG00000019307	0.1 ppm	Female	Brain	-0.756937	0.0198922
ENSDARG00000092873	0.1 ppm	Female	Brain	-0.756078	2.15e-06
ENSDARG00000013976	0.1 ppm	Female	Brain	-0.756073	0.00578022
ENSDARG00000054574	0.1 ppm	Female	Brain	-0.75563	0.0324986
ENSDARG00000055652	0.1 ppm	Female	Brain	-0.754915	0.048667
ENSDARG00000103507	0.1 ppm	Female	Brain	-0.753278	0.0196652
ENSDARG00000042796	0.1 ppm	Female	Brain	-0.753273	0.000612237
ENSDARG00000104929	0.1 ppm	Female	Brain	-0.753244	0.0272756
ENSDARG00000021838	0.1 ppm	Female	Brain	-0.75309	3.12e-05
ENSDARG00000009783	0.1 ppm	Female	Brain	-0.751943	0.00541263
ENSDARG00000102766	0.1 ppm	Female	Brain	-0.751798	0.000615096
ENSDARG00000030367	0.1 ppm	Female	Brain	-0.751266	0.0123586
ENSDARG00000103490	0.1 ppm	Female	Brain	-0.751162	0.00088669
ENSDARG00000098355	0.1 ppm	Female	Brain	-0.750058	0.00309616
ENSDARG00000055120	0.1 ppm	Female	Brain	-0.74914	0.00665169
ENSDARG00000105822	0.1 ppm	Female	Brain	-0.748913	0.000454681
ENSDARG00000027279	0.1 ppm	Female	Brain	-0.748824	0.0013227
ENSDARG00000014165	0.1 ppm	Female	Brain	-0.747835	0.00407236
ENSDARG00000038577	0.1 ppm	Female	Brain	-0.747668	8.58e-05
ENSDARG00000034503	0.1 ppm	Female	Brain	-0.747125	0.00669598
ENSDARG00000039913	0.1 ppm	Female	Brain	-0.747118	0.0072685
ENSDARG00000104223	0.1 ppm	Female	Brain	-0.74487	0.00794177
ENSDARG00000060112	0.1 ppm	Female	Brain	-0.743942	0.00996591
ENSDARG00000036190	0.1 ppm	Female	Brain	-0.743294	0.000876995
ENSDARG00000068434	0.1 ppm	Female	Brain	-0.742886	0.000203914
ENSDARG00000088959	0.1 ppm	Female	Brain	-0.742606	0.0236143
ENSDARG00000019498	0.1 ppm	Female	Brain	-0.74149	0.023443
ENSDARG00000062936	0.1 ppm	Female	Brain	-0.741033	0.00600335
ENSDARG00000019417	0.1 ppm	Female	Brain	-0.740075	0.00312041
ENSDARG00000075030	0.1 ppm	Female	Brain	-0.739445	0.00360501
ENSDARG00000037350	0.1 ppm	Female	Brain	-0.738813	0.00145373
ENSDARG00000062478	0.1 ppm	Female	Brain	-0.738723	0.0491565
ENSDARG00000074863	0.1 ppm	Female	Brain	-0.73869	0.0237316
ENSDARG00000097369	0.1 ppm	Female	Brain	-0.738416	0.0465965
ENSDARG00000051761	0.1 ppm	Female	Brain	-0.737885	0.0192663
ENSDARG00000103845	0.1 ppm	Female	Brain	-0.737865	0.00301602
ENSDARG00000103834	0.1 ppm	Female	Brain	-0.73702	0.00110253
ENSDARG00000022659	0.1 ppm	Female	Brain	-0.736571	0.00120433
ENSDARG00000099387	0.1 ppm	Female	Brain	-0.736079	0.0206371
ENSDARG00000007275	0.1 ppm	Female	Brain	-0.735827	0.01283
ENSDARG00000020840	0.1 ppm	Female	Brain	-0.735591	0.00347264
ENSDARG00000068213	0.1 ppm	Female	Brain	-0.735491	0.0438239
ENSDARG00000079516	0.1 ppm	Female	Brain	-0.7354	0.000197445
ENSDARG00000098591	0.1 ppm	Female	Brain	-0.734823	0.00143532
ENSDARG00000055070	0.1 ppm	Female	Brain	-0.734514	0.0226719
ENSDARG00000099298	0.1 ppm	Female	Brain	-0.73435	0.00469659
ENSDARG00000034504	0.1 ppm	Female	Brain	-0.734286	0.0176041
ENSDARG00000113771	0.1 ppm	Female	Brain	-0.734	0.00800715
ENSDARG00000104068	0.1 ppm	Female	Brain	-0.733957	0.00120088
ENSDARG00000058730	0.1 ppm	Female	Brain	-0.73376	0.0354675
ENSDARG00000068996	0.1 ppm	Female	Brain	-0.733271	0.00133393
ENSDARG00000075526	0.1 ppm	Female	Brain	-0.733091	0.00337285
ENSDARG00000020926	0.1 ppm	Female	Brain	-0.732697	0.00170044
ENSDARG00000037935	0.1 ppm	Female	Brain	-0.73246	0.0135685
ENSDARG00000042469	0.1 ppm	Female	Brain	-0.732157	0.00400645
ENSDARG00000043299	0.1 ppm	Female	Brain	-0.73112	0.0411255
ENSDARG00000096661	0.1 ppm	Female	Brain	-0.731029	0.0120733
ENSDARG00000019398	0.1 ppm	Female	Brain	-0.730731	0.00516162
ENSDARG00000077492	0.1 ppm	Female	Brain	-0.729466	0.000206396
ENSDARG00000059960	0.1 ppm	Female	Brain	-0.729314	0.00346406
ENSDARG00000088383	0.1 ppm	Female	Brain	-0.729163	9.91e-05
ENSDARG00000095451	0.1 ppm	Female	Brain	-0.728671	0.00470427
ENSDARG00000022810	0.1 ppm	Female	Brain	-0.728192	0.0234661
ENSDARG00000078073	0.1 ppm	Female	Brain	-0.726888	0.0176616
ENSDARG00000087426	0.1 ppm	Female	Brain	-0.726734	0.0419148
ENSDARG00000036161	0.1 ppm	Female	Brain	-0.726643	0.000232136
ENSDARG00000101908	0.1 ppm	Female	Brain	-0.726258	0.00119481
ENSDARG00000104940	0.1 ppm	Female	Brain	-0.725978	0.00292814
ENSDARG00000056690	0.1 ppm	Female	Brain	-0.725867	0.0173719
ENSDARG00000027200	0.1 ppm	Female	Brain	-0.725798	0.00687555
ENSDARG00000092456	0.1 ppm	Female	Brain	-0.725404	0.0257045
ENSDARG00000059461	0.1 ppm	Female	Brain	-0.724675	0.00889777
ENSDARG00000025404	0.1 ppm	Female	Brain	-0.724503	0.0186071
ENSDARG00000011945	0.1 ppm	Female	Brain	-0.724207	0.000211218
ENSDARG00000087456	0.1 ppm	Female	Brain	-0.724204	0.000411603
ENSDARG00000104871	0.1 ppm	Female	Brain	-0.723726	0.0107788
ENSDARG00000044511	0.1 ppm	Female	Brain	-0.72293	0.0282953
ENSDARG00000039872	0.1 ppm	Female	Brain	-0.722657	0.00751369
ENSDARG00000057672	0.1 ppm	Female	Brain	-0.722414	0.00240862
ENSDARG00000040527	0.1 ppm	Female	Brain	-0.722364	0.0352862
ENSDARG00000045364	0.1 ppm	Female	Brain	-0.722106	0.00783129
ENSDARG00000087657	0.1 ppm	Female	Brain	-0.721772	0.00375123
ENSDARG00000077237	0.1 ppm	Female	Brain	-0.720697	0.0260182
ENSDARG00000069065	0.1 ppm	Female	Brain	-0.720605	0.00408642
ENSDARG00000037574	0.1 ppm	Female	Brain	-0.720587	0.0371124
ENSDARG00000061023	0.1 ppm	Female	Brain	-0.7204	0.0187743
ENSDARG00000013561	0.1 ppm	Female	Brain	-0.720377	0.00217874
ENSDARG00000117291	0.1 ppm	Female	Brain	-0.719913	8.44e-06
ENSDARG00000099143	0.1 ppm	Female	Brain	-0.71947	0.000901703
ENSDARG00000012581	0.1 ppm	Female	Brain	-0.718596	0.00170746
ENSDARG00000002369	0.1 ppm	Female	Brain	-0.718435	0.000504541
ENSDARG00000035579	0.1 ppm	Female	Brain	-0.718038	0.00898771
ENSDARG00000075437	0.1 ppm	Female	Brain	-0.717735	0.00619849
ENSDARG00000033179	0.1 ppm	Female	Brain	-0.717407	0.0101362
ENSDARG00000003235	0.1 ppm	Female	Brain	-0.716948	0.00251941
ENSDARG00000098941	0.1 ppm	Female	Brain	-0.716828	0.0179374
ENSDARG00000087176	0.1 ppm	Female	Brain	-0.716347	0.0309389
ENSDARG00000056252	0.1 ppm	Female	Brain	-0.715028	0.00913107
ENSDARG00000010596	0.1 ppm	Female	Brain	-0.715022	0.00279
ENSDARG00000016979	0.1 ppm	Female	Brain	-0.714998	0.0395227
ENSDARG00000099966	0.1 ppm	Female	Brain	-0.714884	8.42e-05
ENSDARG00000038456	0.1 ppm	Female	Brain	-0.714662	0.0104549
ENSDARG00000026902	0.1 ppm	Female	Brain	-0.714391	0.0011656
ENSDARG00000105040	0.1 ppm	Female	Brain	-0.714129	0.0231006
ENSDARG00000020493	0.1 ppm	Female	Brain	-0.713766	0.00154516
ENSDARG00000102308	0.1 ppm	Female	Brain	-0.713711	0.0107072
ENSDARG00000039022	0.1 ppm	Female	Brain	-0.71357	0.00253981
ENSDARG00000098059	0.1 ppm	Female	Brain	-0.713494	0.000206722
ENSDARG00000115843	0.1 ppm	Female	Brain	-0.713363	0.0337627
ENSDARG00000067913	0.1 ppm	Female	Brain	-0.7133	0.0225912
ENSDARG00000104782	0.1 ppm	Female	Brain	-0.713073	8.87e-08
ENSDARG00000111102	0.1 ppm	Female	Brain	-0.713011	0.0246108
ENSDARG00000052462	0.1 ppm	Female	Brain	-0.712811	0.0196231
ENSDARG00000068967	0.1 ppm	Female	Brain	-0.712538	0.0311226
ENSDARG00000027916	0.1 ppm	Female	Brain	-0.709499	0.00766584
ENSDARG00000103200	0.1 ppm	Female	Brain	-0.709095	0.000498355
ENSDARG00000016864	0.1 ppm	Female	Brain	-0.708329	0.00503044
ENSDARG00000102978	0.1 ppm	Female	Brain	-0.706725	0.00259958
ENSDARG00000019941	0.1 ppm	Female	Brain	-0.704949	0.00130847
ENSDARG00000098486	0.1 ppm	Female	Brain	-0.70492	0.000661947
ENSDARG00000090086	0.1 ppm	Female	Brain	-0.704838	0.00559998
ENSDARG00000018228	0.1 ppm	Female	Brain	-0.704352	0.0302481
ENSDARG00000033201	0.1 ppm	Female	Brain	-0.703974	0.00552844
ENSDARG00000039882	0.1 ppm	Female	Brain	-0.703812	0.00100591
ENSDARG00000031435	0.1 ppm	Female	Brain	-0.703649	0.00191712
ENSDARG00000029544	0.1 ppm	Female	Brain	-0.703482	0.0279802
ENSDARG00000058996	0.1 ppm	Female	Brain	-0.7033	0.00310141
ENSDARG00000038608	0.1 ppm	Female	Brain	-0.703002	0.0137772
ENSDARG00000061989	0.1 ppm	Female	Brain	-0.702812	0.016591
ENSDARG00000074285	0.1 ppm	Female	Brain	-0.70277	0.00628702
ENSDARG00000019236	0.1 ppm	Female	Brain	-0.702229	0.0240594
ENSDARG00000063466	0.1 ppm	Female	Brain	-0.702121	0.018792
ENSDARG00000076966	0.1 ppm	Female	Brain	-0.701813	0.0284031
ENSDARG00000063718	0.1 ppm	Female	Brain	-0.701801	0.0296617
ENSDARG00000059438	0.1 ppm	Female	Brain	-0.701789	0.0292483
ENSDARG00000098391	0.1 ppm	Female	Brain	-0.701588	0.0142746
ENSDARG00000101095	0.1 ppm	Female	Brain	-0.700885	0.000772105
ENSDARG00000058746	0.1 ppm	Female	Brain	-0.70078	0.00577457
ENSDARG00000098785	0.1 ppm	Female	Brain	-0.700718	0.00639601
ENSDARG00000103163	0.1 ppm	Female	Brain	-0.70036	0.0011677
ENSDARG00000117308	0.1 ppm	Female	Brain	-0.699679	0.0120452
ENSDARG00000053130	0.1 ppm	Female	Brain	-0.699132	0.00152565
ENSDARG00000010681	0.1 ppm	Female	Brain	-0.698783	0.0135196
ENSDARG00000063213	0.1 ppm	Female	Brain	-0.698759	0.024104
ENSDARG00000095906	0.1 ppm	Female	Brain	-0.698583	0.00769589
ENSDARG00000055885	0.1 ppm	Female	Brain	-0.698184	0.00775763
ENSDARG00000011239	0.1 ppm	Female	Brain	-0.697952	0.0241925
ENSDARG00000078441	0.1 ppm	Female	Brain	-0.697273	0.0153544
ENSDARG00000032831	0.1 ppm	Female	Brain	-0.6967	0.0487323
ENSDARG00000070589	0.1 ppm	Female	Brain	-0.695279	0.00835573
ENSDARG00000062266	0.1 ppm	Female	Brain	-0.69462	0.00180924
ENSDARG00000059398	0.1 ppm	Female	Brain	-0.694262	0.000170478
ENSDARG00000071378	0.1 ppm	Female	Brain	-0.693358	0.0132704
ENSDARG00000102531	0.1 ppm	Female	Brain	-0.693321	0.00512647
ENSDARG00000090830	0.1 ppm	Female	Brain	-0.693197	0.00403144
ENSDARG00000013031	0.1 ppm	Female	Brain	-0.692981	0.000431861
ENSDARG00000040620	0.1 ppm	Female	Brain	-0.692812	0.0399454
ENSDARG00000045846	0.1 ppm	Female	Brain	-0.69257	0.00239835
ENSDARG00000020527	0.1 ppm	Female	Brain	-0.692269	0.0179686
ENSDARG00000078473	0.1 ppm	Female	Brain	-0.691944	0.000603178
ENSDARG00000036967	0.1 ppm	Female	Brain	-0.691941	0.0205651
ENSDARG00000101626	0.1 ppm	Female	Brain	-0.691474	0.00643693
ENSDARG00000009740	0.1 ppm	Female	Brain	-0.691035	0.00708526
ENSDARG00000001734	0.1 ppm	Female	Brain	-0.690671	0.00305316
ENSDARG00000035676	0.1 ppm	Female	Brain	-0.689842	0.000317086
ENSDARG00000051889	0.1 ppm	Female	Brain	-0.689415	0.0428197
ENSDARG00000023766	0.1 ppm	Female	Brain	-0.689097	0.000666348
ENSDARG00000018574	0.1 ppm	Female	Brain	-0.689072	0.0137715
ENSDARG00000004988	0.1 ppm	Female	Brain	-0.688476	0.000278418
ENSDARG00000038858	0.1 ppm	Female	Brain	-0.688274	0.00674402
ENSDARG00000087277	0.1 ppm	Female	Brain	-0.688236	0.0177875
ENSDARG00000090389	0.1 ppm	Female	Brain	-0.688088	0.000488904
ENSDARG00000095974	0.1 ppm	Female	Brain	-0.68787	0.00605717
ENSDARG00000089681	0.1 ppm	Female	Brain	-0.687806	0.0160308
ENSDARG00000044092	0.1 ppm	Female	Brain	-0.687679	0.00532894
ENSDARG00000042940	0.1 ppm	Female	Brain	-0.687487	0.0213691
ENSDARG00000045017	0.1 ppm	Female	Brain	-0.687226	0.00248474
ENSDARG00000019728	0.1 ppm	Female	Brain	-0.68696	0.0480023
ENSDARG00000052673	0.1 ppm	Female	Brain	-0.686709	0.000312571
ENSDARG00000038059	0.1 ppm	Female	Brain	-0.685912	3.6e-05
ENSDARG00000079382	0.1 ppm	Female	Brain	-0.685512	0.0153835
ENSDARG00000031164	0.1 ppm	Female	Brain	-0.685374	0.000334812
ENSDARG00000077870	0.1 ppm	Female	Brain	-0.68434	0.0204264
ENSDARG00000056450	0.1 ppm	Female	Brain	-0.68389	0.00259926
ENSDARG00000034105	0.1 ppm	Female	Brain	-0.683443	0.00164654
ENSDARG00000070834	0.1 ppm	Female	Brain	-0.683183	0.0164299
ENSDARG00000103428	0.1 ppm	Female	Brain	-0.68285	0.0214784
ENSDARG00000011459	0.1 ppm	Female	Brain	-0.682373	0.0242775
ENSDARG00000105463	0.1 ppm	Female	Brain	-0.681364	0.00186799
ENSDARG00000046074	0.1 ppm	Female	Brain	-0.681158	0.0160586
ENSDARG00000075980	0.1 ppm	Female	Brain	-0.681149	0.0220883
ENSDARG00000102744	0.1 ppm	Female	Brain	-0.681082	0.000940066
ENSDARG00000040287	0.1 ppm	Female	Brain	-0.680606	0.000185754
ENSDARG00000056803	0.1 ppm	Female	Brain	-0.680591	0.015709
ENSDARG00000022183	0.1 ppm	Female	Brain	-0.680539	0.0129282
ENSDARG00000104111	0.1 ppm	Female	Brain	-0.680535	0.0118295
ENSDARG00000018921	0.1 ppm	Female	Brain	-0.679444	0.0191339
ENSDARG00000017180	0.1 ppm	Female	Brain	-0.679188	0.0400834
ENSDARG00000019404	0.1 ppm	Female	Brain	-0.678985	0.000216778
ENSDARG00000069671	0.1 ppm	Female	Brain	-0.678784	0.0120348
ENSDARG00000099281	0.1 ppm	Female	Brain	-0.678642	0.0310817
ENSDARG00000017775	0.1 ppm	Female	Brain	-0.678378	0.00142017
ENSDARG00000099453	0.1 ppm	Female	Brain	-0.678106	0.00277027
ENSDARG00000034600	0.1 ppm	Female	Brain	-0.677956	0.00032723
ENSDARG00000017798	0.1 ppm	Female	Brain	-0.677893	0.00259173
ENSDARG00000070537	0.1 ppm	Female	Brain	-0.677174	9.47e-05
ENSDARG00000100270	0.1 ppm	Female	Brain	-0.6769	0.0117759
ENSDARG00000077955	0.1 ppm	Female	Brain	-0.676898	0.00306403
ENSDARG00000093378	0.1 ppm	Female	Brain	-0.676569	0.0432744
ENSDARG00000075222	0.1 ppm	Female	Brain	-0.676192	0.0405383
ENSDARG00000052164	0.1 ppm	Female	Brain	-0.67612	0.0261767
ENSDARG00000029952	0.1 ppm	Female	Brain	-0.675816	0.00919906
ENSDARG00000017034	0.1 ppm	Female	Brain	-0.674999	0.0260616
ENSDARG00000018562	0.1 ppm	Female	Brain	-0.673868	4.91e-05
ENSDARG00000013741	0.1 ppm	Female	Brain	-0.673732	0.0122709
ENSDARG00000026180	0.1 ppm	Female	Brain	-0.673377	4.48e-05
ENSDARG00000057075	0.1 ppm	Female	Brain	-0.673023	0.000233653
ENSDARG00000016058	0.1 ppm	Female	Brain	-0.672181	0.000319306
ENSDARG00000075881	0.1 ppm	Female	Brain	-0.672098	0.02152
ENSDARG00000103978	0.1 ppm	Female	Brain	-0.671221	0.0137611
ENSDARG00000011929	0.1 ppm	Female	Brain	-0.671082	0.0172621
ENSDARG00000036924	0.1 ppm	Female	Brain	-0.671058	0.0399717
ENSDARG00000030479	0.1 ppm	Female	Brain	-0.670832	0.0134054
ENSDARG00000054362	0.1 ppm	Female	Brain	-0.670647	3.28e-05
ENSDARG00000068484	0.1 ppm	Female	Brain	-0.670434	0.00136209
ENSDARG00000006766	0.1 ppm	Female	Brain	-0.670397	0.000204691
ENSDARG00000058349	0.1 ppm	Female	Brain	-0.670376	0.000472585
ENSDARG00000024189	0.1 ppm	Female	Brain	-0.669162	0.00788638
ENSDARG00000053505	0.1 ppm	Female	Brain	-0.668889	0.0198797
ENSDARG00000017537	0.1 ppm	Female	Brain	-0.667174	0.0273849
ENSDARG00000009001	0.1 ppm	Female	Brain	-0.667147	0.00593422
ENSDARG00000008573	0.1 ppm	Female	Brain	-0.667134	0.0243807
ENSDARG00000059212	0.1 ppm	Female	Brain	-0.666745	0.0211723
ENSDARG00000009106	0.1 ppm	Female	Brain	-0.666737	0.00191155
ENSDARG00000006397	0.1 ppm	Female	Brain	-0.666371	0.039604
ENSDARG00000099635	0.1 ppm	Female	Brain	-0.666196	4.92e-06
ENSDARG00000092115	0.1 ppm	Female	Brain	-0.665898	0.0109922
ENSDARG00000020621	0.1 ppm	Female	Brain	-0.665806	0.000589145
ENSDARG00000103288	0.1 ppm	Female	Brain	-0.665233	0.0226217
ENSDARG00000102060	0.1 ppm	Female	Brain	-0.665176	0.0326232
ENSDARG00000056633	0.1 ppm	Female	Brain	-0.664681	0.00165755
ENSDARG00000037108	0.1 ppm	Female	Brain	-0.664584	0.0327167
ENSDARG00000030583	0.1 ppm	Female	Brain	-0.664384	0.00114146
ENSDARG00000113899	0.1 ppm	Female	Brain	-0.66428	0.0130366
ENSDARG00000069951	0.1 ppm	Female	Brain	-0.663909	0.00255171
ENSDARG00000059360	0.1 ppm	Female	Brain	-0.663861	0.000537408
ENSDARG00000052594	0.1 ppm	Female	Brain	-0.663727	0.0150422
ENSDARG00000052567	0.1 ppm	Female	Brain	-0.663642	0.000606031
ENSDARG00000074057	0.1 ppm	Female	Brain	-0.662687	0.000269274
ENSDARG00000032237	0.1 ppm	Female	Brain	-0.662319	0.03472
ENSDARG00000056525	0.1 ppm	Female	Brain	-0.66222	0.000529033
ENSDARG00000102229	0.1 ppm	Female	Brain	-0.662071	0.00260712
ENSDARG00000010481	0.1 ppm	Female	Brain	-0.661671	0.000252773
ENSDARG00000098174	0.1 ppm	Female	Brain	-0.661628	0.000480202
ENSDARG00000011958	0.1 ppm	Female	Brain	-0.661617	0.0289866
ENSDARG00000054911	0.1 ppm	Female	Brain	-0.660985	0.00180171
ENSDARG00000038881	0.1 ppm	Female	Brain	-0.660699	0.0441975
ENSDARG00000054823	0.1 ppm	Female	Brain	-0.660384	0.00488991
ENSDARG00000011890	0.1 ppm	Female	Brain	-0.660134	0.00833134
ENSDARG00000100594	0.1 ppm	Female	Brain	-0.659526	0.0143663
ENSDARG00000088862	0.1 ppm	Female	Brain	-0.659412	0.0310783
ENSDARG00000069339	0.1 ppm	Female	Brain	-0.659167	0.00302936
ENSDARG00000003383	0.1 ppm	Female	Brain	-0.658687	0.000433235
ENSDARG00000058079	0.1 ppm	Female	Brain	-0.658665	0.0439688
ENSDARG00000098681	0.1 ppm	Female	Brain	-0.658442	0.0097433
ENSDARG00000019208	0.1 ppm	Female	Brain	-0.658382	0.0435068
ENSDARG00000015161	0.1 ppm	Female	Brain	-0.658262	0.0154042
ENSDARG00000070472	0.1 ppm	Female	Brain	-0.658015	1.3e-05
ENSDARG00000017874	0.1 ppm	Female	Brain	-0.657993	0.00992816
ENSDARG00000007405	0.1 ppm	Female	Brain	-0.657737	0.00228381
ENSDARG00000053217	0.1 ppm	Female	Brain	-0.657297	0.00205836
ENSDARG00000041150	0.1 ppm	Female	Brain	-0.656648	0.0143915
ENSDARG00000015780	0.1 ppm	Female	Brain	-0.655999	0.00501671
ENSDARG00000103203	0.1 ppm	Female	Brain	-0.655568	0.00149007
ENSDARG00000015918	0.1 ppm	Female	Brain	-0.654169	0.00928454
ENSDARG00000019326	0.1 ppm	Female	Brain	-0.654158	0.0040592
ENSDARG00000011152	0.1 ppm	Female	Brain	-0.65406	0.0326644
ENSDARG00000025269	0.1 ppm	Female	Brain	-0.653924	6.34e-05
ENSDARG00000012603	0.1 ppm	Female	Brain	-0.653796	0.0019271
ENSDARG00000004049	0.1 ppm	Female	Brain	-0.653573	0.0158432
ENSDARG00000029353	0.1 ppm	Female	Brain	-0.653563	0.0326566
ENSDARG00000008461	0.1 ppm	Female	Brain	-0.65337	0.0393571
ENSDARG00000102741	0.1 ppm	Female	Brain	-0.653223	0.00180968
ENSDARG00000057936	0.1 ppm	Female	Brain	-0.652697	0.0104013
ENSDARG00000022918	0.1 ppm	Female	Brain	-0.652055	0.00888335
ENSDARG00000041691	0.1 ppm	Female	Brain	-0.65192	0.00359035
ENSDARG00000007918	0.1 ppm	Female	Brain	-0.651697	0.047071
ENSDARG00000058666	0.1 ppm	Female	Brain	-0.651458	0.0382605
ENSDARG00000000631	0.1 ppm	Female	Brain	-0.651184	0.0436827
ENSDARG00000001873	0.1 ppm	Female	Brain	-0.650963	0.00559427
ENSDARG00000102887	0.1 ppm	Female	Brain	-0.650457	0.00693839
ENSDARG00000101631	0.1 ppm	Female	Brain	-0.649678	0.00445797
ENSDARG00000041306	0.1 ppm	Female	Brain	-0.648909	0.0129618
ENSDARG00000043493	0.1 ppm	Female	Brain	-0.648808	0.000375643
ENSDARG00000100636	0.1 ppm	Female	Brain	-0.648343	0.0130583
ENSDARG00000102874	0.1 ppm	Female	Brain	-0.647818	0.000315308
ENSDARG00000104242	0.1 ppm	Female	Brain	-0.647812	0.00956694
ENSDARG00000035043	0.1 ppm	Female	Brain	-0.64732	0.00520988
ENSDARG00000031649	0.1 ppm	Female	Brain	-0.647298	0.0266806
ENSDARG00000018984	0.1 ppm	Female	Brain	-0.647295	0.0383779
ENSDARG00000023858	0.1 ppm	Female	Brain	-0.647045	0.0124918
ENSDARG00000068981	0.1 ppm	Female	Brain	-0.646452	0.0120304
ENSDARG00000103691	0.1 ppm	Female	Brain	-0.646184	0.0100018
ENSDARG00000077567	0.1 ppm	Female	Brain	-0.64588	0.0378862
ENSDARG00000045296	0.1 ppm	Female	Brain	-0.645349	0.00141206
ENSDARG00000056640	0.1 ppm	Female	Brain	-0.642862	0.00870735
ENSDARG00000059653	0.1 ppm	Female	Brain	-0.642491	0.0218248
ENSDARG00000002710	0.1 ppm	Female	Brain	-0.642289	0.00139991
ENSDARG00000028119	0.1 ppm	Female	Brain	-0.642177	0.00380538
ENSDARG00000042961	0.1 ppm	Female	Brain	-0.642172	0.0479641
ENSDARG00000074892	0.1 ppm	Female	Brain	-0.641683	0.0476716
ENSDARG00000034823	0.1 ppm	Female	Brain	-0.641563	0.00685703
ENSDARG00000099843	0.1 ppm	Female	Brain	-0.640242	0.0368958
ENSDARG00000055759	0.1 ppm	Female	Brain	-0.640217	0.00566384
ENSDARG00000099692	0.1 ppm	Female	Brain	-0.639748	0.0141581
ENSDARG00000002897	0.1 ppm	Female	Brain	-0.638906	0.0179394
ENSDARG00000070491	0.1 ppm	Female	Brain	-0.638507	7.2e-05
ENSDARG00000029911	0.1 ppm	Female	Brain	-0.638496	0.00836966
ENSDARG00000003655	0.1 ppm	Female	Brain	-0.638017	0.0195514
ENSDARG00000014171	0.1 ppm	Female	Brain	-0.636953	0.00617007
ENSDARG00000086336	0.1 ppm	Female	Brain	-0.6366	0.0396262
ENSDARG00000076351	0.1 ppm	Female	Brain	-0.636587	0.0207627
ENSDARG00000033768	0.1 ppm	Female	Brain	-0.636565	0.00152413
ENSDARG00000057853	0.1 ppm	Female	Brain	-0.636393	0.000285578
ENSDARG00000069589	0.1 ppm	Female	Brain	-0.63591	0.0183024
ENSDARG00000019636	0.1 ppm	Female	Brain	-0.634706	0.0104507
ENSDARG00000014230	0.1 ppm	Female	Brain	-0.633818	0.00114319
ENSDARG00000022303	0.1 ppm	Female	Brain	-0.633181	0.0114956
ENSDARG00000036055	0.1 ppm	Female	Brain	-0.633066	0.019217
ENSDARG00000013776	0.1 ppm	Female	Brain	-0.632928	0.00729489
ENSDARG00000035282	0.1 ppm	Female	Brain	-0.632334	0.00410094
ENSDARG00000002305	0.1 ppm	Female	Brain	-0.632171	0.00290021
ENSDARG00000021556	0.1 ppm	Female	Brain	-0.631198	0.0273203
ENSDARG00000063344	0.1 ppm	Female	Brain	-0.63108	0.00303412
ENSDARG00000089940	0.1 ppm	Female	Brain	-0.630998	0.0157974
ENSDARG00000035557	0.1 ppm	Female	Brain	-0.630752	0.00520166
ENSDARG00000102975	0.1 ppm	Female	Brain	-0.630418	0.000627182
ENSDARG00000015314	0.1 ppm	Female	Brain	-0.630086	0.01096
ENSDARG00000023712	0.1 ppm	Female	Brain	-0.629998	0.000175674
ENSDARG00000089075	0.1 ppm	Female	Brain	-0.629993	0.0307257
ENSDARG00000036684	0.1 ppm	Female	Brain	-0.629812	0.00606823
ENSDARG00000011299	0.1 ppm	Female	Brain	-0.629493	0.0205102
ENSDARG00000033802	0.1 ppm	Female	Brain	-0.62929	0.0287739
ENSDARG00000104439	0.1 ppm	Female	Brain	-0.628647	0.0393526
ENSDARG00000057414	0.1 ppm	Female	Brain	-0.627977	0.00748975
ENSDARG00000029936	0.1 ppm	Female	Brain	-0.627797	0.0423353
ENSDARG00000105465	0.1 ppm	Female	Brain	-0.627781	0.0112215
ENSDARG00000016691	0.1 ppm	Female	Brain	-0.626162	0.0148296
ENSDARG00000014763	0.1 ppm	Female	Brain	-0.626016	0.00630153
ENSDARG00000101387	0.1 ppm	Female	Brain	-0.625155	0.0344143
ENSDARG00000062794	0.1 ppm	Female	Brain	-0.625136	0.00855869
ENSDARG00000056108	0.1 ppm	Female	Brain	-0.624852	0.0318372
ENSDARG00000034817	0.1 ppm	Female	Brain	-0.624681	0.0250738
ENSDARG00000003151	0.1 ppm	Female	Brain	-0.624646	0.000122718
ENSDARG00000101074	0.1 ppm	Female	Brain	-0.624349	0.0211298
ENSDARG00000076873	0.1 ppm	Female	Brain	-0.623912	0.0217904
ENSDARG00000044751	0.1 ppm	Female	Brain	-0.62377	0.039176
ENSDARG00000043055	0.1 ppm	Female	Brain	-0.623496	0.0162559
ENSDARG00000077126	0.1 ppm	Female	Brain	-0.623178	0.000227822
ENSDARG00000059690	0.1 ppm	Female	Brain	-0.622046	0.0169996
ENSDARG00000011564	0.1 ppm	Female	Brain	-0.621929	0.0016874
ENSDARG00000017772	0.1 ppm	Female	Brain	-0.621736	0.000352932
ENSDARG00000019312	0.1 ppm	Female	Brain	-0.621061	0.0296489
ENSDARG00000070916	0.1 ppm	Female	Brain	-0.62093	0.0151742
ENSDARG00000059629	0.1 ppm	Female	Brain	-0.620406	0.00702249
ENSDARG00000025593	0.1 ppm	Female	Brain	-0.619614	0.00705812
ENSDARG00000011498	0.1 ppm	Female	Brain	-0.619391	0.0218712
ENSDARG00000006427	0.1 ppm	Female	Brain	-0.619208	0.0410153
ENSDARG00000033140	0.1 ppm	Female	Brain	-0.618713	0.00644737
ENSDARG00000013335	0.1 ppm	Female	Brain	-0.618371	0.00291878
ENSDARG00000053395	0.1 ppm	Female	Brain	-0.618015	0.00347884
ENSDARG00000030775	0.1 ppm	Female	Brain	-0.617865	0.00492219
ENSDARG00000020454	0.1 ppm	Female	Brain	-0.617708	0.00718382
ENSDARG00000016156	0.1 ppm	Female	Brain	-0.616641	0.00669905
ENSDARG00000075333	0.1 ppm	Female	Brain	-0.616533	0.0237097
ENSDARG00000028053	0.1 ppm	Female	Brain	-0.616375	0.0227747
ENSDARG00000099122	0.1 ppm	Female	Brain	-0.616035	0.0107366
ENSDARG00000074634	0.1 ppm	Female	Brain	-0.616002	0.0197551
ENSDARG00000041362	0.1 ppm	Female	Brain	-0.615838	0.00665709
ENSDARG00000037589	0.1 ppm	Female	Brain	-0.615732	0.000411381
ENSDARG00000063911	0.1 ppm	Female	Brain	-0.615665	8.6e-05
ENSDARG00000100585	0.1 ppm	Female	Brain	-0.614954	0.0151528
ENSDARG00000018073	0.1 ppm	Female	Brain	-0.61459	0.031301
ENSDARG00000011418	0.1 ppm	Female	Brain	-0.614385	0.042845
ENSDARG00000029729	0.1 ppm	Female	Brain	-0.613774	0.0166309
ENSDARG00000034427	0.1 ppm	Female	Brain	-0.613622	0.011379
ENSDARG00000013928	0.1 ppm	Female	Brain	-0.613256	0.00800076
ENSDARG00000103358	0.1 ppm	Female	Brain	-0.612715	0.020397
ENSDARG00000016765	0.1 ppm	Female	Brain	-0.6122	0.0252034
ENSDARG00000055757	0.1 ppm	Female	Brain	-0.61211	0.0156984
ENSDARG00000009525	0.1 ppm	Female	Brain	-0.611698	0.00728762
ENSDARG00000012072	0.1 ppm	Female	Brain	-0.611678	0.0143394
ENSDARG00000089372	0.1 ppm	Female	Brain	-0.610972	0.000492724
ENSDARG00000029011	0.1 ppm	Female	Brain	-0.610602	0.0333944
ENSDARG00000041332	0.1 ppm	Female	Brain	-0.61049	0.00423998
ENSDARG00000018840	0.1 ppm	Female	Brain	-0.610197	0.00652883
ENSDARG00000056619	0.1 ppm	Female	Brain	-0.609521	0.0254476
ENSDARG00000098588	0.1 ppm	Female	Brain	-0.609507	0.0188781
ENSDARG00000024651	0.1 ppm	Female	Brain	-0.609123	0.00283426
ENSDARG00000027734	0.1 ppm	Female	Brain	-0.609057	0.0224761
ENSDARG00000074572	0.1 ppm	Female	Brain	-0.608533	0.00320002
ENSDARG00000017115	0.1 ppm	Female	Brain	-0.60814	0.0261059
ENSDARG00000014008	0.1 ppm	Female	Brain	-0.608118	0.0115618
ENSDARG00000037358	0.1 ppm	Female	Brain	-0.607664	0.024785
ENSDARG00000069116	0.1 ppm	Female	Brain	-0.607579	0.0157719
ENSDARG00000102081	0.1 ppm	Female	Brain	-0.607037	0.0202165
ENSDARG00000041728	0.1 ppm	Female	Brain	-0.606817	0.00876497
ENSDARG00000005927	0.1 ppm	Female	Brain	-0.606421	0.0126231
ENSDARG00000110496	0.1 ppm	Female	Brain	-0.606052	0.0107415
ENSDARG00000038228	0.1 ppm	Female	Brain	-0.605563	0.0193325
ENSDARG00000067981	0.1 ppm	Female	Brain	-0.605339	0.0168909
ENSDARG00000116058	0.1 ppm	Female	Brain	-0.605082	0.00241031
ENSDARG00000102362	0.1 ppm	Female	Brain	-0.604564	0.0184598
ENSDARG00000045145	0.1 ppm	Female	Brain	-0.604535	0.0469693
ENSDARG00000042892	0.1 ppm	Female	Brain	-0.604113	0.0169609
ENSDARG00000058861	0.1 ppm	Female	Brain	-0.603919	0.0232703
ENSDARG00000021107	0.1 ppm	Female	Brain	-0.603724	0.00606641
ENSDARG00000052304	0.1 ppm	Female	Brain	-0.603121	0.000229608
ENSDARG00000041022	0.1 ppm	Female	Brain	-0.602714	0.008066
ENSDARG00000036500	0.1 ppm	Female	Brain	-0.602294	0.00104374
ENSDARG00000039650	0.1 ppm	Female	Brain	-0.601962	0.0172709
ENSDARG00000090213	0.1 ppm	Female	Brain	-0.601952	0.00147968
ENSDARG00000017230	0.1 ppm	Female	Brain	-0.601885	0.00104335
ENSDARG00000070426	0.1 ppm	Female	Brain	-0.601464	0.000996474
ENSDARG00000100524	0.1 ppm	Female	Brain	-0.600657	0.00250746
ENSDARG00000104581	0.1 ppm	Female	Brain	-0.600453	0.0116573
ENSDARG00000051957	0.1 ppm	Female	Brain	-0.600447	0.00915151
ENSDARG00000034107	0.1 ppm	Female	Brain	-0.600176	0.00844169
ENSDARG00000098783	0.1 ppm	Female	Brain	-0.599903	0.0189162
ENSDARG00000045416	0.1 ppm	Female	Brain	-0.599587	0.025138
ENSDARG00000052030	0.1 ppm	Female	Brain	-0.599573	0.0328572
ENSDARG00000046127	0.1 ppm	Female	Brain	-0.599368	0.0447626
ENSDARG00000019881	0.1 ppm	Female	Brain	-0.599336	0.00108529
ENSDARG00000012777	0.1 ppm	Female	Brain	-0.599122	0.0204583
ENSDARG00000013623	0.1 ppm	Female	Brain	-0.598426	0.0338727
ENSDARG00000005842	0.1 ppm	Female	Brain	-0.597269	0.00434228
ENSDARG00000104018	0.1 ppm	Female	Brain	-0.596702	7.22e-05
ENSDARG00000055903	0.1 ppm	Female	Brain	-0.596137	0.00455812
ENSDARG00000076627	0.1 ppm	Female	Brain	-0.596009	0.043463
ENSDARG00000022768	0.1 ppm	Female	Brain	-0.595969	0.0337332
ENSDARG00000059770	0.1 ppm	Female	Brain	-0.59596	0.0330868
ENSDARG00000092394	0.1 ppm	Female	Brain	-0.595918	0.0283681
ENSDARG00000013087	0.1 ppm	Female	Brain	-0.5957	0.0176436
ENSDARG00000038574	0.1 ppm	Female	Brain	-0.594987	0.00565895
ENSDARG00000104103	0.1 ppm	Female	Brain	-0.59477	0.0197758
ENSDARG00000055108	0.1 ppm	Female	Brain	-0.594544	0.00799506
ENSDARG00000068886	0.1 ppm	Female	Brain	-0.594385	0.0442333
ENSDARG00000044328	0.1 ppm	Female	Brain	-0.593501	0.04647
ENSDARG00000022165	0.1 ppm	Female	Brain	-0.59277	0.046349
ENSDARG00000060442	0.1 ppm	Female	Brain	-0.592536	0.00850318
ENSDARG00000071518	0.1 ppm	Female	Brain	-0.592477	0.0277262
ENSDARG00000019332	0.1 ppm	Female	Brain	-0.592471	0.0107801
ENSDARG00000009779	0.1 ppm	Female	Brain	-0.592318	0.036316
ENSDARG00000021220	0.1 ppm	Female	Brain	-0.592115	0.00316326
ENSDARG00000011370	0.1 ppm	Female	Brain	-0.592053	0.00470261
ENSDARG00000070833	0.1 ppm	Female	Brain	-0.591666	0.0339885
ENSDARG00000038785	0.1 ppm	Female	Brain	-0.591229	0.0478057
ENSDARG00000069521	0.1 ppm	Female	Brain	-0.591147	0.0223118
ENSDARG00000035679	0.1 ppm	Female	Brain	-0.590994	0.00219304
ENSDARG00000031494	0.1 ppm	Female	Brain	-0.590985	0.0205592
ENSDARG00000034043	0.1 ppm	Female	Brain	-0.590329	0.0482733
ENSDARG00000056008	0.1 ppm	Female	Brain	-0.588917	0.00254383
ENSDARG00000012458	0.1 ppm	Female	Brain	-0.58884	0.000284996
ENSDARG00000009871	0.1 ppm	Female	Brain	-0.588725	0.0191332
ENSDARG00000074582	0.1 ppm	Female	Brain	-0.587989	0.0158409
ENSDARG00000035808	0.1 ppm	Female	Brain	-0.587907	0.0372186
ENSDARG00000070479	0.1 ppm	Female	Brain	-0.587836	0.00334609
ENSDARG00000035326	0.1 ppm	Female	Brain	-0.587402	0.0257519
ENSDARG00000041397	0.1 ppm	Female	Brain	-0.587123	0.00946303
ENSDARG00000031632	0.1 ppm	Female	Brain	-0.58689	0.0452339
ENSDARG00000025566	0.1 ppm	Female	Brain	-0.585896	0.00190554
ENSDARG00000023852	0.1 ppm	Female	Brain	-0.58571	0.00677477
ENSDARG00000029818	0.1 ppm	Female	Brain	-0.585394	0.00041225
ENSDARG00000005468	0.1 ppm	Female	Brain	-0.585381	0.0197956
ENSDARG00000007438	0.1 ppm	Female	Brain	-0.584974	0.000707945
ENSDARG00000015385	0.1 ppm	Female	Brain	-0.584659	0.0005449
ENSDARG00000029473	0.1 ppm	Female	Brain	-0.584309	0.0480942
ENSDARG00000097441	0.1 ppm	Female	Brain	-0.583879	0.0205944
ENSDARG00000104458	0.1 ppm	Female	Brain	-0.583783	0.014794
ENSDARG00000038787	0.1 ppm	Female	Brain	-0.583328	0.0311757
ENSDARG00000071906	0.1 ppm	Female	Brain	-0.582862	0.00153828
ENSDARG00000053475	0.1 ppm	Female	Brain	-0.582691	0.0330219
ENSDARG00000100012	0.1 ppm	Female	Brain	-0.582633	0.00551208
ENSDARG00000057928	0.1 ppm	Female	Brain	-0.582255	0.0296786
ENSDARG00000058606	0.1 ppm	Female	Brain	-0.582169	0.00805875
ENSDARG00000020345	0.1 ppm	Female	Brain	-0.582084	0.000367986
ENSDARG00000054849	0.1 ppm	Female	Brain	-0.581792	0.000503292
ENSDARG00000036232	0.1 ppm	Female	Brain	-0.58163	0.016368
ENSDARG00000030213	0.1 ppm	Female	Brain	-0.581329	0.0481864
ENSDARG00000101076	0.1 ppm	Female	Brain	-0.581059	0.0294986
ENSDARG00000045768	0.1 ppm	Female	Brain	-0.580885	0.000690379
ENSDARG00000075709	0.1 ppm	Female	Brain	-0.580855	0.00534108
ENSDARG00000015427	0.1 ppm	Female	Brain	-0.58023	8.85e-05
ENSDARG00000028379	0.1 ppm	Female	Brain	-0.580087	0.0212814
ENSDARG00000099572	0.1 ppm	Female	Brain	-0.579638	0.0284052
ENSDARG00000024443	0.1 ppm	Female	Brain	-0.579211	0.0376121
ENSDARG00000021811	0.1 ppm	Female	Brain	-0.579057	0.00328085
ENSDARG00000016345	0.1 ppm	Female	Brain	-0.579037	0.00157057
ENSDARG00000015349	0.1 ppm	Female	Brain	-0.578958	0.0217515
ENSDARG00000100409	0.1 ppm	Female	Brain	-0.578957	0.0457847
ENSDARG00000010149	0.1 ppm	Female	Brain	-0.578778	1.95e-06
ENSDARG00000031261	0.1 ppm	Female	Brain	-0.578583	0.0213606
ENSDARG00000075129	0.1 ppm	Female	Brain	-0.577236	0.0108635
ENSDARG00000058597	0.1 ppm	Female	Brain	-0.577162	0.00791047
ENSDARG00000058159	0.1 ppm	Female	Brain	-0.577109	0.016916
ENSDARG00000043673	0.1 ppm	Female	Brain	-0.576571	0.0120438
ENSDARG00000007791	0.1 ppm	Female	Brain	-0.576288	0.000427876
ENSDARG00000003308	0.1 ppm	Female	Brain	-0.575773	0.00204506
ENSDARG00000069006	0.1 ppm	Female	Brain	-0.575623	0.018053
ENSDARG00000103591	0.1 ppm	Female	Brain	-0.575349	0.0135887
ENSDARG00000061180	0.1 ppm	Female	Brain	-0.575245	0.0330193
ENSDARG00000063922	0.1 ppm	Female	Brain	-0.575186	0.00155185
ENSDARG00000100151	0.1 ppm	Female	Brain	-0.574529	0.043533
ENSDARG00000026369	0.1 ppm	Female	Brain	-0.574346	0.00986691
ENSDARG00000093677	0.1 ppm	Female	Brain	-0.574346	0.00527196
ENSDARG00000015862	0.1 ppm	Female	Brain	-0.574146	0.00368049
ENSDARG00000040838	0.1 ppm	Female	Brain	-0.574036	0.0337927
ENSDARG00000074726	0.1 ppm	Female	Brain	-0.572908	0.0219997
ENSDARG00000017385	0.1 ppm	Female	Brain	-0.571357	0.0369484
ENSDARG00000035719	0.1 ppm	Female	Brain	-0.570815	0.0384632
ENSDARG00000015931	0.1 ppm	Female	Brain	-0.569729	0.0244895
ENSDARG00000053279	0.1 ppm	Female	Brain	-0.569342	0.00241133
ENSDARG00000114589	0.1 ppm	Female	Brain	-0.567433	0.0472961
ENSDARG00000011819	0.1 ppm	Female	Brain	-0.56727	0.0130241
ENSDARG00000040440	0.1 ppm	Female	Brain	-0.566947	0.018572
ENSDARG00000006719	0.1 ppm	Female	Brain	-0.566052	0.046805
ENSDARG00000059843	0.1 ppm	Female	Brain	-0.565971	0.0009147
ENSDARG00000104789	0.1 ppm	Female	Brain	-0.565549	0.0122617
ENSDARG00000104517	0.1 ppm	Female	Brain	-0.564872	0.00061569
ENSDARG00000091579	0.1 ppm	Female	Brain	-0.564618	0.0447209
ENSDARG00000067717	0.1 ppm	Female	Brain	-0.563846	0.00437074
ENSDARG00000009311	0.1 ppm	Female	Brain	-0.563369	0.00991012
ENSDARG00000031317	0.1 ppm	Female	Brain	-0.563236	0.00164147
ENSDARG00000018742	0.1 ppm	Female	Brain	-0.562624	0.0153005
ENSDARG00000101341	0.1 ppm	Female	Brain	-0.562493	0.0343687
ENSDARG00000045885	0.1 ppm	Female	Brain	-0.562402	0.0126698
ENSDARG00000101710	0.1 ppm	Female	Brain	-0.561891	0.00902288
ENSDARG00000036329	0.1 ppm	Female	Brain	-0.561785	0.00291531
ENSDARG00000045886	0.1 ppm	Female	Brain	-0.561525	0.00112367
ENSDARG00000061629	0.1 ppm	Female	Brain	-0.561383	0.0114778
ENSDARG00000014083	0.1 ppm	Female	Brain	-0.561243	0.0179524
ENSDARG00000103095	0.1 ppm	Female	Brain	-0.561234	0.0148603
ENSDARG00000021346	0.1 ppm	Female	Brain	-0.56103	0.00118241
ENSDARG00000019613	0.1 ppm	Female	Brain	-0.560885	0.0178178
ENSDARG00000079891	0.1 ppm	Female	Brain	-0.560584	0.0024516
ENSDARG00000045402	0.1 ppm	Female	Brain	-0.56045	0.00382609
ENSDARG00000046132	0.1 ppm	Female	Brain	-0.559977	0.00572216
ENSDARG00000069920	0.1 ppm	Female	Brain	-0.559847	0.00180026
ENSDARG00000025518	0.1 ppm	Female	Brain	-0.559599	0.0302889
ENSDARG00000021582	0.1 ppm	Female	Brain	-0.559588	0.00504162
ENSDARG00000016904	0.1 ppm	Female	Brain	-0.559206	0.00781694
ENSDARG00000057691	0.1 ppm	Female	Brain	-0.559075	0.0117738
ENSDARG00000007923	0.1 ppm	Female	Brain	-0.559021	0.048475
ENSDARG00000089805	0.1 ppm	Female	Brain	-0.558672	0.0410875
ENSDARG00000043465	0.1 ppm	Female	Brain	-0.558462	0.0216612
ENSDARG00000059298	0.1 ppm	Female	Brain	-0.557953	0.00479795
ENSDARG00000104436	0.1 ppm	Female	Brain	-0.557195	0.0215022
ENSDARG00000071878	0.1 ppm	Female	Brain	-0.555896	0.0493476
ENSDARG00000052928	0.1 ppm	Female	Brain	-0.555862	0.0102595
ENSDARG00000077840	0.1 ppm	Female	Brain	-0.555767	0.0255008
ENSDARG00000056831	0.1 ppm	Female	Brain	-0.55514	0.0203663
ENSDARG00000036505	0.1 ppm	Female	Brain	-0.554423	0.0341097
ENSDARG00000041203	0.1 ppm	Female	Brain	-0.554053	0.00801858
ENSDARG00000112728	0.1 ppm	Female	Brain	-0.553805	0.0235303
ENSDARG00000090895	0.1 ppm	Female	Brain	-0.553667	0.0154327
ENSDARG00000071259	0.1 ppm	Female	Brain	-0.553558	0.010405
ENSDARG00000018966	0.1 ppm	Female	Brain	-0.553305	0.0294252
ENSDARG00000014137	0.1 ppm	Female	Brain	-0.553029	0.00409741
ENSDARG00000053542	0.1 ppm	Female	Brain	-0.553027	0.0334445
ENSDARG00000060150	0.1 ppm	Female	Brain	-0.552881	0.00656997
ENSDARG00000104806	0.1 ppm	Female	Brain	-0.552555	0.0232198
ENSDARG00000003206	0.1 ppm	Female	Brain	-0.552379	0.0387899
ENSDARG00000022891	0.1 ppm	Female	Brain	-0.551777	0.00244458
ENSDARG00000021702	0.1 ppm	Female	Brain	-0.551667	0.0205671
ENSDARG00000004632	0.1 ppm	Female	Brain	-0.551398	0.0106826
ENSDARG00000097797	0.1 ppm	Female	Brain	-0.551249	0.0108814
ENSDARG00000023303	0.1 ppm	Female	Brain	-0.551083	0.00827534
ENSDARG00000039914	0.1 ppm	Female	Brain	-0.551001	0.0013026
ENSDARG00000090912	0.1 ppm	Female	Brain	-0.550973	0.036712
ENSDARG00000016783	0.1 ppm	Female	Brain	-0.550919	0.00423845
ENSDARG00000052606	0.1 ppm	Female	Brain	-0.550441	0.0182165
ENSDARG00000011125	0.1 ppm	Female	Brain	-0.54996	0.00438342
ENSDARG00000002790	0.1 ppm	Female	Brain	-0.549811	0.000774017
ENSDARG00000027418	0.1 ppm	Female	Brain	-0.549781	0.0247702
ENSDARG00000013076	0.1 ppm	Female	Brain	-0.549497	0.0322635
ENSDARG00000020504	0.1 ppm	Female	Brain	-0.549488	0.00732091
ENSDARG00000063912	0.1 ppm	Female	Brain	-0.548681	0.000543411
ENSDARG00000099329	0.1 ppm	Female	Brain	-0.548653	0.00702837
ENSDARG00000019213	0.1 ppm	Female	Brain	-0.548236	0.00587174
ENSDARG00000073737	0.1 ppm	Female	Brain	-0.54817	0.0381178
ENSDARG00000098118	0.1 ppm	Female	Brain	-0.548137	0.011956
ENSDARG00000063924	0.1 ppm	Female	Brain	-0.547802	7.88e-05
ENSDARG00000086618	0.1 ppm	Female	Brain	-0.547774	0.000658248
ENSDARG00000020442	0.1 ppm	Female	Brain	-0.546683	0.0388056
ENSDARG00000013655	0.1 ppm	Female	Brain	-0.546307	0.000437372
ENSDARG00000014068	0.1 ppm	Female	Brain	-0.545722	0.000257046
ENSDARG00000005172	0.1 ppm	Female	Brain	-0.545605	0.0167039
ENSDARG00000102997	0.1 ppm	Female	Brain	-0.545269	0.0412868
ENSDARG00000025034	0.1 ppm	Female	Brain	-0.545041	0.0121411
ENSDARG00000060631	0.1 ppm	Female	Brain	-0.544298	0.0149896
ENSDARG00000117652	0.1 ppm	Female	Brain	-0.544116	0.012224
ENSDARG00000062752	0.1 ppm	Female	Brain	-0.543315	0.000273327
ENSDARG00000098834	0.1 ppm	Female	Brain	-0.542607	0.0199041
ENSDARG00000039522	0.1 ppm	Female	Brain	-0.542439	0.0380715
ENSDARG00000012932	0.1 ppm	Female	Brain	-0.542178	0.0124592
ENSDARG00000014201	0.1 ppm	Female	Brain	-0.541517	0.0311038
ENSDARG00000011885	0.1 ppm	Female	Brain	-0.541046	0.043526
ENSDARG00000007065	0.1 ppm	Female	Brain	-0.540994	0.0426502
ENSDARG00000056483	0.1 ppm	Female	Brain	-0.540573	0.0111122
ENSDARG00000030116	0.1 ppm	Female	Brain	-0.540083	0.034523
ENSDARG00000017659	0.1 ppm	Female	Brain	-0.539453	0.000663976
ENSDARG00000014582	0.1 ppm	Female	Brain	-0.539206	0.0100043
ENSDARG00000007959	0.1 ppm	Female	Brain	-0.539188	0.0194604
ENSDARG00000095273	0.1 ppm	Female	Brain	-0.539046	0.00575554
ENSDARG00000003641	0.1 ppm	Female	Brain	-0.53904	0.0177782
ENSDARG00000039699	0.1 ppm	Female	Brain	-0.538839	0.00551913
ENSDARG00000011665	0.1 ppm	Female	Brain	-0.538612	0.00569897
ENSDARG00000063719	0.1 ppm	Female	Brain	-0.538436	0.000851007
ENSDARG00000019732	0.1 ppm	Female	Brain	-0.538416	0.00501101
ENSDARG00000029510	0.1 ppm	Female	Brain	-0.537991	0.0262794
ENSDARG00000054683	0.1 ppm	Female	Brain	-0.537725	0.0197379
ENSDARG00000040008	0.1 ppm	Female	Brain	-0.537445	0.0428713
ENSDARG00000069808	0.1 ppm	Female	Brain	-0.53734	0.0124843
ENSDARG00000018914	0.1 ppm	Female	Brain	-0.537139	0.0162858
ENSDARG00000024744	0.1 ppm	Female	Brain	-0.537002	6.51e-06
ENSDARG00000105243	0.1 ppm	Female	Brain	-0.536841	0.00690952
ENSDARG00000104889	0.1 ppm	Female	Brain	-0.536821	0.0221252
ENSDARG00000026322	0.1 ppm	Female	Brain	-0.536719	0.0290273
ENSDARG00000022509	0.1 ppm	Female	Brain	-0.536561	0.0336791
ENSDARG00000063018	0.1 ppm	Female	Brain	-0.536425	0.0337406
ENSDARG00000093453	0.1 ppm	Female	Brain	-0.536276	0.00363897
ENSDARG00000012627	0.1 ppm	Female	Brain	-0.536147	0.00806482
ENSDARG00000044267	0.1 ppm	Female	Brain	-0.535908	0.00496156
ENSDARG00000079932	0.1 ppm	Female	Brain	-0.535378	0.0433773
ENSDARG00000111235	0.1 ppm	Female	Brain	-0.534838	0.0193914
ENSDARG00000104343	0.1 ppm	Female	Brain	-0.534824	0.0459755
ENSDARG00000039493	0.1 ppm	Female	Brain	-0.532576	0.00541877
ENSDARG00000062385	0.1 ppm	Female	Brain	-0.531209	0.0401693
ENSDARG00000003846	0.1 ppm	Female	Brain	-0.531002	0.0291
ENSDARG00000041078	0.1 ppm	Female	Brain	-0.530741	0.0219877
ENSDARG00000008097	0.1 ppm	Female	Brain	-0.529107	0.0163071
ENSDARG00000044062	0.1 ppm	Female	Brain	-0.528818	0.00208166
ENSDARG00000054978	0.1 ppm	Female	Brain	-0.528724	0.00564416
ENSDARG00000040401	0.1 ppm	Female	Brain	-0.528686	0.0129303
ENSDARG00000008292	0.1 ppm	Female	Brain	-0.5281	0.000482736
ENSDARG00000051986	0.1 ppm	Female	Brain	-0.527714	0.00721697
ENSDARG00000021569	0.1 ppm	Female	Brain	-0.527476	0.0482424
ENSDARG00000074533	0.1 ppm	Female	Brain	-0.526731	0.0398913
ENSDARG00000019717	0.1 ppm	Female	Brain	-0.526574	0.0416802
ENSDARG00000010137	0.1 ppm	Female	Brain	-0.526124	0.0025116
ENSDARG00000088439	0.1 ppm	Female	Brain	-0.52575	0.0188767
ENSDARG00000063596	0.1 ppm	Female	Brain	-0.525401	0.045189
ENSDARG00000089643	0.1 ppm	Female	Brain	-0.525332	0.0134288
ENSDARG00000012741	0.1 ppm	Female	Brain	-0.525072	0.0137742
ENSDARG00000055712	0.1 ppm	Female	Brain	-0.524775	0.0416939
ENSDARG00000023713	0.1 ppm	Female	Brain	-0.5246	0.0249053
ENSDARG00000042642	0.1 ppm	Female	Brain	-0.523605	0.0420068
ENSDARG00000014313	0.1 ppm	Female	Brain	-0.523423	0.0034109
ENSDARG00000075445	0.1 ppm	Female	Brain	-0.522178	0.00245005
ENSDARG00000051730	0.1 ppm	Female	Brain	-0.521309	0.0159389
ENSDARG00000019000	0.1 ppm	Female	Brain	-0.521041	0.00215355
ENSDARG00000017454	0.1 ppm	Female	Brain	-0.52103	0.00185849
ENSDARG00000061580	0.1 ppm	Female	Brain	-0.520857	0.0142616
ENSDARG00000017140	0.1 ppm	Female	Brain	-0.52081	0.0245903
ENSDARG00000105209	0.1 ppm	Female	Brain	-0.520685	0.0135055
ENSDARG00000045487	0.1 ppm	Female	Brain	-0.519822	0.0119273
ENSDARG00000103498	0.1 ppm	Female	Brain	-0.519638	0.0394028
ENSDARG00000016754	0.1 ppm	Female	Brain	-0.519545	0.00384835
ENSDARG00000058504	0.1 ppm	Female	Brain	-0.519466	0.0370001
ENSDARG00000042551	0.1 ppm	Female	Brain	-0.519463	0.0200638
ENSDARG00000019260	0.1 ppm	Female	Brain	-0.518523	0.0357134
ENSDARG00000063905	0.1 ppm	Female	Brain	-0.518174	0.00194317
ENSDARG00000056262	0.1 ppm	Female	Brain	-0.517745	0.00949629
ENSDARG00000018178	0.1 ppm	Female	Brain	-0.517557	0.0285593
ENSDARG00000035625	0.1 ppm	Female	Brain	-0.517129	0.0222736
ENSDARG00000053113	0.1 ppm	Female	Brain	-0.516905	0.0143466
ENSDARG00000055162	0.1 ppm	Female	Brain	-0.5164	0.027074
ENSDARG00000037647	0.1 ppm	Female	Brain	-0.516036	0.0119926
ENSDARG00000016238	0.1 ppm	Female	Brain	-0.515926	0.00702273
ENSDARG00000099652	0.1 ppm	Female	Brain	-0.515553	0.0398311
ENSDARG00000060723	0.1 ppm	Female	Brain	-0.515239	0.00260889
ENSDARG00000044573	0.1 ppm	Female	Brain	-0.515102	0.0358905
ENSDARG00000003576	0.1 ppm	Female	Brain	-0.513512	0.0451832
ENSDARG00000099079	0.1 ppm	Female	Brain	-0.512365	0.0316042
ENSDARG00000004870	0.1 ppm	Female	Brain	-0.512363	0.0448567
ENSDARG00000041592	0.1 ppm	Female	Brain	-0.512314	0.0115797
ENSDARG00000010873	0.1 ppm	Female	Brain	-0.511371	0.0236634
ENSDARG00000078929	0.1 ppm	Female	Brain	-0.510007	0.044267
ENSDARG00000021048	0.1 ppm	Female	Brain	-0.509375	0.0181928
ENSDARG00000079150	0.1 ppm	Female	Brain	-0.508895	0.0222377
ENSDARG00000008735	0.1 ppm	Female	Brain	-0.508634	0.0227358
ENSDARG00000077737	0.1 ppm	Female	Brain	-0.508379	0.0484641
ENSDARG00000004060	0.1 ppm	Female	Brain	-0.508333	0.0236897
ENSDARG00000034982	0.1 ppm	Female	Brain	-0.508234	0.032798
ENSDARG00000059812	0.1 ppm	Female	Brain	-0.507835	0.00953664
ENSDARG00000008494	0.1 ppm	Female	Brain	-0.507247	0.0130856
ENSDARG00000027978	0.1 ppm	Female	Brain	-0.506286	0.0236209
ENSDARG00000074084	0.1 ppm	Female	Brain	-0.50566	0.0412634
ENSDARG00000006125	0.1 ppm	Female	Brain	-0.505615	0.0383116
ENSDARG00000039483	0.1 ppm	Female	Brain	-0.505429	0.0184369
ENSDARG00000090788	0.1 ppm	Female	Brain	-0.504868	0.0174956
ENSDARG00000052438	0.1 ppm	Female	Brain	-0.504392	0.0236509
ENSDARG00000025033	0.1 ppm	Female	Brain	-0.503803	0.00920936
ENSDARG00000061213	0.1 ppm	Female	Brain	-0.503495	0.0325514
ENSDARG00000025106	0.1 ppm	Female	Brain	-0.502928	0.0121205
ENSDARG00000037997	0.1 ppm	Female	Brain	-0.502143	0.00587331
ENSDARG00000019438	0.1 ppm	Female	Brain	-0.501994	0.0396633
ENSDARG00000033175	0.1 ppm	Female	Brain	-0.501544	0.00684739
ENSDARG00000075249	0.1 ppm	Female	Brain	-0.501534	0.0118926
ENSDARG00000098852	0.1 ppm	Female	Brain	-0.501448	0.0126627
ENSDARG00000035880	0.1 ppm	Female	Brain	-0.501178	0.00885584
ENSDARG00000026654	0.1 ppm	Female	Brain	-0.501027	0.0276608
ENSDARG00000074849	0.1 ppm	Female	Brain	-0.500605	0.0101309
ENSDARG00000059128	0.1 ppm	Female	Brain	-0.500411	0.00208909
ENSDARG00000003910	0.1 ppm	Female	Brain	-0.500318	0.0219329
ENSDARG00000074676	0.1 ppm	Female	Brain	0.500565	0.0277058
ENSDARG00000052642	0.1 ppm	Female	Brain	0.502464	0.0301332
ENSDARG00000021442	0.1 ppm	Female	Brain	0.503629	0.001084
ENSDARG00000117464	0.1 ppm	Female	Brain	0.505592	0.00813027
ENSDARG00000019302	0.1 ppm	Female	Brain	0.506645	0.0105404
ENSDARG00000060434	0.1 ppm	Female	Brain	0.507322	0.0157847
ENSDARG00000054154	0.1 ppm	Female	Brain	0.507687	0.035393
ENSDARG00000018325	0.1 ppm	Female	Brain	0.508511	0.0268145
ENSDARG00000042518	0.1 ppm	Female	Brain	0.509993	0.0420449
ENSDARG00000059097	0.1 ppm	Female	Brain	0.510552	0.0080239
ENSDARG00000035924	0.1 ppm	Female	Brain	0.511006	0.0168019
ENSDARG00000008740	0.1 ppm	Female	Brain	0.511687	0.00907313
ENSDARG00000099283	0.1 ppm	Female	Brain	0.511814	0.0346847
ENSDARG00000038064	0.1 ppm	Female	Brain	0.512398	0.00529347
ENSDARG00000078386	0.1 ppm	Female	Brain	0.514458	0.0431836
ENSDARG00000059600	0.1 ppm	Female	Brain	0.514468	0.00849591
ENSDARG00000077428	0.1 ppm	Female	Brain	0.514698	0.00154992
ENSDARG00000009273	0.1 ppm	Female	Brain	0.515	0.012756
ENSDARG00000027957	0.1 ppm	Female	Brain	0.517494	0.015041
ENSDARG00000006124	0.1 ppm	Female	Brain	0.517638	0.0302006
ENSDARG00000068480	0.1 ppm	Female	Brain	0.517936	0.00211023
ENSDARG00000060326	0.1 ppm	Female	Brain	0.518086	0.00877489
ENSDARG00000055124	0.1 ppm	Female	Brain	0.518107	0.0167846
ENSDARG00000100708	0.1 ppm	Female	Brain	0.518566	0.00220334
ENSDARG00000022232	0.1 ppm	Female	Brain	0.518864	0.00269126
ENSDARG00000101900	0.1 ppm	Female	Brain	0.519681	0.0454572
ENSDARG00000010655	0.1 ppm	Female	Brain	0.522938	0.0153336
ENSDARG00000008380	0.1 ppm	Female	Brain	0.523879	0.00636922
ENSDARG00000005586	0.1 ppm	Female	Brain	0.524006	0.0306427
ENSDARG00000020301	0.1 ppm	Female	Brain	0.52428	0.0484335
ENSDARG00000057577	0.1 ppm	Female	Brain	0.524405	0.0101652
ENSDARG00000098802	0.1 ppm	Female	Brain	0.524925	0.0114316
ENSDARG00000016994	0.1 ppm	Female	Brain	0.525571	0.0171164
ENSDARG00000014004	0.1 ppm	Female	Brain	0.526758	0.00838206
ENSDARG00000098817	0.1 ppm	Female	Brain	0.527773	0.0393311
ENSDARG00000058115	0.1 ppm	Female	Brain	0.528389	0.000704102
ENSDARG00000026875	0.1 ppm	Female	Brain	0.529378	0.0257302
ENSDARG00000035133	0.1 ppm	Female	Brain	0.529643	0.00251494
ENSDARG00000092467	0.1 ppm	Female	Brain	0.53061	0.00570555
ENSDARG00000098338	0.1 ppm	Female	Brain	0.531256	0.0245894
ENSDARG00000012389	0.1 ppm	Female	Brain	0.531261	0.0322568
ENSDARG00000041570	0.1 ppm	Female	Brain	0.531262	0.0381221
ENSDARG00000011934	0.1 ppm	Female	Brain	0.531898	0.0397242
ENSDARG00000070448	0.1 ppm	Female	Brain	0.532333	0.0108597
ENSDARG00000058088	0.1 ppm	Female	Brain	0.532868	0.027461
ENSDARG00000063126	0.1 ppm	Female	Brain	0.533962	0.0256565
ENSDARG00000043247	0.1 ppm	Female	Brain	0.534209	0.0314464
ENSDARG00000013379	0.1 ppm	Female	Brain	0.534414	0.025401
ENSDARG00000058679	0.1 ppm	Female	Brain	0.536001	0.0279476
ENSDARG00000025789	0.1 ppm	Female	Brain	0.536543	0.00413384
ENSDARG00000034195	0.1 ppm	Female	Brain	0.537466	0.00467166
ENSDARG00000026072	0.1 ppm	Female	Brain	0.537591	0.0115839
ENSDARG00000000489	0.1 ppm	Female	Brain	0.53804	0.0252123
ENSDARG00000062650	0.1 ppm	Female	Brain	0.538216	0.00520249
ENSDARG00000044357	0.1 ppm	Female	Brain	0.540173	0.0329606
ENSDARG00000032627	0.1 ppm	Female	Brain	0.542668	0.0131965
ENSDARG00000058467	0.1 ppm	Female	Brain	0.543015	0.00201387
ENSDARG00000062020	0.1 ppm	Female	Brain	0.544137	0.00600265
ENSDARG00000055698	0.1 ppm	Female	Brain	0.544512	0.0306214
ENSDARG00000091042	0.1 ppm	Female	Brain	0.545627	0.0238783
ENSDARG00000037872	0.1 ppm	Female	Brain	0.547006	0.0206608
ENSDARG00000045398	0.1 ppm	Female	Brain	0.547154	0.0388311
ENSDARG00000032114	0.1 ppm	Female	Brain	0.547314	0.00820162
ENSDARG00000016447	0.1 ppm	Female	Brain	0.54813	0.00329136
ENSDARG00000060937	0.1 ppm	Female	Brain	0.549998	0.035853
ENSDARG00000100823	0.1 ppm	Female	Brain	0.550475	0.00121621
ENSDARG00000098880	0.1 ppm	Female	Brain	0.550554	0.00172864
ENSDARG00000002791	0.1 ppm	Female	Brain	0.552964	0.00512893
ENSDARG00000016263	0.1 ppm	Female	Brain	0.553172	0.0157187
ENSDARG00000099786	0.1 ppm	Female	Brain	0.553324	0.0491978
ENSDARG00000093999	0.1 ppm	Female	Brain	0.553917	0.0387408
ENSDARG00000104353	0.1 ppm	Female	Brain	0.553979	0.00983581
ENSDARG00000074730	0.1 ppm	Female	Brain	0.554425	0.0442954
ENSDARG00000016496	0.1 ppm	Female	Brain	0.554819	0.0245255
ENSDARG00000009342	0.1 ppm	Female	Brain	0.555586	0.0107085
ENSDARG00000100452	0.1 ppm	Female	Brain	0.555752	0.00350995
ENSDARG00000103856	0.1 ppm	Female	Brain	0.556833	0.00571782
ENSDARG00000042660	0.1 ppm	Female	Brain	0.557574	0.00181405
ENSDARG00000035389	0.1 ppm	Female	Brain	0.558445	0.0328797
ENSDARG00000087238	0.1 ppm	Female	Brain	0.558604	0.0241801
ENSDARG00000058128	0.1 ppm	Female	Brain	0.558748	0.0236809
ENSDARG00000078459	0.1 ppm	Female	Brain	0.559156	0.0150389
ENSDARG00000091187	0.1 ppm	Female	Brain	0.561034	0.00872992
ENSDARG00000088835	0.1 ppm	Female	Brain	0.561793	0.0137455
ENSDARG00000078992	0.1 ppm	Female	Brain	0.56422	0.0151208
ENSDARG00000061699	0.1 ppm	Female	Brain	0.564565	0.0329002
ENSDARG00000000503	0.1 ppm	Female	Brain	0.565279	0.000333641
ENSDARG00000089271	0.1 ppm	Female	Brain	0.56558	0.0105616
ENSDARG00000051798	0.1 ppm	Female	Brain	0.565851	0.0188175
ENSDARG00000006456	0.1 ppm	Female	Brain	0.566431	0.0364199
ENSDARG00000055075	0.1 ppm	Female	Brain	0.566583	0.0210073
ENSDARG00000063144	0.1 ppm	Female	Brain	0.567292	0.0162045
ENSDARG00000079665	0.1 ppm	Female	Brain	0.567718	0.0459721
ENSDARG00000042969	0.1 ppm	Female	Brain	0.568218	0.0024997
ENSDARG00000063008	0.1 ppm	Female	Brain	0.568638	0.00400726
ENSDARG00000008209	0.1 ppm	Female	Brain	0.568727	0.0151668
ENSDARG00000043976	0.1 ppm	Female	Brain	0.569063	0.000634941
ENSDARG00000032565	0.1 ppm	Female	Brain	0.573103	0.00906142
ENSDARG00000102963	0.1 ppm	Female	Brain	0.57313	0.0191018
ENSDARG00000044216	0.1 ppm	Female	Brain	0.573232	0.0288052
ENSDARG00000055719	0.1 ppm	Female	Brain	0.57373	0.0413622
ENSDARG00000100317	0.1 ppm	Female	Brain	0.574045	0.00817208
ENSDARG00000018061	0.1 ppm	Female	Brain	0.574257	0.0218947
ENSDARG00000054597	0.1 ppm	Female	Brain	0.574694	0.0494768
ENSDARG00000079312	0.1 ppm	Female	Brain	0.574949	0.0123059
ENSDARG00000102294	0.1 ppm	Female	Brain	0.575042	0.00227594
ENSDARG00000091967	0.1 ppm	Female	Brain	0.581158	0.022929
ENSDARG00000071018	0.1 ppm	Female	Brain	0.581323	0.00227941
ENSDARG00000033012	0.1 ppm	Female	Brain	0.581465	0.0383538
ENSDARG00000105225	0.1 ppm	Female	Brain	0.581989	0.0451334
ENSDARG00000105178	0.1 ppm	Female	Brain	0.582546	0.0378591
ENSDARG00000043134	0.1 ppm	Female	Brain	0.583147	0.0263027
ENSDARG00000012281	0.1 ppm	Female	Brain	0.583724	0.00541424
ENSDARG00000061895	0.1 ppm	Female	Brain	0.584059	0.00408328
ENSDARG00000015921	0.1 ppm	Female	Brain	0.586631	0.00481092
ENSDARG00000032651	0.1 ppm	Female	Brain	0.587211	0.00311285
ENSDARG00000098349	0.1 ppm	Female	Brain	0.589104	0.0105257
ENSDARG00000062711	0.1 ppm	Female	Brain	0.589621	0.0200362
ENSDARG00000006389	0.1 ppm	Female	Brain	0.589777	0.0112422
ENSDARG00000042641	0.1 ppm	Female	Brain	0.59109	0.00554428
ENSDARG00000099519	0.1 ppm	Female	Brain	0.592059	0.0246289
ENSDARG00000069928	0.1 ppm	Female	Brain	0.593112	0.00424386
ENSDARG00000091385	0.1 ppm	Female	Brain	0.593337	0.0404995
ENSDARG00000013250	0.1 ppm	Female	Brain	0.593846	0.00145534
ENSDARG00000075721	0.1 ppm	Female	Brain	0.595285	0.00661126
ENSDARG00000088087	0.1 ppm	Female	Brain	0.595746	0.00175354
ENSDARG00000077928	0.1 ppm	Female	Brain	0.596023	0.0251042
ENSDARG00000041904	0.1 ppm	Female	Brain	0.596826	0.0178731
ENSDARG00000076679	0.1 ppm	Female	Brain	0.597612	0.0489792
ENSDARG00000001559	0.1 ppm	Female	Brain	0.597961	0.0393721
ENSDARG00000104497	0.1 ppm	Female	Brain	0.59897	0.0376682
ENSDARG00000018124	0.1 ppm	Female	Brain	0.599303	0.024324
ENSDARG00000069603	0.1 ppm	Female	Brain	0.599429	0.00693709
ENSDARG00000076310	0.1 ppm	Female	Brain	0.599604	0.0234082
ENSDARG00000020946	0.1 ppm	Female	Brain	0.599635	0.0179513
ENSDARG00000018383	0.1 ppm	Female	Brain	0.599943	0.0398499
ENSDARG00000044584	0.1 ppm	Female	Brain	0.600642	0.0323333
ENSDARG00000099771	0.1 ppm	Female	Brain	0.600873	0.0288047
ENSDARG00000000861	0.1 ppm	Female	Brain	0.601269	0.00342189
ENSDARG00000044521	0.1 ppm	Female	Brain	0.601558	0.019892
ENSDARG00000061504	0.1 ppm	Female	Brain	0.601576	0.00115115
ENSDARG00000052423	0.1 ppm	Female	Brain	0.601774	0.0278279
ENSDARG00000095086	0.1 ppm	Female	Brain	0.602235	0.00971146
ENSDARG00000055291	0.1 ppm	Female	Brain	0.602636	0.00487902
ENSDARG00000007601	0.1 ppm	Female	Brain	0.603441	0.00585911
ENSDARG00000073841	0.1 ppm	Female	Brain	0.603461	0.0415053
ENSDARG00000009830	0.1 ppm	Female	Brain	0.604746	0.0125199
ENSDARG00000042115	0.1 ppm	Female	Brain	0.605052	0.033379
ENSDARG00000060911	0.1 ppm	Female	Brain	0.605066	0.0111442
ENSDARG00000051953	0.1 ppm	Female	Brain	0.607719	0.0262454
ENSDARG00000017446	0.1 ppm	Female	Brain	0.608595	0.0448531
ENSDARG00000106631	0.1 ppm	Female	Brain	0.609032	0.0128674
ENSDARG00000027813	0.1 ppm	Female	Brain	0.610409	0.0122712
ENSDARG00000099779	0.1 ppm	Female	Brain	0.610576	0.002355
ENSDARG00000077860	0.1 ppm	Female	Brain	0.610675	0.0213446
ENSDARG00000003098	0.1 ppm	Female	Brain	0.610773	0.0458903
ENSDARG00000098825	0.1 ppm	Female	Brain	0.61137	0.0169425
ENSDARG00000103953	0.1 ppm	Female	Brain	0.612642	0.0169476
ENSDARG00000101813	0.1 ppm	Female	Brain	0.612841	0.0121684
ENSDARG00000054259	0.1 ppm	Female	Brain	0.613324	0.00550737
ENSDARG00000076025	0.1 ppm	Female	Brain	0.613441	0.00470268
ENSDARG00000102333	0.1 ppm	Female	Brain	0.615564	0.000512666
ENSDARG00000062962	0.1 ppm	Female	Brain	0.615691	0.00762407
ENSDARG00000101687	0.1 ppm	Female	Brain	0.615868	0.038828
ENSDARG00000055678	0.1 ppm	Female	Brain	0.615966	0.00276343
ENSDARG00000053804	0.1 ppm	Female	Brain	0.617369	0.0135913
ENSDARG00000020164	0.1 ppm	Female	Brain	0.617695	0.0314006
ENSDARG00000067626	0.1 ppm	Female	Brain	0.617886	0.00196387
ENSDARG00000057665	0.1 ppm	Female	Brain	0.618503	0.00565781
ENSDARG00000097842	0.1 ppm	Female	Brain	0.619943	0.0202555
ENSDARG00000091831	0.1 ppm	Female	Brain	0.619947	0.011516
ENSDARG00000070682	0.1 ppm	Female	Brain	0.620922	0.00102775
ENSDARG00000012066	0.1 ppm	Female	Brain	0.621532	0.00837078
ENSDARG00000020134	0.1 ppm	Female	Brain	0.623123	0.0422869
ENSDARG00000102730	0.1 ppm	Female	Brain	0.625022	0.018555
ENSDARG00000102690	0.1 ppm	Female	Brain	0.625981	0.019213
ENSDARG00000071460	0.1 ppm	Female	Brain	0.626539	0.0161833
ENSDARG00000099885	0.1 ppm	Female	Brain	0.627799	0.036816
ENSDARG00000005606	0.1 ppm	Female	Brain	0.628907	0.0389396
ENSDARG00000076052	0.1 ppm	Female	Brain	0.629403	0.0252334
ENSDARG00000101903	0.1 ppm	Female	Brain	0.629886	0.0180409
ENSDARG00000053810	0.1 ppm	Female	Brain	0.630213	0.00071048
ENSDARG00000098080	0.1 ppm	Female	Brain	0.630911	0.0105158
ENSDARG00000018461	0.1 ppm	Female	Brain	0.631739	0.030991
ENSDARG00000069397	0.1 ppm	Female	Brain	0.633025	0.00339651
ENSDARG00000057688	0.1 ppm	Female	Brain	0.63473	0.0276845
ENSDARG00000007172	0.1 ppm	Female	Brain	0.634799	0.0424837
ENSDARG00000006065	0.1 ppm	Female	Brain	0.63483	0.0219073
ENSDARG00000079378	0.1 ppm	Female	Brain	0.636924	0.0378088
ENSDARG00000053453	0.1 ppm	Female	Brain	0.637172	0.0114293
ENSDARG00000092359	0.1 ppm	Female	Brain	0.63733	0.0221787
ENSDARG00000039424	0.1 ppm	Female	Brain	0.6375	0.0111312
ENSDARG00000075456	0.1 ppm	Female	Brain	0.637937	0.00451631
ENSDARG00000061057	0.1 ppm	Female	Brain	0.638389	0.0101703
ENSDARG00000103388	0.1 ppm	Female	Brain	0.63863	0.0225741
ENSDARG00000002750	0.1 ppm	Female	Brain	0.638745	0.0398576
ENSDARG00000075461	0.1 ppm	Female	Brain	0.639555	0.0162263
ENSDARG00000060705	0.1 ppm	Female	Brain	0.639841	0.0361459
ENSDARG00000058212	0.1 ppm	Female	Brain	0.639903	0.0168498
ENSDARG00000058448	0.1 ppm	Female	Brain	0.640144	0.00110655
ENSDARG00000062745	0.1 ppm	Female	Brain	0.640754	0.0318751
ENSDARG00000041959	0.1 ppm	Female	Brain	0.641011	0.0387087
ENSDARG00000005867	0.1 ppm	Female	Brain	0.641258	0.00636856
ENSDARG00000063299	0.1 ppm	Female	Brain	0.641408	0.00159362
ENSDARG00000060868	0.1 ppm	Female	Brain	0.641474	0.0303529
ENSDARG00000099995	0.1 ppm	Female	Brain	0.641719	0.0190929
ENSDARG00000063553	0.1 ppm	Female	Brain	0.642184	0.00261338
ENSDARG00000040778	0.1 ppm	Female	Brain	0.642566	0.00390402
ENSDARG00000098353	0.1 ppm	Female	Brain	0.642639	0.0203222
ENSDARG00000056175	0.1 ppm	Female	Brain	0.642833	0.00434603
ENSDARG00000018936	0.1 ppm	Female	Brain	0.642896	5.01e-05
ENSDARG00000039142	0.1 ppm	Female	Brain	0.642912	0.0198579
ENSDARG00000003373	0.1 ppm	Female	Brain	0.643176	0.0485432
ENSDARG00000078653	0.1 ppm	Female	Brain	0.643494	0.0214641
ENSDARG00000036965	0.1 ppm	Female	Brain	0.643897	0.00330947
ENSDARG00000054771	0.1 ppm	Female	Brain	0.644032	0.0475289
ENSDARG00000070040	0.1 ppm	Female	Brain	0.645146	0.0352654
ENSDARG00000013830	0.1 ppm	Female	Brain	0.645713	0.0275158
ENSDARG00000045567	0.1 ppm	Female	Brain	0.645816	0.019884
ENSDARG00000037097	0.1 ppm	Female	Brain	0.64616	0.015534
ENSDARG00000031768	0.1 ppm	Female	Brain	0.64662	0.0156434
ENSDARG00000088619	0.1 ppm	Female	Brain	0.64717	0.0133024
ENSDARG00000077361	0.1 ppm	Female	Brain	0.647384	0.00334719
ENSDARG00000105112	0.1 ppm	Female	Brain	0.64834	0.00354377
ENSDARG00000025348	0.1 ppm	Female	Brain	0.648445	0.0147653
ENSDARG00000063375	0.1 ppm	Female	Brain	0.648537	0.0331924
ENSDARG00000020201	0.1 ppm	Female	Brain	0.648708	0.0100794
ENSDARG00000059886	0.1 ppm	Female	Brain	0.648864	0.0181332
ENSDARG00000038801	0.1 ppm	Female	Brain	0.64945	0.011157
ENSDARG00000012340	0.1 ppm	Female	Brain	0.649676	0.00547978
ENSDARG00000078815	0.1 ppm	Female	Brain	0.64979	0.000914178
ENSDARG00000073771	0.1 ppm	Female	Brain	0.650814	0.0276894
ENSDARG00000019195	0.1 ppm	Female	Brain	0.650893	0.0112915
ENSDARG00000023323	0.1 ppm	Female	Brain	0.652685	0.00119991
ENSDARG00000044760	0.1 ppm	Female	Brain	0.652767	0.0198146
ENSDARG00000010132	0.1 ppm	Female	Brain	0.652923	0.0103528
ENSDARG00000053656	0.1 ppm	Female	Brain	0.653356	0.0451509
ENSDARG00000061736	0.1 ppm	Female	Brain	0.655763	0.00443187
ENSDARG00000024874	0.1 ppm	Female	Brain	0.656071	1.33e-05
ENSDARG00000031756	0.1 ppm	Female	Brain	0.656095	0.011838
ENSDARG00000060054	0.1 ppm	Female	Brain	0.656176	0.025008
ENSDARG00000025332	0.1 ppm	Female	Brain	0.656182	0.0138883
ENSDARG00000025421	0.1 ppm	Female	Brain	0.656239	0.000843685
ENSDARG00000104636	0.1 ppm	Female	Brain	0.657004	0.0167543
ENSDARG00000099258	0.1 ppm	Female	Brain	0.657264	0.0106809
ENSDARG00000009735	0.1 ppm	Female	Brain	0.658116	0.0115039
ENSDARG00000051886	0.1 ppm	Female	Brain	0.659112	0.0048646
ENSDARG00000015174	0.1 ppm	Female	Brain	0.659198	0.019766
ENSDARG00000060308	0.1 ppm	Female	Brain	0.659694	0.0200499
ENSDARG00000078784	0.1 ppm	Female	Brain	0.66056	0.00261267
ENSDARG00000088805	0.1 ppm	Female	Brain	0.66087	0.0160025
ENSDARG00000021022	0.1 ppm	Female	Brain	0.660989	0.0346224
ENSDARG00000002552	0.1 ppm	Female	Brain	0.661192	0.00933683
ENSDARG00000009031	0.1 ppm	Female	Brain	0.66127	0.0332802
ENSDARG00000031108	0.1 ppm	Female	Brain	0.662298	0.0149193
ENSDARG00000021309	0.1 ppm	Female	Brain	0.663066	0.0139184
ENSDARG00000035540	0.1 ppm	Female	Brain	0.663473	0.012244
ENSDARG00000061159	0.1 ppm	Female	Brain	0.663724	0.0012944
ENSDARG00000041407	0.1 ppm	Female	Brain	0.663794	0.0411541
ENSDARG00000062687	0.1 ppm	Female	Brain	0.663955	0.048945
ENSDARG00000015989	0.1 ppm	Female	Brain	0.665324	0.0346802
ENSDARG00000006747	0.1 ppm	Female	Brain	0.667087	0.01588
ENSDARG00000018066	0.1 ppm	Female	Brain	0.66716	0.0155581
ENSDARG00000041602	0.1 ppm	Female	Brain	0.66754	0.00256632
ENSDARG00000098680	0.1 ppm	Female	Brain	0.668875	0.0127677
ENSDARG00000043323	0.1 ppm	Female	Brain	0.671126	0.0223372
ENSDARG00000074589	0.1 ppm	Female	Brain	0.671142	0.0355259
ENSDARG00000057648	0.1 ppm	Female	Brain	0.671219	0.00665963
ENSDARG00000068289	0.1 ppm	Female	Brain	0.671916	0.0146694
ENSDARG00000055290	0.1 ppm	Female	Brain	0.672028	0.0209565
ENSDARG00000012040	0.1 ppm	Female	Brain	0.672854	0.00655467
ENSDARG00000090381	0.1 ppm	Female	Brain	0.673025	0.0317858
ENSDARG00000040070	0.1 ppm	Female	Brain	0.673414	0.0115923
ENSDARG00000027041	0.1 ppm	Female	Brain	0.67386	0.00595769
ENSDARG00000042590	0.1 ppm	Female	Brain	0.674804	0.00130208
ENSDARG00000070568	0.1 ppm	Female	Brain	0.675433	0.0296663
ENSDARG00000027397	0.1 ppm	Female	Brain	0.675617	0.0192954
ENSDARG00000005559	0.1 ppm	Female	Brain	0.675861	0.0190763
ENSDARG00000055620	0.1 ppm	Female	Brain	0.67673	0.0479887
ENSDARG00000060297	0.1 ppm	Female	Brain	0.678046	0.011926
ENSDARG00000028688	0.1 ppm	Female	Brain	0.678591	0.0482067
ENSDARG00000079716	0.1 ppm	Female	Brain	0.678762	0.007614
ENSDARG00000090982	0.1 ppm	Female	Brain	0.679196	0.00189394
ENSDARG00000053831	0.1 ppm	Female	Brain	0.680375	0.0100435
ENSDARG00000056720	0.1 ppm	Female	Brain	0.680419	0.0482489
ENSDARG00000094965	0.1 ppm	Female	Brain	0.680531	0.0145155
ENSDARG00000004939	0.1 ppm	Female	Brain	0.680853	0.00467613
ENSDARG00000056649	0.1 ppm	Female	Brain	0.681932	0.000310241
ENSDARG00000075569	0.1 ppm	Female	Brain	0.681974	0.00244841
ENSDARG00000052674	0.1 ppm	Female	Brain	0.682563	0.0019694
ENSDARG00000075612	0.1 ppm	Female	Brain	0.6827	0.00873834
ENSDARG00000007812	0.1 ppm	Female	Brain	0.682936	0.0385183
ENSDARG00000060319	0.1 ppm	Female	Brain	0.683397	0.0307962
ENSDARG00000117244	0.1 ppm	Female	Brain	0.684734	0.0355631
ENSDARG00000018809	0.1 ppm	Female	Brain	0.685225	8.92e-05
ENSDARG00000015947	0.1 ppm	Female	Brain	0.685913	0.0393365
ENSDARG00000023797	0.1 ppm	Female	Brain	0.686027	0.00645964
ENSDARG00000007181	0.1 ppm	Female	Brain	0.686186	0.0440857
ENSDARG00000016256	0.1 ppm	Female	Brain	0.686812	0.0110262
ENSDARG00000071272	0.1 ppm	Female	Brain	0.687799	0.00494532
ENSDARG00000019530	0.1 ppm	Female	Brain	0.690273	0.0134662
ENSDARG00000077790	0.1 ppm	Female	Brain	0.691095	0.0318921
ENSDARG00000030913	0.1 ppm	Female	Brain	0.691476	0.00982061
ENSDARG00000075468	0.1 ppm	Female	Brain	0.693667	0.0353182
ENSDARG00000100666	0.1 ppm	Female	Brain	0.693722	9.41e-05
ENSDARG00000079712	0.1 ppm	Female	Brain	0.694254	0.00014526
ENSDARG00000061458	0.1 ppm	Female	Brain	0.697004	0.00469284
ENSDARG00000069230	0.1 ppm	Female	Brain	0.697275	0.030953
ENSDARG00000017811	0.1 ppm	Female	Brain	0.697407	0.0401335
ENSDARG00000092067	0.1 ppm	Female	Brain	0.697678	0.00367559
ENSDARG00000061373	0.1 ppm	Female	Brain	0.699014	0.003527
ENSDARG00000062590	0.1 ppm	Female	Brain	0.699442	0.00365141
ENSDARG00000036383	0.1 ppm	Female	Brain	0.700403	0.00267852
ENSDARG00000000767	0.1 ppm	Female	Brain	0.700996	0.0316026
ENSDARG00000096725	0.1 ppm	Female	Brain	0.702089	0.0307016
ENSDARG00000016231	0.1 ppm	Female	Brain	0.704401	0.031546
ENSDARG00000010936	0.1 ppm	Female	Brain	0.705298	0.0243014
ENSDARG00000032619	0.1 ppm	Female	Brain	0.706916	0.00331939
ENSDARG00000043666	0.1 ppm	Female	Brain	0.70741	0.00790801
ENSDARG00000062096	0.1 ppm	Female	Brain	0.708093	0.00314334
ENSDARG00000016651	0.1 ppm	Female	Brain	0.708104	0.019499
ENSDARG00000016427	0.1 ppm	Female	Brain	0.70877	0.0472925
ENSDARG00000086789	0.1 ppm	Female	Brain	0.70938	0.00139966
ENSDARG00000029663	0.1 ppm	Female	Brain	0.709789	0.000482506
ENSDARG00000021808	0.1 ppm	Female	Brain	0.709945	0.0272699
ENSDARG00000031680	0.1 ppm	Female	Brain	0.710806	0.0497715
ENSDARG00000055966	0.1 ppm	Female	Brain	0.711043	0.0110287
ENSDARG00000015252	0.1 ppm	Female	Brain	0.711225	0.0239436
ENSDARG00000078865	0.1 ppm	Female	Brain	0.711526	0.00145857
ENSDARG00000069484	0.1 ppm	Female	Brain	0.71164	0.0143526
ENSDARG00000010008	0.1 ppm	Female	Brain	0.712383	0.00118823
ENSDARG00000004597	0.1 ppm	Female	Brain	0.714138	0.014418
ENSDARG00000043313	0.1 ppm	Female	Brain	0.714891	0.00129435
ENSDARG00000012135	0.1 ppm	Female	Brain	0.715237	0.0412962
ENSDARG00000062577	0.1 ppm	Female	Brain	0.71678	3.31e-05
ENSDARG00000021112	0.1 ppm	Female	Brain	0.717148	0.0246082
ENSDARG00000040698	0.1 ppm	Female	Brain	0.717592	0.0298113
ENSDARG00000027903	0.1 ppm	Female	Brain	0.718581	0.0447668
ENSDARG00000017985	0.1 ppm	Female	Brain	0.718814	0.0239813
ENSDARG00000018967	0.1 ppm	Female	Brain	0.719285	0.0321832
ENSDARG00000070108	0.1 ppm	Female	Brain	0.720084	0.000275936
ENSDARG00000077060	0.1 ppm	Female	Brain	0.720652	0.00283319
ENSDARG00000079962	0.1 ppm	Female	Brain	0.720831	0.0158195
ENSDARG00000104290	0.1 ppm	Female	Brain	0.722517	0.0142343
ENSDARG00000063169	0.1 ppm	Female	Brain	0.723825	0.00976066
ENSDARG00000068637	0.1 ppm	Female	Brain	0.724049	0.0280419
ENSDARG00000101569	0.1 ppm	Female	Brain	0.724135	2.91e-05
ENSDARG00000032221	0.1 ppm	Female	Brain	0.724245	0.00507774
ENSDARG00000022718	0.1 ppm	Female	Brain	0.724892	0.0172932
ENSDARG00000100186	0.1 ppm	Female	Brain	0.72687	0.047256
ENSDARG00000052697	0.1 ppm	Female	Brain	0.727101	0.0304215
ENSDARG00000053370	0.1 ppm	Female	Brain	0.727662	0.00607263
ENSDARG00000033754	0.1 ppm	Female	Brain	0.727858	0.00854274
ENSDARG00000095170	0.1 ppm	Female	Brain	0.727943	0.0124439
ENSDARG00000014953	0.1 ppm	Female	Brain	0.727965	0.0353877
ENSDARG00000038556	0.1 ppm	Female	Brain	0.72812	0.00906895
ENSDARG00000070543	0.1 ppm	Female	Brain	0.72888	0.0262711
ENSDARG00000004169	0.1 ppm	Female	Brain	0.729768	0.0153022
ENSDARG00000094010	0.1 ppm	Female	Brain	0.729812	0.00133938
ENSDARG00000074481	0.1 ppm	Female	Brain	0.730824	0.0124469
ENSDARG00000023498	0.1 ppm	Female	Brain	0.730953	0.0454543
ENSDARG00000019707	0.1 ppm	Female	Brain	0.731576	0.0107421
ENSDARG00000018460	0.1 ppm	Female	Brain	0.731693	0.000543663
ENSDARG00000041734	0.1 ppm	Female	Brain	0.732405	0.0256815
ENSDARG00000002131	0.1 ppm	Female	Brain	0.733355	0.0373453
ENSDARG00000071467	0.1 ppm	Female	Brain	0.733366	0.00123583
ENSDARG00000052419	0.1 ppm	Female	Brain	0.735713	0.000492576
ENSDARG00000054264	0.1 ppm	Female	Brain	0.73709	0.0403469
ENSDARG00000025212	0.1 ppm	Female	Brain	0.738263	0.0060137
ENSDARG00000026090	0.1 ppm	Female	Brain	0.739024	0.0363412
ENSDARG00000004537	0.1 ppm	Female	Brain	0.739346	0.0021578
ENSDARG00000058248	0.1 ppm	Female	Brain	0.739533	0.0439661
ENSDARG00000008275	0.1 ppm	Female	Brain	0.740383	0.00249394
ENSDARG00000079326	0.1 ppm	Female	Brain	0.74118	0.00846875
ENSDARG00000063161	0.1 ppm	Female	Brain	0.74292	8.8e-05
ENSDARG00000021140	0.1 ppm	Female	Brain	0.743081	0.000165127
ENSDARG00000061687	0.1 ppm	Female	Brain	0.743144	0.0182408
ENSDARG00000093864	0.1 ppm	Female	Brain	0.74698	0.0250559
ENSDARG00000055292	0.1 ppm	Female	Brain	0.747675	0.0072851
ENSDARG00000040158	0.1 ppm	Female	Brain	0.748404	0.00532554
ENSDARG00000062538	0.1 ppm	Female	Brain	0.748427	0.0169209
ENSDARG00000035990	0.1 ppm	Female	Brain	0.748699	0.0448709
ENSDARG00000052091	0.1 ppm	Female	Brain	0.749829	0.00155581
ENSDARG00000041586	0.1 ppm	Female	Brain	0.752441	0.0385686
ENSDARG00000037397	0.1 ppm	Female	Brain	0.752484	0.0399968
ENSDARG00000042329	0.1 ppm	Female	Brain	0.752971	0.00903238
ENSDARG00000000019	0.1 ppm	Female	Brain	0.754139	0.00222849
ENSDARG00000003527	0.1 ppm	Female	Brain	0.754254	0.000663877
ENSDARG00000056184	0.1 ppm	Female	Brain	0.754341	0.0284828
ENSDARG00000102403	0.1 ppm	Female	Brain	0.754343	0.00754564
ENSDARG00000117259	0.1 ppm	Female	Brain	0.754578	0.0223138
ENSDARG00000002230	0.1 ppm	Female	Brain	0.754627	2.8e-05
ENSDARG00000061368	0.1 ppm	Female	Brain	0.755319	0.00472882
ENSDARG00000044161	0.1 ppm	Female	Brain	0.756992	0.0226765
ENSDARG00000058425	0.1 ppm	Female	Brain	0.757427	0.0203696
ENSDARG00000089536	0.1 ppm	Female	Brain	0.757626	0.0200561
ENSDARG00000035559	0.1 ppm	Female	Brain	0.757912	0.00920121
ENSDARG00000087779	0.1 ppm	Female	Brain	0.758095	0.00050179
ENSDARG00000075211	0.1 ppm	Female	Brain	0.758591	0.00275477
ENSDARG00000003449	0.1 ppm	Female	Brain	0.758641	0.00598934
ENSDARG00000040310	0.1 ppm	Female	Brain	0.758688	0.000587108
ENSDARG00000030307	0.1 ppm	Female	Brain	0.758774	0.0139839
ENSDARG00000012495	0.1 ppm	Female	Brain	0.759152	0.00186644
ENSDARG00000099449	0.1 ppm	Female	Brain	0.759602	0.00362662
ENSDARG00000074143	0.1 ppm	Female	Brain	0.759743	0.0119915
ENSDARG00000040853	0.1 ppm	Female	Brain	0.759852	0.0136491
ENSDARG00000078313	0.1 ppm	Female	Brain	0.76004	0.00761174
ENSDARG00000004372	0.1 ppm	Female	Brain	0.760444	0.0350052
ENSDARG00000052565	0.1 ppm	Female	Brain	0.761411	0.045606
ENSDARG00000070512	0.1 ppm	Female	Brain	0.762135	0.00607983
ENSDARG00000062248	0.1 ppm	Female	Brain	0.762614	0.0433369
ENSDARG00000077047	0.1 ppm	Female	Brain	0.762738	0.0283915
ENSDARG00000063014	0.1 ppm	Female	Brain	0.763405	0.0119065
ENSDARG00000056966	0.1 ppm	Female	Brain	0.763723	0.00563583
ENSDARG00000059738	0.1 ppm	Female	Brain	0.763775	0.0247097
ENSDARG00000043066	0.1 ppm	Female	Brain	0.763993	0.0217309
ENSDARG00000035957	0.1 ppm	Female	Brain	0.764147	0.0379405
ENSDARG00000001890	0.1 ppm	Female	Brain	0.764611	6.98e-05
ENSDARG00000068140	0.1 ppm	Female	Brain	0.765932	0.0176732
ENSDARG00000012586	0.1 ppm	Female	Brain	0.767289	0.0378766
ENSDARG00000068149	0.1 ppm	Female	Brain	0.768696	0.0115861
ENSDARG00000040350	0.1 ppm	Female	Brain	0.769758	0.00226576
ENSDARG00000017219	0.1 ppm	Female	Brain	0.769927	0.0028339
ENSDARG00000042824	0.1 ppm	Female	Brain	0.770163	0.00232804
ENSDARG00000007496	0.1 ppm	Female	Brain	0.770406	0.0373578
ENSDARG00000015805	0.1 ppm	Female	Brain	0.771034	0.0198266
ENSDARG00000010779	0.1 ppm	Female	Brain	0.771809	0.000587875
ENSDARG00000043644	0.1 ppm	Female	Brain	0.772007	0.00438934
ENSDARG00000062374	0.1 ppm	Female	Brain	0.772217	0.015593
ENSDARG00000034624	0.1 ppm	Female	Brain	0.772239	0.0331922
ENSDARG00000036291	0.1 ppm	Female	Brain	0.772342	0.0378867
ENSDARG00000062449	0.1 ppm	Female	Brain	0.772843	0.0179638
ENSDARG00000088171	0.1 ppm	Female	Brain	0.77286	0.0141927
ENSDARG00000103001	0.1 ppm	Female	Brain	0.775009	0.0164338
ENSDARG00000052518	0.1 ppm	Female	Brain	0.775454	0.0146583
ENSDARG00000031560	0.1 ppm	Female	Brain	0.775852	0.0179069
ENSDARG00000052019	0.1 ppm	Female	Brain	0.775895	0.00409278
ENSDARG00000062152	0.1 ppm	Female	Brain	0.776829	0.00921056
ENSDARG00000062108	0.1 ppm	Female	Brain	0.776906	0.00139591
ENSDARG00000061635	0.1 ppm	Female	Brain	0.777052	0.0116058
ENSDARG00000063535	0.1 ppm	Female	Brain	0.777094	0.0218562
ENSDARG00000059789	0.1 ppm	Female	Brain	0.777652	0.0144281
ENSDARG00000078214	0.1 ppm	Female	Brain	0.778054	0.0100215
ENSDARG00000086626	0.1 ppm	Female	Brain	0.778287	0.00274766
ENSDARG00000044492	0.1 ppm	Female	Brain	0.778434	0.020877
ENSDARG00000004806	0.1 ppm	Female	Brain	0.778785	0.0015467
ENSDARG00000035869	0.1 ppm	Female	Brain	0.778989	0.0350903
ENSDARG00000101172	0.1 ppm	Female	Brain	0.779169	0.0405634
ENSDARG00000008568	0.1 ppm	Female	Brain	0.779407	0.0101288
ENSDARG00000008413	0.1 ppm	Female	Brain	0.77958	9.23e-05
ENSDARG00000017315	0.1 ppm	Female	Brain	0.780423	0.000123572
ENSDARG00000078133	0.1 ppm	Female	Brain	0.780999	0.0078046
ENSDARG00000014259	0.1 ppm	Female	Brain	0.781129	0.0480482
ENSDARG00000042608	0.1 ppm	Female	Brain	0.781192	0.0296551
ENSDARG00000012177	0.1 ppm	Female	Brain	0.781715	0.0374825
ENSDARG00000097576	0.1 ppm	Female	Brain	0.781814	0.0383904
ENSDARG00000078322	0.1 ppm	Female	Brain	0.781919	0.0499995
ENSDARG00000005232	0.1 ppm	Female	Brain	0.782632	0.0126855
ENSDARG00000000943	0.1 ppm	Female	Brain	0.78359	0.0272872
ENSDARG00000068557	0.1 ppm	Female	Brain	0.783835	0.0420142
ENSDARG00000060522	0.1 ppm	Female	Brain	0.784722	0.0316109
ENSDARG00000003860	0.1 ppm	Female	Brain	0.785702	0.000758782
ENSDARG00000020834	0.1 ppm	Female	Brain	0.786051	0.000835213
ENSDARG00000102157	0.1 ppm	Female	Brain	0.786657	0.0286465
ENSDARG00000073952	0.1 ppm	Female	Brain	0.786858	0.0269798
ENSDARG00000024017	0.1 ppm	Female	Brain	0.787636	0.037963
ENSDARG00000069654	0.1 ppm	Female	Brain	0.788091	0.0451614
ENSDARG00000102153	0.1 ppm	Female	Brain	0.788745	0.0268992
ENSDARG00000075172	0.1 ppm	Female	Brain	0.788869	0.0236222
ENSDARG00000074777	0.1 ppm	Female	Brain	0.789786	0.00786337
ENSDARG00000105831	0.1 ppm	Female	Brain	0.790339	0.0288931
ENSDARG00000116871	0.1 ppm	Female	Brain	0.790649	0.00158171
ENSDARG00000068624	0.1 ppm	Female	Brain	0.790723	0.0442878
ENSDARG00000019426	0.1 ppm	Female	Brain	0.791316	0.0242817
ENSDARG00000086573	0.1 ppm	Female	Brain	0.793537	0.0305356
ENSDARG00000100573	0.1 ppm	Female	Brain	0.793561	0.0432073
ENSDARG00000001729	0.1 ppm	Female	Brain	0.796096	0.000413441
ENSDARG00000076068	0.1 ppm	Female	Brain	0.797302	0.00440158
ENSDARG00000100620	0.1 ppm	Female	Brain	0.797929	0.0394793
ENSDARG00000068640	0.1 ppm	Female	Brain	0.798772	0.00323192
ENSDARG00000070098	0.1 ppm	Female	Brain	0.798879	0.000109843
ENSDARG00000074309	0.1 ppm	Female	Brain	0.79907	0.0390311
ENSDARG00000096411	0.1 ppm	Female	Brain	0.800413	0.000819699
ENSDARG00000101059	0.1 ppm	Female	Brain	0.800575	0.038948
ENSDARG00000097819	0.1 ppm	Female	Brain	0.800857	0.000335217
ENSDARG00000037276	0.1 ppm	Female	Brain	0.801218	0.00397556
ENSDARG00000078222	0.1 ppm	Female	Brain	0.801253	0.00270647
ENSDARG00000016934	0.1 ppm	Female	Brain	0.802069	0.0419531
ENSDARG00000002026	0.1 ppm	Female	Brain	0.803471	0.0127893
ENSDARG00000034893	0.1 ppm	Female	Brain	0.80369	0.0272698
ENSDARG00000058771	0.1 ppm	Female	Brain	0.803967	0.0362797
ENSDARG00000036175	0.1 ppm	Female	Brain	0.80401	0.0207569
ENSDARG00000097197	0.1 ppm	Female	Brain	0.804456	0.028352
ENSDARG00000070981	0.1 ppm	Female	Brain	0.80679	0.00217124
ENSDARG00000100851	0.1 ppm	Female	Brain	0.807975	0.00121587
ENSDARG00000030933	0.1 ppm	Female	Brain	0.808785	0.0470065
ENSDARG00000087181	0.1 ppm	Female	Brain	0.809612	0.000243472
ENSDARG00000100011	0.1 ppm	Female	Brain	0.809964	0.049406
ENSDARG00000112370	0.1 ppm	Female	Brain	0.810021	0.0329029
ENSDARG00000032344	0.1 ppm	Female	Brain	0.810203	0.00666022
ENSDARG00000008068	0.1 ppm	Female	Brain	0.810447	0.0323825
ENSDARG00000103505	0.1 ppm	Female	Brain	0.811057	0.00711623
ENSDARG00000035694	0.1 ppm	Female	Brain	0.811513	0.0214473
ENSDARG00000097264	0.1 ppm	Female	Brain	0.811853	0.0136044
ENSDARG00000102321	0.1 ppm	Female	Brain	0.811859	0.0193758
ENSDARG00000051936	0.1 ppm	Female	Brain	0.81215	0.00175036
ENSDARG00000044144	0.1 ppm	Female	Brain	0.817223	0.00825264
ENSDARG00000021374	0.1 ppm	Female	Brain	0.818852	0.00659625
ENSDARG00000099031	0.1 ppm	Female	Brain	0.820265	0.0366953
ENSDARG00000058050	0.1 ppm	Female	Brain	0.821093	0.0179402
ENSDARG00000075532	0.1 ppm	Female	Brain	0.821255	0.030196
ENSDARG00000105424	0.1 ppm	Female	Brain	0.82162	0.0313019
ENSDARG00000044327	0.1 ppm	Female	Brain	0.822584	0.0321836
ENSDARG00000053691	0.1 ppm	Female	Brain	0.824603	1.55e-05
ENSDARG00000032865	0.1 ppm	Female	Brain	0.825025	0.000492079
ENSDARG00000052131	0.1 ppm	Female	Brain	0.82561	0.0110129
ENSDARG00000008249	0.1 ppm	Female	Brain	0.82578	0.0124462
ENSDARG00000094052	0.1 ppm	Female	Brain	0.826298	0.00911229
ENSDARG00000069463	0.1 ppm	Female	Brain	0.826593	0.0372787
ENSDARG00000045898	0.1 ppm	Female	Brain	0.827478	0.0473164
ENSDARG00000060885	0.1 ppm	Female	Brain	0.828509	0.0325757
ENSDARG00000101361	0.1 ppm	Female	Brain	0.829845	0.00487861
ENSDARG00000088630	0.1 ppm	Female	Brain	0.830248	0.000201459
ENSDARG00000095580	0.1 ppm	Female	Brain	0.83055	0.00388012
ENSDARG00000111110	0.1 ppm	Female	Brain	0.832251	0.000765946
ENSDARG00000099930	0.1 ppm	Female	Brain	0.832651	0.00280935
ENSDARG00000081758	0.1 ppm	Female	Brain	0.83317	0.0471338
ENSDARG00000094704	0.1 ppm	Female	Brain	0.833288	0.00260366
ENSDARG00000062765	0.1 ppm	Female	Brain	0.833383	0.00221716
ENSDARG00000116937	0.1 ppm	Female	Brain	0.833783	0.0360357
ENSDARG00000045541	0.1 ppm	Female	Brain	0.834289	0.0394204
ENSDARG00000110510	0.1 ppm	Female	Brain	0.835002	0.0494123
ENSDARG00000077818	0.1 ppm	Female	Brain	0.835073	0.040922
ENSDARG00000104197	0.1 ppm	Female	Brain	0.836017	0.0374502
ENSDARG00000003403	0.1 ppm	Female	Brain	0.836403	0.0202186
ENSDARG00000016396	0.1 ppm	Female	Brain	0.837397	0.00890194
ENSDARG00000116815	0.1 ppm	Female	Brain	0.837481	0.0450627
ENSDARG00000028628	0.1 ppm	Female	Brain	0.837649	0.0280758
ENSDARG00000045254	0.1 ppm	Female	Brain	0.839126	0.0398955
ENSDARG00000005924	0.1 ppm	Female	Brain	0.839131	9.12e-05
ENSDARG00000037383	0.1 ppm	Female	Brain	0.839472	0.0453622
ENSDARG00000018257	0.1 ppm	Female	Brain	0.839723	0.0269819
ENSDARG00000017365	0.1 ppm	Female	Brain	0.840073	0.000148933
ENSDARG00000045857	0.1 ppm	Female	Brain	0.840595	0.0238415
ENSDARG00000099745	0.1 ppm	Female	Brain	0.841196	0.00144886
ENSDARG00000041481	0.1 ppm	Female	Brain	0.841516	0.0224429
ENSDARG00000102110	0.1 ppm	Female	Brain	0.841646	0.0334535
ENSDARG00000025953	0.1 ppm	Female	Brain	0.841864	0.00675476
ENSDARG00000024488	0.1 ppm	Female	Brain	0.842737	0.0330611
ENSDARG00000015065	0.1 ppm	Female	Brain	0.843201	0.00428154
ENSDARG00000101794	0.1 ppm	Female	Brain	0.843295	0.00651719
ENSDARG00000059368	0.1 ppm	Female	Brain	0.843388	0.0420394
ENSDARG00000098654	0.1 ppm	Female	Brain	0.843583	0.030503
ENSDARG00000068650	0.1 ppm	Female	Brain	0.844061	0.00435804
ENSDARG00000091931	0.1 ppm	Female	Brain	0.844132	0.00865712
ENSDARG00000076001	0.1 ppm	Female	Brain	0.844202	0.0100058
ENSDARG00000008560	0.1 ppm	Female	Brain	0.844404	0.0011194
ENSDARG00000032013	0.1 ppm	Female	Brain	0.844498	0.02088
ENSDARG00000070052	0.1 ppm	Female	Brain	0.845024	0.036568
ENSDARG00000002644	0.1 ppm	Female	Brain	0.846972	0.0183464
ENSDARG00000103394	0.1 ppm	Female	Brain	0.848897	0.0214614
ENSDARG00000008593	0.1 ppm	Female	Brain	0.85105	0.0180235
ENSDARG00000108535	0.1 ppm	Female	Brain	0.851594	0.000195897
ENSDARG00000062633	0.1 ppm	Female	Brain	0.851713	0.0422258
ENSDARG00000099045	0.1 ppm	Female	Brain	0.851721	0.00661968
ENSDARG00000101256	0.1 ppm	Female	Brain	0.851881	0.029516
ENSDARG00000057245	0.1 ppm	Female	Brain	0.852453	0.010375
ENSDARG00000093349	0.1 ppm	Female	Brain	0.854133	0.0492639
ENSDARG00000080337	0.1 ppm	Female	Brain	0.854803	0.00221474
ENSDARG00000094677	0.1 ppm	Female	Brain	0.854968	0.0430857
ENSDARG00000035879	0.1 ppm	Female	Brain	0.855742	0.0322017
ENSDARG00000094578	0.1 ppm	Female	Brain	0.855796	0.0454715
ENSDARG00000083519	0.1 ppm	Female	Brain	0.85637	0.00492227
ENSDARG00000104810	0.1 ppm	Female	Brain	0.856487	0.0272185
ENSDARG00000098769	0.1 ppm	Female	Brain	0.856755	0.0261313
ENSDARG00000003290	0.1 ppm	Female	Brain	0.856799	0.0042781
ENSDARG00000076928	0.1 ppm	Female	Brain	0.857234	8.62e-05
ENSDARG00000078087	0.1 ppm	Female	Brain	0.857591	0.0498697
ENSDARG00000112435	0.1 ppm	Female	Brain	0.857853	0.0173018
ENSDARG00000061746	0.1 ppm	Female	Brain	0.85865	0.0307818
ENSDARG00000009796	0.1 ppm	Female	Brain	0.859541	0.0228056
ENSDARG00000016336	0.1 ppm	Female	Brain	0.860292	0.0106282
ENSDARG00000007136	0.1 ppm	Female	Brain	0.860382	0.00334583
ENSDARG00000074041	0.1 ppm	Female	Brain	0.860672	0.00277342
ENSDARG00000008906	0.1 ppm	Female	Brain	0.861286	0.0164352
ENSDARG00000102307	0.1 ppm	Female	Brain	0.861788	0.00746877
ENSDARG00000069261	0.1 ppm	Female	Brain	0.862017	0.0196332
ENSDARG00000009958	0.1 ppm	Female	Brain	0.862107	0.00829349
ENSDARG00000039373	0.1 ppm	Female	Brain	0.862433	0.045812
ENSDARG00000004154	0.1 ppm	Female	Brain	0.862451	0.00945947
ENSDARG00000075960	0.1 ppm	Female	Brain	0.862467	0.0241577
ENSDARG00000089856	0.1 ppm	Female	Brain	0.862499	0.0194564
ENSDARG00000002607	0.1 ppm	Female	Brain	0.862505	0.0313892
ENSDARG00000086746	0.1 ppm	Female	Brain	0.862773	0.0152929
ENSDARG00000102998	0.1 ppm	Female	Brain	0.862856	0.000954813
ENSDARG00000009262	0.1 ppm	Female	Brain	0.862924	0.0347668
ENSDARG00000010408	0.1 ppm	Female	Brain	0.863005	0.047332
ENSDARG00000103739	0.1 ppm	Female	Brain	0.863287	0.0137982
ENSDARG00000073753	0.1 ppm	Female	Brain	0.863355	0.0260889
ENSDARG00000056621	0.1 ppm	Female	Brain	0.864683	1.52e-05
ENSDARG00000107441	0.1 ppm	Female	Brain	0.865368	0.000896502
ENSDARG00000098766	0.1 ppm	Female	Brain	0.866334	0.00700241
ENSDARG00000060030	0.1 ppm	Female	Brain	0.866591	0.000403449
ENSDARG00000032951	0.1 ppm	Female	Brain	0.867852	0.0207849
ENSDARG00000002576	0.1 ppm	Female	Brain	0.868193	0.0300502
ENSDARG00000078226	0.1 ppm	Female	Brain	0.869763	0.0251508
ENSDARG00000102406	0.1 ppm	Female	Brain	0.871604	0.040865
ENSDARG00000070839	0.1 ppm	Female	Brain	0.87268	0.0150716
ENSDARG00000098968	0.1 ppm	Female	Brain	0.873	0.00110432
ENSDARG00000020178	0.1 ppm	Female	Brain	0.873332	0.0302934
ENSDARG00000061802	0.1 ppm	Female	Brain	0.873366	0.000196151
ENSDARG00000078902	0.1 ppm	Female	Brain	0.87354	0.00409341
ENSDARG00000040712	0.1 ppm	Female	Brain	0.873695	0.00477051
ENSDARG00000078270	0.1 ppm	Female	Brain	0.874909	0.014404
ENSDARG00000030805	0.1 ppm	Female	Brain	0.875517	0.0368346
ENSDARG00000103802	0.1 ppm	Female	Brain	0.876544	0.0118809
ENSDARG00000090656	0.1 ppm	Female	Brain	0.878184	0.00343228
ENSDARG00000003197	0.1 ppm	Female	Brain	0.878452	0.0324186
ENSDARG00000018782	0.1 ppm	Female	Brain	0.879061	0.00776682
ENSDARG00000070187	0.1 ppm	Female	Brain	0.879537	0.00905112
ENSDARG00000060320	0.1 ppm	Female	Brain	0.879664	0.00614429
ENSDARG00000055133	0.1 ppm	Female	Brain	0.880084	0.0282162
ENSDARG00000012833	0.1 ppm	Female	Brain	0.880901	0.00106888
ENSDARG00000117089	0.1 ppm	Female	Brain	0.881209	0.01568
ENSDARG00000071578	0.1 ppm	Female	Brain	0.881812	0.021509
ENSDARG00000005115	0.1 ppm	Female	Brain	0.882343	0.0304461
ENSDARG00000004633	0.1 ppm	Female	Brain	0.882437	0.0325536
ENSDARG00000098944	0.1 ppm	Female	Brain	0.882533	0.0334567
ENSDARG00000020395	0.1 ppm	Female	Brain	0.883428	0.0379831
ENSDARG00000030803	0.1 ppm	Female	Brain	0.883489	0.04852
ENSDARG00000102831	0.1 ppm	Female	Brain	0.883588	0.0116299
ENSDARG00000071652	0.1 ppm	Female	Brain	0.883611	0.000172278
ENSDARG00000062501	0.1 ppm	Female	Brain	0.883766	0.0117481
ENSDARG00000077134	0.1 ppm	Female	Brain	0.883775	0.0254178
ENSDARG00000101236	0.1 ppm	Female	Brain	0.883813	0.0324384
ENSDARG00000090337	0.1 ppm	Female	Brain	0.883953	0.0408188
ENSDARG00000075942	0.1 ppm	Female	Brain	0.884026	0.0499038
ENSDARG00000089981	0.1 ppm	Female	Brain	0.884047	0.00246189
ENSDARG00000015922	0.1 ppm	Female	Brain	0.884649	0.00148857
ENSDARG00000032601	0.1 ppm	Female	Brain	0.884743	0.000667905
ENSDARG00000096603	0.1 ppm	Female	Brain	0.88484	0.0360488
ENSDARG00000053820	0.1 ppm	Female	Brain	0.884953	0.0277727
ENSDARG00000074275	0.1 ppm	Female	Brain	0.884976	0.0214658
ENSDARG00000054984	0.1 ppm	Female	Brain	0.885105	0.0296059
ENSDARG00000036848	0.1 ppm	Female	Brain	0.886693	0.0455515
ENSDARG00000032808	0.1 ppm	Female	Brain	0.887057	0.0489233
ENSDARG00000027497	0.1 ppm	Female	Brain	0.887507	0.0235644
ENSDARG00000098856	0.1 ppm	Female	Brain	0.887569	0.0153124
ENSDARG00000061066	0.1 ppm	Female	Brain	0.887658	0.00285296
ENSDARG00000075252	0.1 ppm	Female	Brain	0.887872	0.000491518
ENSDARG00000062135	0.1 ppm	Female	Brain	0.888864	0.0339625
ENSDARG00000055731	0.1 ppm	Female	Brain	0.888965	0.00804869
ENSDARG00000045911	0.1 ppm	Female	Brain	0.889734	0.0438477
ENSDARG00000060303	0.1 ppm	Female	Brain	0.889835	0.0361452
ENSDARG00000019658	0.1 ppm	Female	Brain	0.890006	0.00111235
ENSDARG00000075383	0.1 ppm	Female	Brain	0.891204	0.0471081
ENSDARG00000076380	0.1 ppm	Female	Brain	0.891303	0.00613124
ENSDARG00000077229	0.1 ppm	Female	Brain	0.89271	0.0166088
ENSDARG00000074443	0.1 ppm	Female	Brain	0.893147	0.00349384
ENSDARG00000034321	0.1 ppm	Female	Brain	0.893346	0.00971994
ENSDARG00000096368	0.1 ppm	Female	Brain	0.894169	0.0479351
ENSDARG00000032737	0.1 ppm	Female	Brain	0.895342	0.0254867
ENSDARG00000075557	0.1 ppm	Female	Brain	0.895365	0.0354847
ENSDARG00000002564	0.1 ppm	Female	Brain	0.895458	0.043332
ENSDARG00000045680	0.1 ppm	Female	Brain	0.895541	0.00181747
ENSDARG00000055770	0.1 ppm	Female	Brain	0.895764	0.014066
ENSDARG00000061454	0.1 ppm	Female	Brain	0.896184	0.0145198
ENSDARG00000056609	0.1 ppm	Female	Brain	0.8967	0.025749
ENSDARG00000019451	0.1 ppm	Female	Brain	0.897275	0.0251442
ENSDARG00000006624	0.1 ppm	Female	Brain	0.898646	0.0463051
ENSDARG00000012699	0.1 ppm	Female	Brain	0.898656	0.001874
ENSDARG00000102584	0.1 ppm	Female	Brain	0.8989	0.0399878
ENSDARG00000001939	0.1 ppm	Female	Brain	0.899578	1.59e-06
ENSDARG00000057368	0.1 ppm	Female	Brain	0.899964	0.0141498
ENSDARG00000026499	0.1 ppm	Female	Brain	0.900009	0.0422996
ENSDARG00000013704	0.1 ppm	Female	Brain	0.900178	0.00216477
ENSDARG00000003486	0.1 ppm	Female	Brain	0.900211	0.0004158
ENSDARG00000008480	0.1 ppm	Female	Brain	0.900262	0.027564
ENSDARG00000076174	0.1 ppm	Female	Brain	0.900506	0.0249386
ENSDARG00000042344	0.1 ppm	Female	Brain	0.901274	0.000650376
ENSDARG00000018032	0.1 ppm	Female	Brain	0.901464	0.0059015
ENSDARG00000060734	0.1 ppm	Female	Brain	0.901467	0.0194985
ENSDARG00000063006	0.1 ppm	Female	Brain	0.901983	0.0382122
ENSDARG00000105288	0.1 ppm	Female	Brain	0.90215	0.0168287
ENSDARG00000010266	0.1 ppm	Female	Brain	0.902786	0.016062
ENSDARG00000063219	0.1 ppm	Female	Brain	0.903211	0.000255544
ENSDARG00000087981	0.1 ppm	Female	Brain	0.903359	0.0459067
ENSDARG00000010933	0.1 ppm	Female	Brain	0.903484	0.0448401
ENSDARG00000010844	0.1 ppm	Female	Brain	0.904021	0.00885396
ENSDARG00000063075	0.1 ppm	Female	Brain	0.904119	0.0370949
ENSDARG00000005481	0.1 ppm	Female	Brain	0.904197	0.0347864
ENSDARG00000007271	0.1 ppm	Female	Brain	0.904607	0.00245198
ENSDARG00000029761	0.1 ppm	Female	Brain	0.904607	0.0179505
ENSDARG00000069440	0.1 ppm	Female	Brain	0.905257	0.00895256
ENSDARG00000070391	0.1 ppm	Female	Brain	0.905374	0.0044964
ENSDARG00000010023	0.1 ppm	Female	Brain	0.905513	0.00373684
ENSDARG00000076867	0.1 ppm	Female	Brain	0.905542	0.0109604
ENSDARG00000007151	0.1 ppm	Female	Brain	0.905969	0.0384979
ENSDARG00000071426	0.1 ppm	Female	Brain	0.906184	0.000318452
ENSDARG00000105490	0.1 ppm	Female	Brain	0.906884	0.0264869
ENSDARG00000101557	0.1 ppm	Female	Brain	0.907051	0.0319504
ENSDARG00000008454	0.1 ppm	Female	Brain	0.907083	0.0322321
ENSDARG00000078123	0.1 ppm	Female	Brain	0.907201	0.0315708
ENSDARG00000052766	0.1 ppm	Female	Brain	0.9073	0.0158589
ENSDARG00000014302	0.1 ppm	Female	Brain	0.907698	0.00423162
ENSDARG00000027552	0.1 ppm	Female	Brain	0.908659	0.0017897
ENSDARG00000079740	0.1 ppm	Female	Brain	0.911535	0.0309475
ENSDARG00000059809	0.1 ppm	Female	Brain	0.911688	0.00648497
ENSDARG00000033956	0.1 ppm	Female	Brain	0.913049	0.0368568
ENSDARG00000038985	0.1 ppm	Female	Brain	0.913278	0.048078
ENSDARG00000009524	0.1 ppm	Female	Brain	0.913287	0.0264827
ENSDARG00000071009	0.1 ppm	Female	Brain	0.91338	0.040319
ENSDARG00000044091	0.1 ppm	Female	Brain	0.914003	0.0220759
ENSDARG00000068989	0.1 ppm	Female	Brain	0.914143	0.0112305
ENSDARG00000103923	0.1 ppm	Female	Brain	0.914604	0.00339376
ENSDARG00000100965	0.1 ppm	Female	Brain	0.914619	0.0178686
ENSDARG00000077352	0.1 ppm	Female	Brain	0.914746	0.0255124
ENSDARG00000079143	0.1 ppm	Female	Brain	0.914866	0.00119767
ENSDARG00000074168	0.1 ppm	Female	Brain	0.915316	0.000423005
ENSDARG00000017220	0.1 ppm	Female	Brain	0.916158	0.020043
ENSDARG00000101081	0.1 ppm	Female	Brain	0.916272	0.021085
ENSDARG00000008818	0.1 ppm	Female	Brain	0.916921	0.0455258
ENSDARG00000041802	0.1 ppm	Female	Brain	0.917129	0.0431717
ENSDARG00000039263	0.1 ppm	Female	Brain	0.917647	0.010345
[truncated: 993 more rows]

## Sheet: 0.1 ppm FG
GeneID	Conc. (ppm)	Sex	Tissue	log2FoldChange	pvalue
ENSDARG00000075034	0.1 ppm	Female	Gonad	-1.41844	0.00240732
ENSDARG00000043740	0.1 ppm	Female	Gonad	-1.38545	0.000515391
ENSDARG00000017775	0.1 ppm	Female	Gonad	-1.23886	0.00565198
ENSDARG00000016789	0.1 ppm	Female	Gonad	-1.21902	0.0130964
ENSDARG00000099389	0.1 ppm	Female	Gonad	-1.09675	0.00258395
ENSDARG00000069375	0.1 ppm	Female	Gonad	-1.09629	0.0324237
ENSDARG00000093192	0.1 ppm	Female	Gonad	-1.05376	0.0310924
ENSDARG00000028804	0.1 ppm	Female	Gonad	-1.05302	0.037029
ENSDARG00000012397	0.1 ppm	Female	Gonad	-1.05293	0.0198382
ENSDARG00000104037	0.1 ppm	Female	Gonad	-1.00733	0.0474589
ENSDARG00000032199	0.1 ppm	Female	Gonad	-0.997575	0.0311397
ENSDARG00000044098	0.1 ppm	Female	Gonad	-0.985006	0.0484876
ENSDARG00000058020	0.1 ppm	Female	Gonad	-0.978294	0.0475067
ENSDARG00000100515	0.1 ppm	Female	Gonad	-0.929467	0.0263438
ENSDARG00000094561	0.1 ppm	Female	Gonad	-0.912558	0.0320457
ENSDARG00000012932	0.1 ppm	Female	Gonad	-0.895087	0.0197725
ENSDARG00000067918	0.1 ppm	Female	Gonad	-0.851128	0.0264885
ENSDARG00000074720	0.1 ppm	Female	Gonad	-0.811959	0.0380021
ENSDARG00000002304	0.1 ppm	Female	Gonad	-0.80656	0.00787563
ENSDARG00000039328	0.1 ppm	Female	Gonad	-0.79691	0.0276529
ENSDARG00000018106	0.1 ppm	Female	Gonad	-0.786958	0.0198981
ENSDARG00000057315	0.1 ppm	Female	Gonad	-0.773982	0.049148
ENSDARG00000021107	0.1 ppm	Female	Gonad	-0.772059	0.0209308
ENSDARG00000036625	0.1 ppm	Female	Gonad	-0.751448	0.032726
ENSDARG00000115862	0.1 ppm	Female	Gonad	-0.744473	0.044077
ENSDARG00000057529	0.1 ppm	Female	Gonad	-0.734371	0.0479958
ENSDARG00000099060	0.1 ppm	Female	Gonad	-0.725103	0.0412509
ENSDARG00000040557	0.1 ppm	Female	Gonad	-0.720141	0.0462123
ENSDARG00000073961	0.1 ppm	Female	Gonad	-0.713534	0.0295665
ENSDARG00000007918	0.1 ppm	Female	Gonad	-0.702804	0.0471738
ENSDARG00000034777	0.1 ppm	Female	Gonad	-0.670913	0.0349951
ENSDARG00000008049	0.1 ppm	Female	Gonad	-0.665699	0.0317338
ENSDARG00000045355	0.1 ppm	Female	Gonad	-0.660185	0.0382931
ENSDARG00000025554	0.1 ppm	Female	Gonad	-0.659229	0.0233381
ENSDARG00000078435	0.1 ppm	Female	Gonad	-0.647616	0.0476118
ENSDARG00000075709	0.1 ppm	Female	Gonad	-0.644403	0.0320017
ENSDARG00000005191	0.1 ppm	Female	Gonad	-0.62488	0.0446782
ENSDARG00000042522	0.1 ppm	Female	Gonad	-0.596254	0.0388915
ENSDARG00000030563	0.1 ppm	Female	Gonad	-0.594706	0.0448634
ENSDARG00000053047	0.1 ppm	Female	Gonad	0.510506	0.029569
ENSDARG00000057912	0.1 ppm	Female	Gonad	0.572987	0.0400188
ENSDARG00000099241	0.1 ppm	Female	Gonad	0.58781	0.0481368
ENSDARG00000095086	0.1 ppm	Female	Gonad	0.612494	0.0391001
ENSDARG00000070278	0.1 ppm	Female	Gonad	0.6158	0.0351078
ENSDARG00000102333	0.1 ppm	Female	Gonad	0.619496	0.0250539
ENSDARG00000016117	0.1 ppm	Female	Gonad	0.624125	0.0349494
ENSDARG00000008380	0.1 ppm	Female	Gonad	0.626772	0.0288825
ENSDARG00000017143	0.1 ppm	Female	Gonad	0.632354	0.0459098
ENSDARG00000005451	0.1 ppm	Female	Gonad	0.63283	0.0320958
ENSDARG00000062123	0.1 ppm	Female	Gonad	0.64949	0.0495451
ENSDARG00000031929	0.1 ppm	Female	Gonad	0.650327	0.0365301
ENSDARG00000070040	0.1 ppm	Female	Gonad	0.652705	0.0380595
ENSDARG00000023028	0.1 ppm	Female	Gonad	0.655951	0.0115477
ENSDARG00000005058	0.1 ppm	Female	Gonad	0.656065	0.0434289
ENSDARG00000020334	0.1 ppm	Female	Gonad	0.657159	0.0297978
ENSDARG00000015474	0.1 ppm	Female	Gonad	0.658591	0.0418092
ENSDARG00000034685	0.1 ppm	Female	Gonad	0.658731	0.0225868
ENSDARG00000032619	0.1 ppm	Female	Gonad	0.661401	0.0425347
ENSDARG00000029612	0.1 ppm	Female	Gonad	0.665738	0.0293925
ENSDARG00000070698	0.1 ppm	Female	Gonad	0.669293	0.0291715
ENSDARG00000042969	0.1 ppm	Female	Gonad	0.669867	0.0442033
ENSDARG00000037488	0.1 ppm	Female	Gonad	0.679412	0.0331021
ENSDARG00000063295	0.1 ppm	Female	Gonad	0.680338	0.0299655
ENSDARG00000002791	0.1 ppm	Female	Gonad	0.680898	0.0378089
ENSDARG00000074490	0.1 ppm	Female	Gonad	0.685426	0.0404214
ENSDARG00000009830	0.1 ppm	Female	Gonad	0.689251	0.0236269
ENSDARG00000069855	0.1 ppm	Female	Gonad	0.691606	0.0476876
ENSDARG00000098375	0.1 ppm	Female	Gonad	0.693529	0.0328453
ENSDARG00000043081	0.1 ppm	Female	Gonad	0.696681	0.0477783
ENSDARG00000093999	0.1 ppm	Female	Gonad	0.698043	0.0463847
ENSDARG00000071413	0.1 ppm	Female	Gonad	0.698095	0.0453602
ENSDARG00000100452	0.1 ppm	Female	Gonad	0.701245	0.030306
ENSDARG00000007184	0.1 ppm	Female	Gonad	0.70556	0.0497604
ENSDARG00000094850	0.1 ppm	Female	Gonad	0.707043	0.0357308
ENSDARG00000099194	0.1 ppm	Female	Gonad	0.71324	0.028904
ENSDARG00000035433	0.1 ppm	Female	Gonad	0.713373	0.0401481
ENSDARG00000042344	0.1 ppm	Female	Gonad	0.714144	0.00767611
ENSDARG00000087779	0.1 ppm	Female	Gonad	0.714523	0.0325881
ENSDARG00000017740	0.1 ppm	Female	Gonad	0.718564	0.0285818
ENSDARG00000069476	0.1 ppm	Female	Gonad	0.718596	0.0282201
ENSDARG00000037506	0.1 ppm	Female	Gonad	0.724404	0.0493833
ENSDARG00000012495	0.1 ppm	Female	Gonad	0.725168	0.0452772
ENSDARG00000092895	0.1 ppm	Female	Gonad	0.726828	0.0238503
ENSDARG00000061052	0.1 ppm	Female	Gonad	0.72709	0.0303528
ENSDARG00000008706	0.1 ppm	Female	Gonad	0.727915	0.0373266
ENSDARG00000035556	0.1 ppm	Female	Gonad	0.729859	0.0253051
ENSDARG00000035133	0.1 ppm	Female	Gonad	0.731204	0.0318754
ENSDARG00000045308	0.1 ppm	Female	Gonad	0.733283	0.0217232
ENSDARG00000011824	0.1 ppm	Female	Gonad	0.733567	0.0395897
ENSDARG00000040184	0.1 ppm	Female	Gonad	0.733774	0.0318365
ENSDARG00000012820	0.1 ppm	Female	Gonad	0.73384	0.0155877
ENSDARG00000045482	0.1 ppm	Female	Gonad	0.734302	0.0249935
ENSDARG00000091967	0.1 ppm	Female	Gonad	0.734983	0.047277
ENSDARG00000077226	0.1 ppm	Female	Gonad	0.735236	0.0339226
ENSDARG00000001733	0.1 ppm	Female	Gonad	0.736033	0.0229263
ENSDARG00000025535	0.1 ppm	Female	Gonad	0.740051	0.0354459
ENSDARG00000031795	0.1 ppm	Female	Gonad	0.744371	0.00951417
ENSDARG00000025174	0.1 ppm	Female	Gonad	0.745454	0.00839629
ENSDARG00000016651	0.1 ppm	Female	Gonad	0.74566	0.0348659
ENSDARG00000032575	0.1 ppm	Female	Gonad	0.747355	0.00523133
ENSDARG00000103979	0.1 ppm	Female	Gonad	0.748165	0.0261382
ENSDARG00000056649	0.1 ppm	Female	Gonad	0.754617	0.0159883
ENSDARG00000031680	0.1 ppm	Female	Gonad	0.755946	0.0204295
ENSDARG00000006235	0.1 ppm	Female	Gonad	0.755975	0.0403593
ENSDARG00000036569	0.1 ppm	Female	Gonad	0.76045	0.0317422
ENSDARG00000100562	0.1 ppm	Female	Gonad	0.762788	0.0255242
ENSDARG00000026634	0.1 ppm	Female	Gonad	0.766875	0.0119685
ENSDARG00000016496	0.1 ppm	Female	Gonad	0.769036	0.0423354
ENSDARG00000071652	0.1 ppm	Female	Gonad	0.76967	0.0393013
ENSDARG00000055250	0.1 ppm	Female	Gonad	0.770115	0.031728
ENSDARG00000097478	0.1 ppm	Female	Gonad	0.770142	0.0327081
ENSDARG00000060849	0.1 ppm	Female	Gonad	0.770371	0.0325162
ENSDARG00000037773	0.1 ppm	Female	Gonad	0.770866	0.0311695
ENSDARG00000062831	0.1 ppm	Female	Gonad	0.772449	0.0407954
ENSDARG00000060937	0.1 ppm	Female	Gonad	0.773523	0.0346009
ENSDARG00000022418	0.1 ppm	Female	Gonad	0.774927	0.0276794
ENSDARG00000098080	0.1 ppm	Female	Gonad	0.77521	0.0218176
ENSDARG00000016181	0.1 ppm	Female	Gonad	0.776668	0.0492844
ENSDARG00000017244	0.1 ppm	Female	Gonad	0.777224	0.0355254
ENSDARG00000061737	0.1 ppm	Female	Gonad	0.77978	0.0380906
ENSDARG00000061373	0.1 ppm	Female	Gonad	0.780221	0.0483031
ENSDARG00000061338	0.1 ppm	Female	Gonad	0.784823	0.00811639
ENSDARG00000009087	0.1 ppm	Female	Gonad	0.78627	0.0433184
ENSDARG00000004806	0.1 ppm	Female	Gonad	0.789528	0.00968364
ENSDARG00000099528	0.1 ppm	Female	Gonad	0.792922	0.0122458
ENSDARG00000026519	0.1 ppm	Female	Gonad	0.793362	0.0212059
ENSDARG00000003616	0.1 ppm	Female	Gonad	0.796899	0.0499995
ENSDARG00000092508	0.1 ppm	Female	Gonad	0.797666	0.0340033
ENSDARG00000006251	0.1 ppm	Female	Gonad	0.797739	0.0320345
ENSDARG00000053668	0.1 ppm	Female	Gonad	0.800944	0.032478
ENSDARG00000102009	0.1 ppm	Female	Gonad	0.801343	0.0358283
ENSDARG00000052674	0.1 ppm	Female	Gonad	0.801532	0.0189224
ENSDARG00000069242	0.1 ppm	Female	Gonad	0.805161	0.0386447
ENSDARG00000061862	0.1 ppm	Female	Gonad	0.805357	0.0255651
ENSDARG00000040988	0.1 ppm	Female	Gonad	0.807832	0.0438341
ENSDARG00000056090	0.1 ppm	Female	Gonad	0.807945	0.0136345
ENSDARG00000060796	0.1 ppm	Female	Gonad	0.81215	0.011977
ENSDARG00000068760	0.1 ppm	Female	Gonad	0.813122	0.0450644
ENSDARG00000069742	0.1 ppm	Female	Gonad	0.814748	0.0451332
ENSDARG00000077081	0.1 ppm	Female	Gonad	0.814909	0.0465016
ENSDARG00000003866	0.1 ppm	Female	Gonad	0.817678	0.0235818
ENSDARG00000053091	0.1 ppm	Female	Gonad	0.818851	0.0431299
ENSDARG00000074758	0.1 ppm	Female	Gonad	0.819318	0.0148619
ENSDARG00000030107	0.1 ppm	Female	Gonad	0.819589	0.0425287
ENSDARG00000099445	0.1 ppm	Female	Gonad	0.820007	0.0393275
ENSDARG00000011613	0.1 ppm	Female	Gonad	0.820556	0.0481746
ENSDARG00000004189	0.1 ppm	Female	Gonad	0.822145	0.0186641
ENSDARG00000036956	0.1 ppm	Female	Gonad	0.822922	0.0468035
ENSDARG00000095908	0.1 ppm	Female	Gonad	0.82328	0.0347549
ENSDARG00000000489	0.1 ppm	Female	Gonad	0.82362	0.040437
ENSDARG00000078313	0.1 ppm	Female	Gonad	0.824032	0.0407882
ENSDARG00000075349	0.1 ppm	Female	Gonad	0.824524	0.0303601
ENSDARG00000042236	0.1 ppm	Female	Gonad	0.825236	0.0049574
ENSDARG00000014159	0.1 ppm	Female	Gonad	0.825396	0.0118753
ENSDARG00000069619	0.1 ppm	Female	Gonad	0.826581	0.0345671
ENSDARG00000062390	0.1 ppm	Female	Gonad	0.831984	0.0316241
ENSDARG00000052697	0.1 ppm	Female	Gonad	0.832043	0.0252161
ENSDARG00000021372	0.1 ppm	Female	Gonad	0.833379	0.00560565
ENSDARG00000052966	0.1 ppm	Female	Gonad	0.833994	0.00420384
ENSDARG00000062052	0.1 ppm	Female	Gonad	0.834718	0.0356864
ENSDARG00000076169	0.1 ppm	Female	Gonad	0.835148	0.0202056
ENSDARG00000074245	0.1 ppm	Female	Gonad	0.840041	0.0249314
ENSDARG00000014004	0.1 ppm	Female	Gonad	0.845935	0.025642
ENSDARG00000077926	0.1 ppm	Female	Gonad	0.848673	0.0107645
ENSDARG00000025953	0.1 ppm	Female	Gonad	0.849215	0.0358624
ENSDARG00000019137	0.1 ppm	Female	Gonad	0.850397	0.00402347
ENSDARG00000007098	0.1 ppm	Female	Gonad	0.85043	0.0294375
ENSDARG00000093406	0.1 ppm	Female	Gonad	0.851542	0.0204813
ENSDARG00000034293	0.1 ppm	Female	Gonad	0.852731	0.0215444
ENSDARG00000086626	0.1 ppm	Female	Gonad	0.854694	0.00597334
ENSDARG00000004636	0.1 ppm	Female	Gonad	0.855798	0.00720346
ENSDARG00000058480	0.1 ppm	Female	Gonad	0.861332	0.0159119
ENSDARG00000034189	0.1 ppm	Female	Gonad	0.861881	0.0046274
ENSDARG00000011611	0.1 ppm	Female	Gonad	0.863547	0.0342871
ENSDARG00000058358	0.1 ppm	Female	Gonad	0.863998	0.0280996
ENSDARG00000077060	0.1 ppm	Female	Gonad	0.864387	0.0262204
ENSDARG00000087538	0.1 ppm	Female	Gonad	0.864527	0.0457558
ENSDARG00000060215	0.1 ppm	Female	Gonad	0.86576	0.0202159
ENSDARG00000103672	0.1 ppm	Female	Gonad	0.867472	0.00567229
ENSDARG00000068401	0.1 ppm	Female	Gonad	0.867842	0.0222857
ENSDARG00000040310	0.1 ppm	Female	Gonad	0.868512	0.0101898
ENSDARG00000087869	0.1 ppm	Female	Gonad	0.869228	0.0188943
ENSDARG00000088087	0.1 ppm	Female	Gonad	0.869357	0.0249841
ENSDARG00000030614	0.1 ppm	Female	Gonad	0.869591	0.0386045
ENSDARG00000086789	0.1 ppm	Female	Gonad	0.86967	0.0495934
ENSDARG00000091931	0.1 ppm	Female	Gonad	0.869898	0.00654868
ENSDARG00000040678	0.1 ppm	Female	Gonad	0.872075	0.00975663
ENSDARG00000102367	0.1 ppm	Female	Gonad	0.874802	0.0490289
ENSDARG00000002403	0.1 ppm	Female	Gonad	0.875996	0.00508692
ENSDARG00000078578	0.1 ppm	Female	Gonad	0.877596	0.0111631
ENSDARG00000070721	0.1 ppm	Female	Gonad	0.878714	0.0329282
ENSDARG00000070432	0.1 ppm	Female	Gonad	0.879132	0.0421439
ENSDARG00000092671	0.1 ppm	Female	Gonad	0.880782	0.0357993
ENSDARG00000099885	0.1 ppm	Female	Gonad	0.881265	0.0357772
ENSDARG00000062326	0.1 ppm	Female	Gonad	0.883249	0.00514196
ENSDARG00000045847	0.1 ppm	Female	Gonad	0.883613	0.0416667
ENSDARG00000013379	0.1 ppm	Female	Gonad	0.883902	0.0148547
ENSDARG00000062962	0.1 ppm	Female	Gonad	0.88412	0.0347443
ENSDARG00000045857	0.1 ppm	Female	Gonad	0.884359	0.0278011
ENSDARG00000074041	0.1 ppm	Female	Gonad	0.885934	0.00888067
ENSDARG00000056414	0.1 ppm	Female	Gonad	0.888593	0.00743362
ENSDARG00000008748	0.1 ppm	Female	Gonad	0.891301	0.00843312
ENSDARG00000090942	0.1 ppm	Female	Gonad	0.891713	0.0312594
ENSDARG00000058128	0.1 ppm	Female	Gonad	0.894716	0.00419601
ENSDARG00000057296	0.1 ppm	Female	Gonad	0.901345	0.0303398
ENSDARG00000031768	0.1 ppm	Female	Gonad	0.901915	0.0495302
ENSDARG00000074335	0.1 ppm	Female	Gonad	0.90387	0.0358883
ENSDARG00000078911	0.1 ppm	Female	Gonad	0.904837	0.0055906
ENSDARG00000016231	0.1 ppm	Female	Gonad	0.906023	0.0364877
ENSDARG00000077288	0.1 ppm	Female	Gonad	0.908516	0.00425282
ENSDARG00000102294	0.1 ppm	Female	Gonad	0.908815	0.00632811
ENSDARG00000045294	0.1 ppm	Female	Gonad	0.910497	0.0254946
ENSDARG00000077300	0.1 ppm	Female	Gonad	0.912264	0.00191254
ENSDARG00000056378	0.1 ppm	Female	Gonad	0.912567	0.0321664
ENSDARG00000008551	0.1 ppm	Female	Gonad	0.912585	0.0184101
ENSDARG00000015425	0.1 ppm	Female	Gonad	0.912641	0.0313255
ENSDARG00000036080	0.1 ppm	Female	Gonad	0.91312	0.0332031
ENSDARG00000024874	0.1 ppm	Female	Gonad	0.913479	0.0440112
ENSDARG00000102599	0.1 ppm	Female	Gonad	0.914252	0.0439657
ENSDARG00000056259	0.1 ppm	Female	Gonad	0.914533	0.0109704
ENSDARG00000114730	0.1 ppm	Female	Gonad	0.915573	0.0301019
ENSDARG00000013415	0.1 ppm	Female	Gonad	0.917444	0.0476688
ENSDARG00000099280	0.1 ppm	Female	Gonad	0.917506	0.0363204
ENSDARG00000051763	0.1 ppm	Female	Gonad	0.917695	0.0277846
ENSDARG00000098968	0.1 ppm	Female	Gonad	0.91778	0.0108568
ENSDARG00000018693	0.1 ppm	Female	Gonad	0.917803	0.0426162
ENSDARG00000032802	0.1 ppm	Female	Gonad	0.918528	0.00988198
ENSDARG00000091234	0.1 ppm	Female	Gonad	0.918664	0.0485008
ENSDARG00000102891	0.1 ppm	Female	Gonad	0.920131	0.0287846
ENSDARG00000037965	0.1 ppm	Female	Gonad	0.921052	0.0111115
ENSDARG00000028198	0.1 ppm	Female	Gonad	0.926846	0.00536833
ENSDARG00000035630	0.1 ppm	Female	Gonad	0.929257	0.0364818
ENSDARG00000074168	0.1 ppm	Female	Gonad	0.929741	0.0170393
ENSDARG00000010583	0.1 ppm	Female	Gonad	0.930797	0.0371606
ENSDARG00000061951	0.1 ppm	Female	Gonad	0.932134	0.0163869
ENSDARG00000062244	0.1 ppm	Female	Gonad	0.934761	0.0161804
ENSDARG00000006399	0.1 ppm	Female	Gonad	0.934974	0.0132738
ENSDARG00000061741	0.1 ppm	Female	Gonad	0.935106	0.0265923
ENSDARG00000101406	0.1 ppm	Female	Gonad	0.936005	0.0102321
ENSDARG00000016085	0.1 ppm	Female	Gonad	0.937123	0.0421347
ENSDARG00000041407	0.1 ppm	Female	Gonad	0.937443	0.0373144
ENSDARG00000101029	0.1 ppm	Female	Gonad	0.938455	0.0277273
ENSDARG00000020107	0.1 ppm	Female	Gonad	0.938709	0.0375624
ENSDARG00000054771	0.1 ppm	Female	Gonad	0.940208	0.0448418
ENSDARG00000013397	0.1 ppm	Female	Gonad	0.940982	0.0440946
ENSDARG00000044492	0.1 ppm	Female	Gonad	0.941012	0.0372703
ENSDARG00000003531	0.1 ppm	Female	Gonad	0.942364	0.00193918
ENSDARG00000087369	0.1 ppm	Female	Gonad	0.942436	0.0410143
ENSDARG00000015887	0.1 ppm	Female	Gonad	0.944323	0.00312275
ENSDARG00000073771	0.1 ppm	Female	Gonad	0.944454	0.0486174
ENSDARG00000055900	0.1 ppm	Female	Gonad	0.945401	0.0116849
ENSDARG00000021808	0.1 ppm	Female	Gonad	0.949217	0.00294168
ENSDARG00000058868	0.1 ppm	Female	Gonad	0.954844	0.0247236
ENSDARG00000042824	0.1 ppm	Female	Gonad	0.956545	0.0302958
ENSDARG00000062020	0.1 ppm	Female	Gonad	0.958095	0.0454736
ENSDARG00000010434	0.1 ppm	Female	Gonad	0.96002	0.0410456
ENSDARG00000075593	0.1 ppm	Female	Gonad	0.963522	0.0237356
ENSDARG00000078214	0.1 ppm	Female	Gonad	0.966115	0.00767289
ENSDARG00000062338	0.1 ppm	Female	Gonad	0.966325	0.0400678
ENSDARG00000035610	0.1 ppm	Female	Gonad	0.966773	0.00794997
ENSDARG00000054213	0.1 ppm	Female	Gonad	0.970974	0.0129898
ENSDARG00000038025	0.1 ppm	Female	Gonad	0.971295	0.0385488
ENSDARG00000017834	0.1 ppm	Female	Gonad	0.971359	0.0013886
ENSDARG00000089441	0.1 ppm	Female	Gonad	0.971628	0.039259
ENSDARG00000109513	0.1 ppm	Female	Gonad	0.971807	0.0429386
ENSDARG00000061108	0.1 ppm	Female	Gonad	0.972177	0.0275599
ENSDARG00000086764	0.1 ppm	Female	Gonad	0.973438	0.0317343
ENSDARG00000078459	0.1 ppm	Female	Gonad	0.973564	0.0160655
ENSDARG00000009336	0.1 ppm	Female	Gonad	0.978033	0.00186571
ENSDARG00000095333	0.1 ppm	Female	Gonad	0.980285	0.0350158
ENSDARG00000077361	0.1 ppm	Female	Gonad	0.982974	0.0212177
ENSDARG00000060687	0.1 ppm	Female	Gonad	0.983924	0.0143219
ENSDARG00000063553	0.1 ppm	Female	Gonad	0.985954	0.00165858
ENSDARG00000040861	0.1 ppm	Female	Gonad	0.986637	0.000976465
ENSDARG00000071424	0.1 ppm	Female	Gonad	0.987626	0.025162
ENSDARG00000078322	0.1 ppm	Female	Gonad	0.988205	0.0491734
ENSDARG00000008568	0.1 ppm	Female	Gonad	0.989066	0.0100647
ENSDARG00000062650	0.1 ppm	Female	Gonad	0.989371	0.00591101
ENSDARG00000019529	0.1 ppm	Female	Gonad	0.990761	0.0203719
ENSDARG00000102571	0.1 ppm	Female	Gonad	0.991104	0.000613817
ENSDARG00000098349	0.1 ppm	Female	Gonad	0.993984	0.0264154
ENSDARG00000018111	0.1 ppm	Female	Gonad	0.99407	0.0244532
ENSDARG00000004378	0.1 ppm	Female	Gonad	0.994332	0.0471252
ENSDARG00000074589	0.1 ppm	Female	Gonad	0.994873	0.0378498
ENSDARG00000035607	0.1 ppm	Female	Gonad	0.995383	0.038445
ENSDARG00000058203	0.1 ppm	Female	Gonad	0.996225	0.00263932
ENSDARG00000061901	0.1 ppm	Female	Gonad	0.998124	0.029397
ENSDARG00000019426	0.1 ppm	Female	Gonad	1.00079	0.0488996
ENSDARG00000062987	0.1 ppm	Female	Gonad	1.00131	0.00625081
ENSDARG00000038668	0.1 ppm	Female	Gonad	1.00229	0.0466751
ENSDARG00000036074	0.1 ppm	Female	Gonad	1.00272	0.0476837
ENSDARG00000054777	0.1 ppm	Female	Gonad	1.00472	0.0168775
ENSDARG00000062511	0.1 ppm	Female	Gonad	1.00587	0.0310343
ENSDARG00000061040	0.1 ppm	Female	Gonad	1.0064	0.0495361
ENSDARG00000020467	0.1 ppm	Female	Gonad	1.00831	0.0104536
ENSDARG00000044685	0.1 ppm	Female	Gonad	1.01046	0.047407
ENSDARG00000038585	0.1 ppm	Female	Gonad	1.01097	0.00655198
ENSDARG00000039969	0.1 ppm	Female	Gonad	1.01156	0.0097937
ENSDARG00000020759	0.1 ppm	Female	Gonad	1.01162	0.042234
ENSDARG00000075265	0.1 ppm	Female	Gonad	1.01183	0.0477429
ENSDARG00000079731	0.1 ppm	Female	Gonad	1.01251	0.0234882
ENSDARG00000102586	0.1 ppm	Female	Gonad	1.01341	0.0081465
ENSDARG00000104768	0.1 ppm	Female	Gonad	1.01352	0.0160063
ENSDARG00000098647	0.1 ppm	Female	Gonad	1.01424	0.0155051
ENSDARG00000035066	0.1 ppm	Female	Gonad	1.01523	0.0159636
ENSDARG00000103658	0.1 ppm	Female	Gonad	1.01572	0.00874066
ENSDARG00000045066	0.1 ppm	Female	Gonad	1.01868	0.038763
ENSDARG00000027088	0.1 ppm	Female	Gonad	1.01994	0.0426345
ENSDARG00000095627	0.1 ppm	Female	Gonad	1.02047	0.0424612
ENSDARG00000033012	0.1 ppm	Female	Gonad	1.02219	0.0175631
ENSDARG00000032129	0.1 ppm	Female	Gonad	1.02319	0.0125944
ENSDARG00000015206	0.1 ppm	Female	Gonad	1.02362	0.00354998
ENSDARG00000074676	0.1 ppm	Female	Gonad	1.02617	0.0187788
ENSDARG00000079716	0.1 ppm	Female	Gonad	1.02679	0.01111
ENSDARG00000016788	0.1 ppm	Female	Gonad	1.02909	0.0422945
ENSDARG00000000002	0.1 ppm	Female	Gonad	1.03044	0.0270951
ENSDARG00000006219	0.1 ppm	Female	Gonad	1.03047	0.00816591
ENSDARG00000091609	0.1 ppm	Female	Gonad	1.03239	0.0368856
ENSDARG00000076534	0.1 ppm	Female	Gonad	1.03384	0.0251777
ENSDARG00000056621	0.1 ppm	Female	Gonad	1.03398	0.00492122
ENSDARG00000007271	0.1 ppm	Female	Gonad	1.03477	0.00763847
ENSDARG00000028896	0.1 ppm	Female	Gonad	1.035	0.00420776
ENSDARG00000063101	0.1 ppm	Female	Gonad	1.03589	0.0184281
ENSDARG00000104418	0.1 ppm	Female	Gonad	1.03681	0.0429573
ENSDARG00000039730	0.1 ppm	Female	Gonad	1.03725	0.0428765
ENSDARG00000023217	0.1 ppm	Female	Gonad	1.03759	0.0421368
ENSDARG00000102640	0.1 ppm	Female	Gonad	1.03807	0.000837773
ENSDARG00000053810	0.1 ppm	Female	Gonad	1.03987	0.00343128
ENSDARG00000068192	0.1 ppm	Female	Gonad	1.04157	0.039699
ENSDARG00000057698	0.1 ppm	Female	Gonad	1.04192	0.0112433
ENSDARG00000074635	0.1 ppm	Female	Gonad	1.04309	0.0232056
ENSDARG00000076568	0.1 ppm	Female	Gonad	1.04494	0.000796741
ENSDARG00000079312	0.1 ppm	Female	Gonad	1.0454	0.0213153
ENSDARG00000016774	0.1 ppm	Female	Gonad	1.0458	0.0376396
ENSDARG00000011247	0.1 ppm	Female	Gonad	1.04607	0.0202844
ENSDARG00000086184	0.1 ppm	Female	Gonad	1.04648	0.00707896
ENSDARG00000058206	0.1 ppm	Female	Gonad	1.04858	0.0404532
ENSDARG00000062146	0.1 ppm	Female	Gonad	1.04899	0.0087581
ENSDARG00000035427	0.1 ppm	Female	Gonad	1.05301	0.0394654
ENSDARG00000026842	0.1 ppm	Female	Gonad	1.05323	0.00213826
ENSDARG00000099555	0.1 ppm	Female	Gonad	1.05485	0.0264609
ENSDARG00000117609	0.1 ppm	Female	Gonad	1.05596	0.0325782
ENSDARG00000051953	0.1 ppm	Female	Gonad	1.05598	0.0133902
ENSDARG00000043168	0.1 ppm	Female	Gonad	1.0582	0.0382676
ENSDARG00000014680	0.1 ppm	Female	Gonad	1.0593	0.0319623
ENSDARG00000010936	0.1 ppm	Female	Gonad	1.05979	0.0382512
ENSDARG00000079591	0.1 ppm	Female	Gonad	1.05997	0.0116742
ENSDARG00000055837	0.1 ppm	Female	Gonad	1.06065	0.00779747
ENSDARG00000099672	0.1 ppm	Female	Gonad	1.06191	0.0264484
ENSDARG00000056339	0.1 ppm	Female	Gonad	1.06213	0.00894643
ENSDARG00000039579	0.1 ppm	Female	Gonad	1.06242	0.0319952
ENSDARG00000001729	0.1 ppm	Female	Gonad	1.06249	0.00250203
ENSDARG00000070098	0.1 ppm	Female	Gonad	1.06351	0.000957255
ENSDARG00000030665	0.1 ppm	Female	Gonad	1.06362	0.0352142
ENSDARG00000092191	0.1 ppm	Female	Gonad	1.06408	0.0069494
ENSDARG00000055966	0.1 ppm	Female	Gonad	1.06483	0.00511878
ENSDARG00000005828	0.1 ppm	Female	Gonad	1.06657	0.0153704
ENSDARG00000058044	0.1 ppm	Female	Gonad	1.06665	0.0120963
ENSDARG00000092290	0.1 ppm	Female	Gonad	1.06722	0.00771802
ENSDARG00000012600	0.1 ppm	Female	Gonad	1.07004	0.0353007
ENSDARG00000056394	0.1 ppm	Female	Gonad	1.07032	0.0268435
ENSDARG00000043175	0.1 ppm	Female	Gonad	1.07285	0.0350465
ENSDARG00000070545	0.1 ppm	Female	Gonad	1.07303	0.00244038
ENSDARG00000011809	0.1 ppm	Female	Gonad	1.07369	0.0315078
ENSDARG00000015722	0.1 ppm	Female	Gonad	1.07375	0.00353598
ENSDARG00000071013	0.1 ppm	Female	Gonad	1.07455	0.0336479
ENSDARG00000076733	0.1 ppm	Female	Gonad	1.07633	0.0262052
ENSDARG00000052565	0.1 ppm	Female	Gonad	1.07678	0.000188859
ENSDARG00000078272	0.1 ppm	Female	Gonad	1.07681	0.00477365
ENSDARG00000073997	0.1 ppm	Female	Gonad	1.078	0.00117694
ENSDARG00000088130	0.1 ppm	Female	Gonad	1.0785	0.00219947
ENSDARG00000103409	0.1 ppm	Female	Gonad	1.07937	0.000920766
ENSDARG00000063242	0.1 ppm	Female	Gonad	1.08033	0.0274015
ENSDARG00000055115	0.1 ppm	Female	Gonad	1.08036	0.00065012
ENSDARG00000078865	0.1 ppm	Female	Gonad	1.0813	0.0232008
ENSDARG00000078992	0.1 ppm	Female	Gonad	1.08136	0.00825175
ENSDARG00000060534	0.1 ppm	Female	Gonad	1.08374	0.0313258
ENSDARG00000020301	0.1 ppm	Female	Gonad	1.08402	8.10586e-05
ENSDARG00000032601	0.1 ppm	Female	Gonad	1.08497	0.0145306
ENSDARG00000010655	0.1 ppm	Female	Gonad	1.08577	0.00610946
ENSDARG00000036942	0.1 ppm	Female	Gonad	1.08749	0.0261304
ENSDARG00000040853	0.1 ppm	Female	Gonad	1.08785	0.0335971
ENSDARG00000013856	0.1 ppm	Female	Gonad	1.08978	0.0298448
ENSDARG00000104559	0.1 ppm	Female	Gonad	1.0916	0.0318074
ENSDARG00000073893	0.1 ppm	Female	Gonad	1.09244	0.00858932
ENSDARG00000002013	0.1 ppm	Female	Gonad	1.09304	0.0246286
ENSDARG00000025212	0.1 ppm	Female	Gonad	1.09392	0.019044
ENSDARG00000033259	0.1 ppm	Female	Gonad	1.09416	0.000463395
ENSDARG00000021143	0.1 ppm	Female	Gonad	1.09678	0.0116101
ENSDARG00000020131	0.1 ppm	Female	Gonad	1.09738	0.0271848
ENSDARG00000005481	0.1 ppm	Female	Gonad	1.09792	0.0270422
ENSDARG00000013771	0.1 ppm	Female	Gonad	1.09931	0.0309538
ENSDARG00000044325	0.1 ppm	Female	Gonad	1.09953	0.0147848
ENSDARG00000098507	0.1 ppm	Female	Gonad	1.10066	0.00168139
ENSDARG00000040452	0.1 ppm	Female	Gonad	1.10073	0.0211586
ENSDARG00000101060	0.1 ppm	Female	Gonad	1.10154	0.0202086
ENSDARG00000063250	0.1 ppm	Female	Gonad	1.10208	0.0201984
ENSDARG00000070043	0.1 ppm	Female	Gonad	1.1036	0.0311387
ENSDARG00000017219	0.1 ppm	Female	Gonad	1.10367	0.0029014
ENSDARG00000039208	0.1 ppm	Female	Gonad	1.10765	0.000232785
ENSDARG00000099129	0.1 ppm	Female	Gonad	1.10863	0.0173453
ENSDARG00000005586	0.1 ppm	Female	Gonad	1.11098	0.0148118
ENSDARG00000061282	0.1 ppm	Female	Gonad	1.11311	0.0277465
ENSDARG00000061759	0.1 ppm	Female	Gonad	1.1137	0.0180645
ENSDARG00000100467	0.1 ppm	Female	Gonad	1.11549	0.0181098
ENSDARG00000062190	0.1 ppm	Female	Gonad	1.11656	0.0104213
ENSDARG00000101481	0.1 ppm	Female	Gonad	1.11694	0.0271175
ENSDARG00000019842	0.1 ppm	Female	Gonad	1.11814	0.0115064
ENSDARG00000004939	0.1 ppm	Female	Gonad	1.12047	0.00407151
ENSDARG00000089243	0.1 ppm	Female	Gonad	1.12084	0.0194076
ENSDARG00000075253	0.1 ppm	Female	Gonad	1.12109	0.0220054
ENSDARG00000035694	0.1 ppm	Female	Gonad	1.123	0.0247843
ENSDARG00000078094	0.1 ppm	Female	Gonad	1.12345	0.012877
ENSDARG00000059836	0.1 ppm	Female	Gonad	1.12372	0.0276053
ENSDARG00000011609	0.1 ppm	Female	Gonad	1.12495	0.00153567
ENSDARG00000029955	0.1 ppm	Female	Gonad	1.12661	0.0142437
ENSDARG00000007172	0.1 ppm	Female	Gonad	1.12908	0.0237022
ENSDARG00000060729	0.1 ppm	Female	Gonad	1.13273	0.00244459
ENSDARG00000013830	0.1 ppm	Female	Gonad	1.13318	0.00334866
ENSDARG00000045372	0.1 ppm	Female	Gonad	1.13388	0.0119079
ENSDARG00000036008	0.1 ppm	Female	Gonad	1.13833	0.018778
ENSDARG00000086112	0.1 ppm	Female	Gonad	1.139	0.000270727
ENSDARG00000042825	0.1 ppm	Female	Gonad	1.13939	0.00642192
ENSDARG00000039754	0.1 ppm	Female	Gonad	1.1399	0.00860185
ENSDARG00000060771	0.1 ppm	Female	Gonad	1.14165	0.00719202
ENSDARG00000003216	0.1 ppm	Female	Gonad	1.14326	0.0256865
ENSDARG00000075269	0.1 ppm	Female	Gonad	1.14326	0.0126666
ENSDARG00000102832	0.1 ppm	Female	Gonad	1.14461	0.000848111
ENSDARG00000077860	0.1 ppm	Female	Gonad	1.14554	0.00360088
ENSDARG00000100396	0.1 ppm	Female	Gonad	1.14702	0.0207835
ENSDARG00000055565	0.1 ppm	Female	Gonad	1.14754	0.0249468
ENSDARG00000036571	0.1 ppm	Female	Gonad	1.14758	0.0247585
ENSDARG00000061120	0.1 ppm	Female	Gonad	1.1483	0.0250427
ENSDARG00000012468	0.1 ppm	Female	Gonad	1.14932	0.0234062
ENSDARG00000105114	0.1 ppm	Female	Gonad	1.15029	0.0110652
ENSDARG00000075851	0.1 ppm	Female	Gonad	1.15163	0.0239234
ENSDARG00000099653	0.1 ppm	Female	Gonad	1.15238	0.0245407
ENSDARG00000002642	0.1 ppm	Female	Gonad	1.15279	0.0238127
ENSDARG00000042990	0.1 ppm	Female	Gonad	1.15306	0.0217112
ENSDARG00000041108	0.1 ppm	Female	Gonad	1.15386	0.0178366
ENSDARG00000019195	0.1 ppm	Female	Gonad	1.15414	0.000519079
ENSDARG00000006200	0.1 ppm	Female	Gonad	1.15477	0.000981292
ENSDARG00000027750	0.1 ppm	Female	Gonad	1.15573	0.0142637
ENSDARG00000037397	0.1 ppm	Female	Gonad	1.15657	0.000354404
ENSDARG00000039392	0.1 ppm	Female	Gonad	1.15799	0.00519027
ENSDARG00000101752	0.1 ppm	Female	Gonad	1.1591	0.00412635
ENSDARG00000077178	0.1 ppm	Female	Gonad	1.16062	0.0107156
ENSDARG00000068572	0.1 ppm	Female	Gonad	1.16197	0.00650665
ENSDARG00000045367	0.1 ppm	Female	Gonad	1.1676	0.013262
ENSDARG00000079009	0.1 ppm	Female	Gonad	1.16827	0.00882466
ENSDARG00000055075	0.1 ppm	Female	Gonad	1.16949	0.000150811
ENSDARG00000040917	0.1 ppm	Female	Gonad	1.17481	0.006689
ENSDARG00000099449	0.1 ppm	Female	Gonad	1.17482	0.0106133
ENSDARG00000043173	0.1 ppm	Female	Gonad	1.17512	0.0185206
ENSDARG00000060298	0.1 ppm	Female	Gonad	1.1752	0.0118884
ENSDARG00000043328	0.1 ppm	Female	Gonad	1.18097	0.00844295
ENSDARG00000020834	0.1 ppm	Female	Gonad	1.18107	0.0160609
ENSDARG00000039034	0.1 ppm	Female	Gonad	1.18165	0.00499778
ENSDARG00000059475	0.1 ppm	Female	Gonad	1.18239	0.0210456
ENSDARG00000058448	0.1 ppm	Female	Gonad	1.18305	0.00840417
ENSDARG00000078604	0.1 ppm	Female	Gonad	1.18407	0.0168036
ENSDARG00000094107	0.1 ppm	Female	Gonad	1.18503	0.00157711
ENSDARG00000098766	0.1 ppm	Female	Gonad	1.1858	0.00708354
ENSDARG00000021945	0.1 ppm	Female	Gonad	1.18631	0.00143997
ENSDARG00000045815	0.1 ppm	Female	Gonad	1.18797	0.000791624
ENSDARG00000062476	0.1 ppm	Female	Gonad	1.18815	0.0115281
ENSDARG00000095912	0.1 ppm	Female	Gonad	1.19034	0.0115648
ENSDARG00000063197	0.1 ppm	Female	Gonad	1.19042	0.0186126
ENSDARG00000026723	0.1 ppm	Female	Gonad	1.19279	0.00279811
ENSDARG00000055133	0.1 ppm	Female	Gonad	1.19368	0.00165539
ENSDARG00000060537	0.1 ppm	Female	Gonad	1.1951	0.00993325
ENSDARG00000029146	0.1 ppm	Female	Gonad	1.1972	0.00458222
ENSDARG00000077052	0.1 ppm	Female	Gonad	1.19811	0.00938969
ENSDARG00000000966	0.1 ppm	Female	Gonad	1.20079	0.0101111
ENSDARG00000012388	0.1 ppm	Female	Gonad	1.2025	0.0174258
ENSDARG00000079530	0.1 ppm	Female	Gonad	1.20325	0.00871042
ENSDARG00000024195	0.1 ppm	Female	Gonad	1.2047	0.00574207
ENSDARG00000039150	0.1 ppm	Female	Gonad	1.20598	0.0057918
ENSDARG00000044847	0.1 ppm	Female	Gonad	1.20814	0.0102409
ENSDARG00000039265	0.1 ppm	Female	Gonad	1.21002	0.00792914
ENSDARG00000086337	0.1 ppm	Female	Gonad	1.21058	0.0153586
ENSDARG00000051886	0.1 ppm	Female	Gonad	1.21139	0.00167618
ENSDARG00000041481	0.1 ppm	Female	Gonad	1.2116	0.0177333
ENSDARG00000041060	0.1 ppm	Female	Gonad	1.21176	0.0121927
ENSDARG00000101340	0.1 ppm	Female	Gonad	1.21316	0.00300404
ENSDARG00000099371	0.1 ppm	Female	Gonad	1.21345	0.0153973
ENSDARG00000009886	0.1 ppm	Female	Gonad	1.21469	0.0176501
ENSDARG00000091598	0.1 ppm	Female	Gonad	1.21532	0.00302235
ENSDARG00000029663	0.1 ppm	Female	Gonad	1.21544	0.0017398
ENSDARG00000103787	0.1 ppm	Female	Gonad	1.21626	0.0032516
ENSDARG00000103923	0.1 ppm	Female	Gonad	1.21944	0.0108331
ENSDARG00000040295	0.1 ppm	Female	Gonad	1.22074	0.0165019
ENSDARG00000103337	0.1 ppm	Female	Gonad	1.22115	0.00165417
ENSDARG00000035389	0.1 ppm	Female	Gonad	1.22141	0.00210273
ENSDARG00000057940	0.1 ppm	Female	Gonad	1.22362	6.71994e-05
ENSDARG00000061547	0.1 ppm	Female	Gonad	1.22368	0.0169322
ENSDARG00000002552	0.1 ppm	Female	Gonad	1.22472	4.85948e-05
ENSDARG00000092651	0.1 ppm	Female	Gonad	1.22897	0.00047141
ENSDARG00000095879	0.1 ppm	Female	Gonad	1.22957	0.00825096
ENSDARG00000058693	0.1 ppm	Female	Gonad	1.22965	0.00139055
ENSDARG00000025218	0.1 ppm	Female	Gonad	1.22984	0.0154746
ENSDARG00000036036	0.1 ppm	Female	Gonad	1.23054	0.0143183
ENSDARG00000097842	0.1 ppm	Female	Gonad	1.23169	0.010262
ENSDARG00000077777	0.1 ppm	Female	Gonad	1.23542	0.00354915
ENSDARG00000090785	0.1 ppm	Female	Gonad	1.23571	0.00877519
ENSDARG00000024219	0.1 ppm	Female	Gonad	1.23691	0.0141802
ENSDARG00000074548	0.1 ppm	Female	Gonad	1.23738	0.0147455
ENSDARG00000061504	0.1 ppm	Female	Gonad	1.23872	0.00280428
ENSDARG00000039263	0.1 ppm	Female	Gonad	1.23887	0.00238603
ENSDARG00000078850	0.1 ppm	Female	Gonad	1.2392	0.000420925
ENSDARG00000105276	0.1 ppm	Female	Gonad	1.23945	0.00185409
ENSDARG00000061257	0.1 ppm	Female	Gonad	1.24071	0.00324409
ENSDARG00000054259	0.1 ppm	Female	Gonad	1.2419	0.00379838
ENSDARG00000103754	0.1 ppm	Female	Gonad	1.24305	0.000825187
ENSDARG00000020164	0.1 ppm	Female	Gonad	1.24334	0.0119175
ENSDARG00000032161	0.1 ppm	Female	Gonad	1.24402	0.0118391
ENSDARG00000079326	0.1 ppm	Female	Gonad	1.24671	0.0113135
ENSDARG00000101900	0.1 ppm	Female	Gonad	1.24721	9.81282e-05
ENSDARG00000043480	0.1 ppm	Female	Gonad	1.24752	0.00190911
ENSDARG00000059789	0.1 ppm	Female	Gonad	1.24857	0.0112386
ENSDARG00000038801	0.1 ppm	Female	Gonad	1.25084	0.000942195
ENSDARG00000038635	0.1 ppm	Female	Gonad	1.2524	0.00457755
ENSDARG00000010844	0.1 ppm	Female	Gonad	1.25541	0.0138012
ENSDARG00000090767	0.1 ppm	Female	Gonad	1.25643	0.00668305
ENSDARG00000053695	0.1 ppm	Female	Gonad	1.2571	0.000684922
ENSDARG00000075853	0.1 ppm	Female	Gonad	1.25914	0.0125301
ENSDARG00000098414	0.1 ppm	Female	Gonad	1.2646	0.00396266
ENSDARG00000070512	0.1 ppm	Female	Gonad	1.2679	2.46099e-05
ENSDARG00000079994	0.1 ppm	Female	Gonad	1.26796	0.00219968
ENSDARG00000054304	0.1 ppm	Female	Gonad	1.26809	0.0110752
ENSDARG00000036279	0.1 ppm	Female	Gonad	1.26846	0.0128841
ENSDARG00000026986	0.1 ppm	Female	Gonad	1.26998	0.0129715
ENSDARG00000052907	0.1 ppm	Female	Gonad	1.27349	0.000255185
ENSDARG00000060868	0.1 ppm	Female	Gonad	1.27565	0.00133999
ENSDARG00000063219	0.1 ppm	Female	Gonad	1.27617	0.00867086
ENSDARG00000037532	0.1 ppm	Female	Gonad	1.27818	0.00205114
ENSDARG00000035532	0.1 ppm	Female	Gonad	1.27866	0.0108597
ENSDARG00000036427	0.1 ppm	Female	Gonad	1.27946	0.0067442
ENSDARG00000016154	0.1 ppm	Female	Gonad	1.27971	0.0103129
ENSDARG00000056966	0.1 ppm	Female	Gonad	1.28082	0.00459416
ENSDARG00000010146	0.1 ppm	Female	Gonad	1.28258	0.0122999
ENSDARG00000102394	0.1 ppm	Female	Gonad	1.28273	5.82553e-05
ENSDARG00000087181	0.1 ppm	Female	Gonad	1.28289	0.00178834
ENSDARG00000102883	0.1 ppm	Female	Gonad	1.28398	0.0102892
ENSDARG00000014139	0.1 ppm	Female	Gonad	1.28468	9.09268e-06
ENSDARG00000052641	0.1 ppm	Female	Gonad	1.28506	0.00265961
ENSDARG00000042751	0.1 ppm	Female	Gonad	1.28935	0.00457443
ENSDARG00000077618	0.1 ppm	Female	Gonad	1.29329	0.0114571
ENSDARG00000008867	0.1 ppm	Female	Gonad	1.29365	0.00446116
ENSDARG00000104701	0.1 ppm	Female	Gonad	1.2973	0.00657677
ENSDARG00000010098	0.1 ppm	Female	Gonad	1.29991	0.0101267
ENSDARG00000000394	0.1 ppm	Female	Gonad	1.30031	2.74275e-05
ENSDARG00000033251	0.1 ppm	Female	Gonad	1.30145	0.00630006
ENSDARG00000070981	0.1 ppm	Female	Gonad	1.30548	0.00345527
ENSDARG00000076729	0.1 ppm	Female	Gonad	1.30775	0.0105033
ENSDARG00000074465	0.1 ppm	Female	Gonad	1.31187	0.00348694
ENSDARG00000061414	0.1 ppm	Female	Gonad	1.31299	0.0104005
ENSDARG00000101445	0.1 ppm	Female	Gonad	1.31496	0.00726819
ENSDARG00000061030	0.1 ppm	Female	Gonad	1.32531	0.00380665
ENSDARG00000060030	0.1 ppm	Female	Gonad	1.32559	0.00584701
ENSDARG00000059630	0.1 ppm	Female	Gonad	1.32767	0.00651464
ENSDARG00000074332	0.1 ppm	Female	Gonad	1.32816	0.00208079
ENSDARG00000053370	0.1 ppm	Female	Gonad	1.33188	0.00178826
ENSDARG00000104290	0.1 ppm	Female	Gonad	1.33385	0.00213907
ENSDARG00000074322	0.1 ppm	Female	Gonad	1.33394	0.00918532
ENSDARG00000058050	0.1 ppm	Female	Gonad	1.33409	0.000966687
ENSDARG00000017315	0.1 ppm	Female	Gonad	1.33594	0.000142462
ENSDARG00000025789	0.1 ppm	Female	Gonad	1.34189	0.000223453
ENSDARG00000075461	0.1 ppm	Female	Gonad	1.34409	0.000132313
ENSDARG00000008784	0.1 ppm	Female	Gonad	1.34475	0.00839455
ENSDARG00000005945	0.1 ppm	Female	Gonad	1.34766	0.00169193
ENSDARG00000058801	0.1 ppm	Female	Gonad	1.34785	0.000773376
ENSDARG00000042608	0.1 ppm	Female	Gonad	1.34809	0.000332698
ENSDARG00000052091	0.1 ppm	Female	Gonad	1.35463	0.00427472
ENSDARG00000029072	0.1 ppm	Female	Gonad	1.35521	0.00108886
ENSDARG00000099093	0.1 ppm	Female	Gonad	1.35533	0.00363679
ENSDARG00000058993	0.1 ppm	Female	Gonad	1.35535	0.00109081
ENSDARG00000068640	0.1 ppm	Female	Gonad	1.36054	0.0016222
ENSDARG00000040854	0.1 ppm	Female	Gonad	1.36375	0.00325309
ENSDARG00000055226	0.1 ppm	Female	Gonad	1.36868	0.00397753
ENSDARG00000061057	0.1 ppm	Female	Gonad	1.37254	0.000598377
ENSDARG00000101687	0.1 ppm	Female	Gonad	1.37323	0.00562382
ENSDARG00000003973	0.1 ppm	Female	Gonad	1.37628	0.000817664
ENSDARG00000035652	0.1 ppm	Female	Gonad	1.3809	0.00511412
ENSDARG00000012403	0.1 ppm	Female	Gonad	1.38148	0.0057257
ENSDARG00000100729	0.1 ppm	Female	Gonad	1.38457	0.001758
ENSDARG00000043247	0.1 ppm	Female	Gonad	1.38843	0.00123646
ENSDARG00000097615	0.1 ppm	Female	Gonad	1.39573	0.00583874
ENSDARG00000038822	0.1 ppm	Female	Gonad	1.39668	0.00510139
ENSDARG00000075252	0.1 ppm	Female	Gonad	1.39854	0.000155162
ENSDARG00000008287	0.1 ppm	Female	Gonad	1.40071	0.000545764
ENSDARG00000001857	0.1 ppm	Female	Gonad	1.40373	0.00560211
ENSDARG00000055493	0.1 ppm	Female	Gonad	1.40601	0.00442198
ENSDARG00000078576	0.1 ppm	Female	Gonad	1.41378	0.000631594
ENSDARG00000017004	0.1 ppm	Female	Gonad	1.4169	0.00476103
ENSDARG00000061764	0.1 ppm	Female	Gonad	1.42939	0.00157872
ENSDARG00000099080	0.1 ppm	Female	Gonad	1.43189	0.00287694
ENSDARG00000042467	0.1 ppm	Female	Gonad	1.43394	0.0031955
ENSDARG00000028800	0.1 ppm	Female	Gonad	1.43436	0.00500135
ENSDARG00000057583	0.1 ppm	Female	Gonad	1.44077	0.00292526
ENSDARG00000099465	0.1 ppm	Female	Gonad	1.44656	0.00299506
ENSDARG00000058630	0.1 ppm	Female	Gonad	1.45201	0.0010314
ENSDARG00000046087	0.1 ppm	Female	Gonad	1.45273	0.00171693
ENSDARG00000017522	0.1 ppm	Female	Gonad	1.46499	0.00285307
ENSDARG00000061368	0.1 ppm	Female	Gonad	1.46631	0.00315359
ENSDARG00000004132	0.1 ppm	Female	Gonad	1.46734	0.00207503
ENSDARG00000019530	0.1 ppm	Female	Gonad	1.46749	1.05727e-05
ENSDARG00000102307	0.1 ppm	Female	Gonad	1.46932	0.000247852
ENSDARG00000029168	0.1 ppm	Female	Gonad	1.47317	0.00153693
ENSDARG00000106631	0.1 ppm	Female	Gonad	1.49038	0.00119741
ENSDARG00000062688	0.1 ppm	Female	Gonad	1.49275	0.000940255
ENSDARG00000078574	0.1 ppm	Female	Gonad	1.49445	0.00132774
ENSDARG00000052419	0.1 ppm	Female	Gonad	1.49784	0.00032681
ENSDARG00000004745	0.1 ppm	Female	Gonad	1.50216	0.0018143
ENSDARG00000099745	0.1 ppm	Female	Gonad	1.50736	0.000173875
ENSDARG00000046124	0.1 ppm	Female	Gonad	1.51383	0.00161284
ENSDARG00000002213	0.1 ppm	Female	Gonad	1.51549	0.00139268
ENSDARG00000101849	0.1 ppm	Female	Gonad	1.52092	0.000192411
ENSDARG00000044144	0.1 ppm	Female	Gonad	1.52635	0.00109548
ENSDARG00000095191	0.1 ppm	Female	Gonad	1.52675	0.00182259
ENSDARG00000102808	0.1 ppm	Female	Gonad	1.5296	2.9469e-05
ENSDARG00000019328	0.1 ppm	Female	Gonad	1.53192	0.00099307
ENSDARG00000077934	0.1 ppm	Female	Gonad	1.53789	8.32254e-05
ENSDARG00000022260	0.1 ppm	Female	Gonad	1.53976	5.02765e-06
ENSDARG00000078166	0.1 ppm	Female	Gonad	1.54349	1.09573e-05
ENSDARG00000102674	0.1 ppm	Female	Gonad	1.54372	0.00113894
ENSDARG00000003631	0.1 ppm	Female	Gonad	1.54687	0.00230608
ENSDARG00000032188	0.1 ppm	Female	Gonad	1.54844	2.67166e-05
ENSDARG00000026875	0.1 ppm	Female	Gonad	1.55367	1.13098e-06
ENSDARG00000113393	0.1 ppm	Female	Gonad	1.55486	0.00176512
ENSDARG00000073841	0.1 ppm	Female	Gonad	1.55524	0.000938419
ENSDARG00000105288	0.1 ppm	Female	Gonad	1.556	0.00140888
ENSDARG00000079780	0.1 ppm	Female	Gonad	1.55637	0.00205499
ENSDARG00000062590	0.1 ppm	Female	Gonad	1.55807	0.00145454
ENSDARG00000080337	0.1 ppm	Female	Gonad	1.56124	0.00219195
ENSDARG00000046106	0.1 ppm	Female	Gonad	1.56365	2.45016e-05
ENSDARG00000006395	0.1 ppm	Female	Gonad	1.56528	5.56955e-05
ENSDARG00000036848	0.1 ppm	Female	Gonad	1.56541	0.00219177
ENSDARG00000013704	0.1 ppm	Female	Gonad	1.56566	1.51501e-06
ENSDARG00000040334	0.1 ppm	Female	Gonad	1.56686	0.00198016
ENSDARG00000079267	0.1 ppm	Female	Gonad	1.56766	0.00194414
ENSDARG00000016763	0.1 ppm	Female	Gonad	1.56843	9.66858e-05
ENSDARG00000067668	0.1 ppm	Female	Gonad	1.57507	0.00128229
ENSDARG00000018460	0.1 ppm	Female	Gonad	1.57717	0.000635457
ENSDARG00000102403	0.1 ppm	Female	Gonad	1.57907	1.42524e-06
ENSDARG00000018809	0.1 ppm	Female	Gonad	1.5828	0.000788479
ENSDARG00000076590	0.1 ppm	Female	Gonad	1.58958	0.000953095
ENSDARG00000116259	0.1 ppm	Female	Gonad	1.58985	0.00023589
ENSDARG00000091640	0.1 ppm	Female	Gonad	1.59661	5.43454e-06
ENSDARG00000074309	0.1 ppm	Female	Gonad	1.59806	0.00103073
ENSDARG00000009958	0.1 ppm	Female	Gonad	1.60483	0.000368501
ENSDARG00000111165	0.1 ppm	Female	Gonad	1.62523	0.000253164
ENSDARG00000035074	0.1 ppm	Female	Gonad	1.64541	5.20241e-06
ENSDARG00000022718	0.1 ppm	Female	Gonad	1.64763	3.77719e-05
ENSDARG00000076380	0.1 ppm	Female	Gonad	1.64921	0.000121522
ENSDARG00000114948	0.1 ppm	Female	Gonad	1.6529	0.000368695
ENSDARG00000062765	0.1 ppm	Female	Gonad	1.66407	0.00019472
ENSDARG00000033804	0.1 ppm	Female	Gonad	1.66478	0.000352018
ENSDARG00000105232	0.1 ppm	Female	Gonad	1.68333	0.00102123
ENSDARG00000045254	0.1 ppm	Female	Gonad	1.69238	9.72466e-06
ENSDARG00000056481	0.1 ppm	Female	Gonad	1.70142	5.14109e-05
ENSDARG00000055290	0.1 ppm	Female	Gonad	1.70448	0.000853664
ENSDARG00000001014	0.1 ppm	Female	Gonad	1.70826	0.000306458
ENSDARG00000115902	0.1 ppm	Female	Gonad	1.71011	0.000315341
ENSDARG00000104435	0.1 ppm	Female	Gonad	1.7113	0.000473987
ENSDARG00000073738	0.1 ppm	Female	Gonad	1.71262	0.000521045
ENSDARG00000094469	0.1 ppm	Female	Gonad	1.71539	0.000197885
ENSDARG00000044216	0.1 ppm	Female	Gonad	1.72071	0.000697716
ENSDARG00000104118	0.1 ppm	Female	Gonad	1.72197	0.000331469
ENSDARG00000038917	0.1 ppm	Female	Gonad	1.72754	0.000180701
ENSDARG00000077353	0.1 ppm	Female	Gonad	1.72945	0.000318385
ENSDARG00000042492	0.1 ppm	Female	Gonad	1.73455	8.64429e-05
ENSDARG00000102375	0.1 ppm	Female	Gonad	1.73564	0.000269813
ENSDARG00000095533	0.1 ppm	Female	Gonad	1.73902	0.000214952
ENSDARG00000041959	0.1 ppm	Female	Gonad	1.75356	1.54369e-05
ENSDARG00000092945	0.1 ppm	Female	Gonad	1.75778	0.000592856
ENSDARG00000104938	0.1 ppm	Female	Gonad	1.76181	4.47091e-05
ENSDARG00000103190	0.1 ppm	Female	Gonad	1.76821	0.000457844
ENSDARG00000015164	0.1 ppm	Female	Gonad	1.78087	0.000189406
ENSDARG00000099368	0.1 ppm	Female	Gonad	1.78393	0.000266197
ENSDARG00000103953	0.1 ppm	Female	Gonad	1.78733	7.99827e-05
ENSDARG00000029639	0.1 ppm	Female	Gonad	1.79063	3.03325e-06
ENSDARG00000103388	0.1 ppm	Female	Gonad	1.79378	3.79088e-05
ENSDARG00000101894	0.1 ppm	Female	Gonad	1.79745	0.000181998
ENSDARG00000045660	0.1 ppm	Female	Gonad	1.8012	2.00962e-06
ENSDARG00000057456	0.1 ppm	Female	Gonad	1.80274	0.000279024
ENSDARG00000078653	0.1 ppm	Female	Gonad	1.80285	3.39368e-05
ENSDARG00000101982	0.1 ppm	Female	Gonad	1.8068	0.000118999
ENSDARG00000097635	0.1 ppm	Female	Gonad	1.82922	4.16344e-06
ENSDARG00000070839	0.1 ppm	Female	Gonad	1.84591	5.02923e-07
ENSDARG00000099612	0.1 ppm	Female	Gonad	1.85159	7.5737e-05
ENSDARG00000022996	0.1 ppm	Female	Gonad	1.87322	0.00013187
ENSDARG00000045789	0.1 ppm	Female	Gonad	1.88084	3.8435e-06
ENSDARG00000115938	0.1 ppm	Female	Gonad	1.9023	2.66185e-05
ENSDARG00000063535	0.1 ppm	Female	Gonad	1.92115	7.39122e-06
ENSDARG00000105409	0.1 ppm	Female	Gonad	1.92497	6.25225e-06
ENSDARG00000060498	0.1 ppm	Female	Gonad	1.93222	0.000104925
ENSDARG00000057782	0.1 ppm	Female	Gonad	1.93846	4.96181e-05
ENSDARG00000100854	0.1 ppm	Female	Gonad	1.95269	8.86583e-05
ENSDARG00000115281	0.1 ppm	Female	Gonad	1.96976	2.94518e-06
ENSDARG00000068175	0.1 ppm	Female	Gonad	2.00409	1.37284e-06
ENSDARG00000011863	0.1 ppm	Female	Gonad	2.01129	3.05215e-05
ENSDARG00000115987	0.1 ppm	Female	Gonad	2.01864	8.72087e-06
ENSDARG00000117717	0.1 ppm	Female	Gonad	2.05581	5.95171e-05
ENSDARG00000100082	0.1 ppm	Female	Gonad	2.08679	1.47488e-05
ENSDARG00000016939	0.1 ppm	Female	Gonad	2.09937	2.55583e-05
ENSDARG00000117659	0.1 ppm	Female	Gonad	2.14257	2.82257e-05
ENSDARG00000090988	0.1 ppm	Female	Gonad	2.15794	3.5493e-06
ENSDARG00000074131	0.1 ppm	Female	Gonad	2.19403	1.75636e-06
ENSDARG00000027172	0.1 ppm	Female	Gonad	2.23114	4.22861e-07
ENSDARG00000095463	0.1 ppm	Female	Gonad	2.44606	6.0164e-11
ENSDARG00000101627	0.1 ppm	Female	Gonad	2.5017	2.91845e-08
ENSDARG00000083699	0.1 ppm	Female	Gonad	3.24349	6.82209e-13

## Sheet: 0.1 ppm MB
GeneID	Conc. (ppm)	Sex	Tissue	log2FoldChange	pvalue
ENSDARG00000009939	0.1 ppm	Male	Brain	-0.850136	0.000328147
ENSDARG00000060319	0.1 ppm	Male	Brain	-0.827243	1.98578e-05
ENSDARG00000011273	0.1 ppm	Male	Brain	-0.798408	0.000795753
ENSDARG00000041720	0.1 ppm	Male	Brain	-0.754919	0.000910644
ENSDARG00000010042	0.1 ppm	Male	Brain	-0.735608	0.00023251
ENSDARG00000060298	0.1 ppm	Male	Brain	-0.722117	0.00263976
ENSDARG00000026084	0.1 ppm	Male	Brain	-0.67438	0.00487402
ENSDARG00000041248	0.1 ppm	Male	Brain	-0.655479	0.00599629
ENSDARG00000030490	0.1 ppm	Male	Brain	-0.645298	0.00702234
ENSDARG00000077298	0.1 ppm	Male	Brain	-0.643729	0.00730214
ENSDARG00000027236	0.1 ppm	Male	Brain	-0.636381	0.00624385
ENSDARG00000091090	0.1 ppm	Male	Brain	-0.623296	0.00306314
ENSDARG00000078399	0.1 ppm	Male	Brain	-0.604284	0.0097219
ENSDARG00000010794	0.1 ppm	Male	Brain	-0.601178	0.0110871
ENSDARG00000002576	0.1 ppm	Male	Brain	-0.600515	0.011577
ENSDARG00000067999	0.1 ppm	Male	Brain	-0.599858	0.0120265
ENSDARG00000056511	0.1 ppm	Male	Brain	-0.594035	0.00818186
ENSDARG00000008818	0.1 ppm	Male	Brain	-0.581587	0.0152938
ENSDARG00000058048	0.1 ppm	Male	Brain	-0.580653	0.00975413
ENSDARG00000057245	0.1 ppm	Male	Brain	-0.580579	0.011767
ENSDARG00000016348	0.1 ppm	Male	Brain	-0.579443	0.0127568
ENSDARG00000035706	0.1 ppm	Male	Brain	-0.577233	0.0151457
ENSDARG00000020007	0.1 ppm	Male	Brain	-0.573896	0.0154541
ENSDARG00000009018	0.1 ppm	Male	Brain	-0.57344	0.00422182
ENSDARG00000012504	0.1 ppm	Male	Brain	-0.572693	0.00734786
ENSDARG00000027495	0.1 ppm	Male	Brain	-0.570359	0.0176286
ENSDARG00000071418	0.1 ppm	Male	Brain	-0.570073	0.01136
ENSDARG00000035809	0.1 ppm	Male	Brain	-0.566429	0.0184083
ENSDARG00000040081	0.1 ppm	Male	Brain	-0.560792	0.0190316
ENSDARG00000091317	0.1 ppm	Male	Brain	-0.55873	0.0162699
ENSDARG00000092483	0.1 ppm	Male	Brain	-0.557678	0.0194748
ENSDARG00000079291	0.1 ppm	Male	Brain	-0.557424	0.0188373
ENSDARG00000037196	0.1 ppm	Male	Brain	-0.553093	0.0202131
ENSDARG00000013755	0.1 ppm	Male	Brain	-0.55271	0.0116833
ENSDARG00000070187	0.1 ppm	Male	Brain	-0.552349	0.0145003
ENSDARG00000038378	0.1 ppm	Male	Brain	-0.547561	0.0115329
ENSDARG00000027143	0.1 ppm	Male	Brain	-0.547475	0.0198256
ENSDARG00000059900	0.1 ppm	Male	Brain	-0.544099	0.0233896
ENSDARG00000022772	0.1 ppm	Male	Brain	-0.539675	0.0210661
ENSDARG00000063614	0.1 ppm	Male	Brain	-0.537706	0.0252624
ENSDARG00000071460	0.1 ppm	Male	Brain	-0.53571	0.0126748
ENSDARG00000006181	0.1 ppm	Male	Brain	-0.535656	0.0197461
ENSDARG00000067797	0.1 ppm	Male	Brain	-0.532967	0.0263549
ENSDARG00000037941	0.1 ppm	Male	Brain	-0.530594	0.0222677
ENSDARG00000043179	0.1 ppm	Male	Brain	-0.53047	0.0200025
ENSDARG00000062363	0.1 ppm	Male	Brain	-0.527113	0.0272056
ENSDARG00000093216	0.1 ppm	Male	Brain	-0.525754	0.0269727
ENSDARG00000089418	0.1 ppm	Male	Brain	-0.523361	0.00111425
ENSDARG00000010519	0.1 ppm	Male	Brain	-0.522637	0.00822365
ENSDARG00000017884	0.1 ppm	Male	Brain	-0.522018	0.0249377
ENSDARG00000056774	0.1 ppm	Male	Brain	-0.521586	0.0294209
ENSDARG00000062138	0.1 ppm	Male	Brain	-0.521457	0.0284933
ENSDARG00000061257	0.1 ppm	Male	Brain	-0.519853	0.00416081
ENSDARG00000009607	0.1 ppm	Male	Brain	-0.51654	0.0225092
ENSDARG00000055288	0.1 ppm	Male	Brain	-0.516313	0.0306536
ENSDARG00000070029	0.1 ppm	Male	Brain	-0.515288	0.0259711
ENSDARG00000024381	0.1 ppm	Male	Brain	-0.512585	0.024459
ENSDARG00000009280	0.1 ppm	Male	Brain	-0.511412	0.0285995
ENSDARG00000002952	0.1 ppm	Male	Brain	-0.510292	0.0111729
ENSDARG00000055381	0.1 ppm	Male	Brain	-0.508874	0.0338823
ENSDARG00000069407	0.1 ppm	Male	Brain	-0.508001	0.0282059
ENSDARG00000068503	0.1 ppm	Male	Brain	-0.503261	0.0120033
ENSDARG00000074447	0.1 ppm	Male	Brain	-0.500767	0.0285013
ENSDARG00000036237	0.1 ppm	Male	Brain	-0.500247	0.0272726
ENSDARG00000029019	0.1 ppm	Male	Brain	-0.500188	0.0373936
ENSDARG00000056102	0.1 ppm	Male	Brain	0.502861	0.0357058
ENSDARG00000057949	0.1 ppm	Male	Brain	0.503525	0.0289202
ENSDARG00000058543	0.1 ppm	Male	Brain	0.504935	0.0334806
ENSDARG00000042172	0.1 ppm	Male	Brain	0.505646	0.0177129
ENSDARG00000013371	0.1 ppm	Male	Brain	0.507421	0.027995
ENSDARG00000022177	0.1 ppm	Male	Brain	0.509519	0.0179182
ENSDARG00000013005	0.1 ppm	Male	Brain	0.512463	0.0267942
ENSDARG00000010586	0.1 ppm	Male	Brain	0.513889	0.0155454
ENSDARG00000069970	0.1 ppm	Male	Brain	0.515233	0.0276285
ENSDARG00000035406	0.1 ppm	Male	Brain	0.518419	0.0238887
ENSDARG00000058606	0.1 ppm	Male	Brain	0.519347	0.025084
ENSDARG00000077442	0.1 ppm	Male	Brain	0.519546	0.00839656
ENSDARG00000036043	0.1 ppm	Male	Brain	0.524108	0.0289055
ENSDARG00000077883	0.1 ppm	Male	Brain	0.526465	0.0244277
ENSDARG00000003904	0.1 ppm	Male	Brain	0.530898	0.0217136
ENSDARG00000087681	0.1 ppm	Male	Brain	0.535345	0.0259115
ENSDARG00000018179	0.1 ppm	Male	Brain	0.537964	0.0191087
ENSDARG00000016519	0.1 ppm	Male	Brain	0.541304	0.0212584
ENSDARG00000027129	0.1 ppm	Male	Brain	0.544183	0.0147653
ENSDARG00000011723	0.1 ppm	Male	Brain	0.54688	0.0226469
ENSDARG00000092225	0.1 ppm	Male	Brain	0.547488	0.0170634
ENSDARG00000045835	0.1 ppm	Male	Brain	0.551831	0.0199676
ENSDARG00000018788	0.1 ppm	Male	Brain	0.552941	0.0213883
ENSDARG00000023546	0.1 ppm	Male	Brain	0.555141	0.0136902
ENSDARG00000079717	0.1 ppm	Male	Brain	0.557336	0.00436126
ENSDARG00000061378	0.1 ppm	Male	Brain	0.558997	0.0190329
ENSDARG00000074582	0.1 ppm	Male	Brain	0.560583	0.00612961
ENSDARG00000037495	0.1 ppm	Male	Brain	0.56062	0.00417342
ENSDARG00000036924	0.1 ppm	Male	Brain	0.563715	0.0182241
ENSDARG00000052012	0.1 ppm	Male	Brain	0.563913	0.0186866
ENSDARG00000042291	0.1 ppm	Male	Brain	0.564095	0.0175598
ENSDARG00000076176	0.1 ppm	Male	Brain	0.571506	0.0165721
ENSDARG00000089456	0.1 ppm	Male	Brain	0.572625	0.0136886
ENSDARG00000003293	0.1 ppm	Male	Brain	0.575746	0.0161967
ENSDARG00000006292	0.1 ppm	Male	Brain	0.57913	0.0127726
ENSDARG00000037932	0.1 ppm	Male	Brain	0.581285	0.0155099
ENSDARG00000054023	0.1 ppm	Male	Brain	0.587713	0.0102766
ENSDARG00000026629	0.1 ppm	Male	Brain	0.589835	0.00748708
ENSDARG00000087556	0.1 ppm	Male	Brain	0.591387	0.0136899
ENSDARG00000057529	0.1 ppm	Male	Brain	0.595981	0.0103708
ENSDARG00000076334	0.1 ppm	Male	Brain	0.602194	0.00953044
ENSDARG00000008020	0.1 ppm	Male	Brain	0.602506	0.00815547
ENSDARG00000007430	0.1 ppm	Male	Brain	0.607827	0.00983558
ENSDARG00000027744	0.1 ppm	Male	Brain	0.610985	0.0109884
ENSDARG00000035862	0.1 ppm	Male	Brain	0.616081	0.0093745
ENSDARG00000076508	0.1 ppm	Male	Brain	0.620893	0.00869849
ENSDARG00000059438	0.1 ppm	Male	Brain	0.623374	0.00945528
ENSDARG00000057879	0.1 ppm	Male	Brain	0.63863	0.00505166
ENSDARG00000088290	0.1 ppm	Male	Brain	0.639257	0.00778537
ENSDARG00000056744	0.1 ppm	Male	Brain	0.656903	0.00623984
ENSDARG00000075956	0.1 ppm	Male	Brain	0.66582	0.00558402
ENSDARG00000020072	0.1 ppm	Male	Brain	0.67189	0.00499478
ENSDARG00000079589	0.1 ppm	Male	Brain	0.680925	0.00435905
ENSDARG00000014058	0.1 ppm	Male	Brain	0.689184	0.00412961
ENSDARG00000078574	0.1 ppm	Male	Brain	0.703557	0.00254241
ENSDARG00000075714	0.1 ppm	Male	Brain	0.766066	0.00030991
ENSDARG00000056704	0.1 ppm	Male	Brain	0.807841	0.000624249
ENSDARG00000058508	0.1 ppm	Male	Brain	0.842167	0.000437862
ENSDARG00000089225	0.1 ppm	Male	Brain	1.03448	1.67223e-06

## Sheet: 0.1 ppm MG
GeneID	Conc. (ppm)	Sex	Tissue	log2FoldChange	pvalue
ENSDARG00000096072	0.1 ppm	Male	Gonad	-2.3052	5.26664e-05
ENSDARG00000001804	0.1 ppm	Male	Gonad	-1.97468	1.70681e-05
ENSDARG00000044626	0.1 ppm	Male	Gonad	-1.96688	0.000521526
ENSDARG00000018153	0.1 ppm	Male	Gonad	-1.92557	5.28122e-05
ENSDARG00000089331	0.1 ppm	Male	Gonad	-1.8343	0.00173988
ENSDARG00000002060	0.1 ppm	Male	Gonad	-1.70055	0.00102626
ENSDARG00000004059	0.1 ppm	Male	Gonad	-1.68786	0.00161014
ENSDARG00000022261	0.1 ppm	Male	Gonad	-1.66515	0.00510186
ENSDARG00000013752	0.1 ppm	Male	Gonad	-1.65808	0.00529833
ENSDARG00000055523	0.1 ppm	Male	Gonad	-1.65166	0.00534033
ENSDARG00000017579	0.1 ppm	Male	Gonad	-1.62273	0.00174587
ENSDARG00000040374	0.1 ppm	Male	Gonad	-1.62133	0.0059705
ENSDARG00000007808	0.1 ppm	Male	Gonad	-1.61343	0.000763368
ENSDARG00000038635	0.1 ppm	Male	Gonad	-1.60522	0.000619022
ENSDARG00000099006	0.1 ppm	Male	Gonad	-1.59488	0.000519864
ENSDARG00000052103	0.1 ppm	Male	Gonad	-1.59371	0.00209695
ENSDARG00000033950	0.1 ppm	Male	Gonad	-1.58062	0.00340841
ENSDARG00000042172	0.1 ppm	Male	Gonad	-1.57847	0.00238634
ENSDARG00000056907	0.1 ppm	Male	Gonad	-1.57397	0.00814283
ENSDARG00000030844	0.1 ppm	Male	Gonad	-1.55672	0.00880014
ENSDARG00000045754	0.1 ppm	Male	Gonad	-1.55544	0.000937054
ENSDARG00000099355	0.1 ppm	Male	Gonad	-1.55122	0.00103291
ENSDARG00000067544	0.1 ppm	Male	Gonad	-1.541	0.00377079
ENSDARG00000055723	0.1 ppm	Male	Gonad	-1.52717	0.0100676
ENSDARG00000037196	0.1 ppm	Male	Gonad	-1.52199	0.00887476
ENSDARG00000021378	0.1 ppm	Male	Gonad	-1.5148	6.61171e-06
ENSDARG00000044059	0.1 ppm	Male	Gonad	-1.51293	0.0109735
ENSDARG00000052109	0.1 ppm	Male	Gonad	-1.51183	0.000917497
ENSDARG00000091821	0.1 ppm	Male	Gonad	-1.5087	0.000582153
ENSDARG00000073905	0.1 ppm	Male	Gonad	-1.50779	0.00014559
ENSDARG00000078567	0.1 ppm	Male	Gonad	-1.50662	0.000329691
ENSDARG00000033042	0.1 ppm	Male	Gonad	-1.50525	0.00966537
ENSDARG00000045105	0.1 ppm	Male	Gonad	-1.49815	0.00026204
ENSDARG00000062873	0.1 ppm	Male	Gonad	-1.48991	0.00559029
ENSDARG00000055855	0.1 ppm	Male	Gonad	-1.48652	0.00853142
ENSDARG00000029232	0.1 ppm	Male	Gonad	-1.48497	0.0124909
ENSDARG00000042851	0.1 ppm	Male	Gonad	-1.48469	0.00071434
ENSDARG00000021720	0.1 ppm	Male	Gonad	-1.48302	0.00279034
ENSDARG00000043518	0.1 ppm	Male	Gonad	-1.4818	0.0117972
ENSDARG00000075606	0.1 ppm	Male	Gonad	-1.47316	0.000713288
ENSDARG00000057625	0.1 ppm	Male	Gonad	-1.46987	0.0011955
ENSDARG00000051879	0.1 ppm	Male	Gonad	-1.4645	0.00636474
ENSDARG00000044253	0.1 ppm	Male	Gonad	-1.44849	0.00257665
ENSDARG00000062195	0.1 ppm	Male	Gonad	-1.42357	0.000701752
ENSDARG00000052063	0.1 ppm	Male	Gonad	-1.41937	0.00537656
ENSDARG00000090543	0.1 ppm	Male	Gonad	-1.41182	0.00201534
ENSDARG00000063390	0.1 ppm	Male	Gonad	-1.41048	0.00876492
ENSDARG00000098334	0.1 ppm	Male	Gonad	-1.40728	0.00458516
ENSDARG00000045552	0.1 ppm	Male	Gonad	-1.40142	0.00389235
ENSDARG00000100660	0.1 ppm	Male	Gonad	-1.4011	0.0012446
ENSDARG00000060004	0.1 ppm	Male	Gonad	-1.39781	0.00391324
ENSDARG00000030326	0.1 ppm	Male	Gonad	-1.39646	0.00804042
ENSDARG00000057121	0.1 ppm	Male	Gonad	-1.39645	0.0153137
ENSDARG00000002666	0.1 ppm	Male	Gonad	-1.39433	0.0190618
ENSDARG00000023316	0.1 ppm	Male	Gonad	-1.39424	0.0127868
ENSDARG00000063635	0.1 ppm	Male	Gonad	-1.39189	0.00628818
ENSDARG00000054191	0.1 ppm	Male	Gonad	-1.39028	0.000126887
ENSDARG00000023587	0.1 ppm	Male	Gonad	-1.38047	0.00844638
ENSDARG00000052288	0.1 ppm	Male	Gonad	-1.37752	0.0167887
ENSDARG00000037421	0.1 ppm	Male	Gonad	-1.37723	0.017487
ENSDARG00000068190	0.1 ppm	Male	Gonad	-1.37509	0.0034523
ENSDARG00000036700	0.1 ppm	Male	Gonad	-1.37298	0.00092762
ENSDARG00000074590	0.1 ppm	Male	Gonad	-1.37202	0.00705531
ENSDARG00000040538	0.1 ppm	Male	Gonad	-1.36155	0.0185698
ENSDARG00000069111	0.1 ppm	Male	Gonad	-1.36131	0.0165614
ENSDARG00000043474	0.1 ppm	Male	Gonad	-1.3613	0.0153404
ENSDARG00000041300	0.1 ppm	Male	Gonad	-1.35614	0.000445879
ENSDARG00000087950	0.1 ppm	Male	Gonad	-1.356	0.00174816
ENSDARG00000005002	0.1 ppm	Male	Gonad	-1.3551	0.000707577
ENSDARG00000058606	0.1 ppm	Male	Gonad	-1.35294	0.00760591
ENSDARG00000019417	0.1 ppm	Male	Gonad	-1.34949	0.0156696
ENSDARG00000105274	0.1 ppm	Male	Gonad	-1.34677	0.00602443
ENSDARG00000097600	0.1 ppm	Male	Gonad	-1.34516	0.00770473
ENSDARG00000019564	0.1 ppm	Male	Gonad	-1.33759	0.0113238
ENSDARG00000055566	0.1 ppm	Male	Gonad	-1.33716	7.91702e-05
ENSDARG00000012460	0.1 ppm	Male	Gonad	-1.33509	0.0235357
ENSDARG00000076004	0.1 ppm	Male	Gonad	-1.33168	0.000360948
ENSDARG00000036993	0.1 ppm	Male	Gonad	-1.32904	0.0220221
ENSDARG00000043275	0.1 ppm	Male	Gonad	-1.32579	0.00215373
ENSDARG00000043684	0.1 ppm	Male	Gonad	-1.31389	0.0182822
ENSDARG00000021399	0.1 ppm	Male	Gonad	-1.3121	0.00686965
ENSDARG00000053122	0.1 ppm	Male	Gonad	-1.30955	0.0240378
ENSDARG00000019293	0.1 ppm	Male	Gonad	-1.30699	0.00599841
ENSDARG00000006011	0.1 ppm	Male	Gonad	-1.30697	0.0022271
ENSDARG00000076466	0.1 ppm	Male	Gonad	-1.30464	0.00135897
ENSDARG00000027903	0.1 ppm	Male	Gonad	-1.3033	0.01819
ENSDARG00000054252	0.1 ppm	Male	Gonad	-1.30114	0.0203363
ENSDARG00000068382	0.1 ppm	Male	Gonad	-1.29291	0.028243
ENSDARG00000032816	0.1 ppm	Male	Gonad	-1.29067	0.0103328
ENSDARG00000006112	0.1 ppm	Male	Gonad	-1.28951	0.0145802
ENSDARG00000033683	0.1 ppm	Male	Gonad	-1.28145	0.0171282
ENSDARG00000058946	0.1 ppm	Male	Gonad	-1.27936	0.0105509
ENSDARG00000036194	0.1 ppm	Male	Gonad	-1.27626	0.0240159
ENSDARG00000020084	0.1 ppm	Male	Gonad	-1.27204	0.0223524
ENSDARG00000023820	0.1 ppm	Male	Gonad	-1.27052	0.0298249
ENSDARG00000096307	0.1 ppm	Male	Gonad	-1.27043	0.0167254
ENSDARG00000079241	0.1 ppm	Male	Gonad	-1.26978	0.00574236
ENSDARG00000005629	0.1 ppm	Male	Gonad	-1.26597	0.0259272
ENSDARG00000055463	0.1 ppm	Male	Gonad	-1.26484	0.0295922
ENSDARG00000055186	0.1 ppm	Male	Gonad	-1.26397	0.0335811
ENSDARG00000059006	0.1 ppm	Male	Gonad	-1.26362	0.00401547
ENSDARG00000023840	0.1 ppm	Male	Gonad	-1.25925	0.00909467
ENSDARG00000017928	0.1 ppm	Male	Gonad	-1.25331	0.00773045
ENSDARG00000028321	0.1 ppm	Male	Gonad	-1.24196	0.0344131
ENSDARG00000089291	0.1 ppm	Male	Gonad	-1.23811	0.0100253
ENSDARG00000093089	0.1 ppm	Male	Gonad	-1.23528	0.000831892
ENSDARG00000079027	0.1 ppm	Male	Gonad	-1.23127	0.00559966
ENSDARG00000011259	0.1 ppm	Male	Gonad	-1.22649	0.0229755
ENSDARG00000103032	0.1 ppm	Male	Gonad	-1.22643	0.00183296
ENSDARG00000057060	0.1 ppm	Male	Gonad	-1.2259	0.0258721
ENSDARG00000006782	0.1 ppm	Male	Gonad	-1.22541	0.00209076
ENSDARG00000005713	0.1 ppm	Male	Gonad	-1.22434	0.00113957
ENSDARG00000053209	0.1 ppm	Male	Gonad	-1.22363	0.0100816
ENSDARG00000078644	0.1 ppm	Male	Gonad	-1.22336	0.018457
ENSDARG00000061960	0.1 ppm	Male	Gonad	-1.22207	0.0329811
ENSDARG00000016867	0.1 ppm	Male	Gonad	-1.22139	0.0111209
ENSDARG00000054255	0.1 ppm	Male	Gonad	-1.21754	0.0053972
ENSDARG00000056077	0.1 ppm	Male	Gonad	-1.21513	0.0109875
ENSDARG00000027658	0.1 ppm	Male	Gonad	-1.21353	0.019837
ENSDARG00000010572	0.1 ppm	Male	Gonad	-1.21166	0.00226224
ENSDARG00000071671	0.1 ppm	Male	Gonad	-1.20802	0.00134481
ENSDARG00000037064	0.1 ppm	Male	Gonad	-1.20737	0.0110739
ENSDARG00000002991	0.1 ppm	Male	Gonad	-1.20626	0.000727894
ENSDARG00000061956	0.1 ppm	Male	Gonad	-1.20277	0.0427289
ENSDARG00000034518	0.1 ppm	Male	Gonad	-1.2019	0.0244394
ENSDARG00000029071	0.1 ppm	Male	Gonad	-1.20139	0.0394144
ENSDARG00000056594	0.1 ppm	Male	Gonad	-1.20132	0.040745
ENSDARG00000017180	0.1 ppm	Male	Gonad	-1.2008	0.00116608
ENSDARG00000054128	0.1 ppm	Male	Gonad	-1.2003	0.0215115
ENSDARG00000054510	0.1 ppm	Male	Gonad	-1.19904	0.0437911
ENSDARG00000055313	0.1 ppm	Male	Gonad	-1.19829	0.0425873
ENSDARG00000020866	0.1 ppm	Male	Gonad	-1.19456	0.0443046
ENSDARG00000029239	0.1 ppm	Male	Gonad	-1.19288	0.0351535
ENSDARG00000060705	0.1 ppm	Male	Gonad	-1.19163	0.0114341
ENSDARG00000078069	0.1 ppm	Male	Gonad	-1.19151	0.0315369
ENSDARG00000098662	0.1 ppm	Male	Gonad	-1.19051	0.0435404
ENSDARG00000079625	0.1 ppm	Male	Gonad	-1.1904	0.00645097
ENSDARG00000068258	0.1 ppm	Male	Gonad	-1.18934	0.00610841
ENSDARG00000069696	0.1 ppm	Male	Gonad	-1.18729	0.00925636
ENSDARG00000023484	0.1 ppm	Male	Gonad	-1.18721	0.0146376
ENSDARG00000028099	0.1 ppm	Male	Gonad	-1.18075	0.0434313
ENSDARG00000103286	0.1 ppm	Male	Gonad	-1.17774	0.00477638
ENSDARG00000041735	0.1 ppm	Male	Gonad	-1.17751	0.0146218
ENSDARG00000070012	0.1 ppm	Male	Gonad	-1.17419	0.0114753
ENSDARG00000060679	0.1 ppm	Male	Gonad	-1.17331	0.00163078
ENSDARG00000061697	0.1 ppm	Male	Gonad	-1.17322	0.04575
ENSDARG00000031886	0.1 ppm	Male	Gonad	-1.17303	0.000636527
ENSDARG00000021402	0.1 ppm	Male	Gonad	-1.17269	0.00105908
ENSDARG00000041599	0.1 ppm	Male	Gonad	-1.16904	0.0114479
ENSDARG00000013576	0.1 ppm	Male	Gonad	-1.16881	0.0207197
ENSDARG00000013871	0.1 ppm	Male	Gonad	-1.16484	0.0206579
ENSDARG00000021859	0.1 ppm	Male	Gonad	-1.16053	0.0203489
ENSDARG00000020948	0.1 ppm	Male	Gonad	-1.1596	0.0201094
ENSDARG00000044265	0.1 ppm	Male	Gonad	-1.15872	0.0207841
ENSDARG00000056915	0.1 ppm	Male	Gonad	-1.15832	0.0219919
ENSDARG00000078935	0.1 ppm	Male	Gonad	-1.15807	0.000898351
ENSDARG00000105696	0.1 ppm	Male	Gonad	-1.15568	0.010862
ENSDARG00000059365	0.1 ppm	Male	Gonad	-1.15453	0.04857
ENSDARG00000087102	0.1 ppm	Male	Gonad	-1.15401	0.0218763
ENSDARG00000068590	0.1 ppm	Male	Gonad	-1.15389	0.0201948
ENSDARG00000060954	0.1 ppm	Male	Gonad	-1.15282	0.00766816
ENSDARG00000099966	0.1 ppm	Male	Gonad	-1.15135	0.00565866
ENSDARG00000053990	0.1 ppm	Male	Gonad	-1.15057	0.00915254
ENSDARG00000011602	0.1 ppm	Male	Gonad	-1.15016	0.0163576
ENSDARG00000006522	0.1 ppm	Male	Gonad	-1.14751	0.0225999
ENSDARG00000000606	0.1 ppm	Male	Gonad	-1.1427	0.0204775
ENSDARG00000022295	0.1 ppm	Male	Gonad	-1.14219	0.0240361
ENSDARG00000058953	0.1 ppm	Male	Gonad	-1.14216	0.0375597
ENSDARG00000014041	0.1 ppm	Male	Gonad	-1.14211	0.00196871
ENSDARG00000022817	0.1 ppm	Male	Gonad	-1.14054	0.0351109
ENSDARG00000060758	0.1 ppm	Male	Gonad	-1.13611	0.0445783
ENSDARG00000016311	0.1 ppm	Male	Gonad	-1.13567	0.00276516
ENSDARG00000029133	0.1 ppm	Male	Gonad	-1.13455	0.00205461
ENSDARG00000017261	0.1 ppm	Male	Gonad	-1.13443	0.00993032
ENSDARG00000034668	0.1 ppm	Male	Gonad	-1.1341	0.0248161
ENSDARG00000054903	0.1 ppm	Male	Gonad	-1.13255	0.00071561
ENSDARG00000100558	0.1 ppm	Male	Gonad	-1.13212	0.00854168
ENSDARG00000015856	0.1 ppm	Male	Gonad	-1.12813	0.0133875
ENSDARG00000033610	0.1 ppm	Male	Gonad	-1.12798	0.00747638
ENSDARG00000061274	0.1 ppm	Male	Gonad	-1.12304	0.0136438
ENSDARG00000062906	0.1 ppm	Male	Gonad	-1.12258	0.0257509
ENSDARG00000030530	0.1 ppm	Male	Gonad	-1.12122	0.0228809
ENSDARG00000056764	0.1 ppm	Male	Gonad	-1.12112	0.00360515
ENSDARG00000030650	0.1 ppm	Male	Gonad	-1.12085	0.00327409
ENSDARG00000036494	0.1 ppm	Male	Gonad	-1.11858	0.0146918
ENSDARG00000027740	0.1 ppm	Male	Gonad	-1.1179	0.0226399
ENSDARG00000036125	0.1 ppm	Male	Gonad	-1.11684	0.0437803
ENSDARG00000114549	0.1 ppm	Male	Gonad	-1.11025	0.0123101
ENSDARG00000026762	0.1 ppm	Male	Gonad	-1.10978	0.0123505
ENSDARG00000056806	0.1 ppm	Male	Gonad	-1.10823	0.0478643
ENSDARG00000051896	0.1 ppm	Male	Gonad	-1.1033	0.0448379
ENSDARG00000035028	0.1 ppm	Male	Gonad	-1.10304	0.0121767
ENSDARG00000069893	0.1 ppm	Male	Gonad	-1.10022	0.00572182
ENSDARG00000055548	0.1 ppm	Male	Gonad	-1.09933	0.0121626
ENSDARG00000041853	0.1 ppm	Male	Gonad	-1.09795	0.00215317
ENSDARG00000101347	0.1 ppm	Male	Gonad	-1.09614	0.0160735
ENSDARG00000077326	0.1 ppm	Male	Gonad	-1.09503	0.00282243
ENSDARG00000016464	0.1 ppm	Male	Gonad	-1.09448	0.0291567
ENSDARG00000113761	0.1 ppm	Male	Gonad	-1.0939	0.0265569
ENSDARG00000037079	0.1 ppm	Male	Gonad	-1.09234	0.00723611
ENSDARG00000032571	0.1 ppm	Male	Gonad	-1.09233	0.0301211
ENSDARG00000060927	0.1 ppm	Male	Gonad	-1.09065	0.00447591
ENSDARG00000030022	0.1 ppm	Male	Gonad	-1.09007	0.0353838
ENSDARG00000074298	0.1 ppm	Male	Gonad	-1.08962	0.0160501
ENSDARG00000070019	0.1 ppm	Male	Gonad	-1.0866	0.0045606
ENSDARG00000102412	0.1 ppm	Male	Gonad	-1.08303	0.0183247
ENSDARG00000039354	0.1 ppm	Male	Gonad	-1.08189	0.0135372
ENSDARG00000031496	0.1 ppm	Male	Gonad	-1.08158	0.00577572
ENSDARG00000093240	0.1 ppm	Male	Gonad	-1.08154	0.00700532
ENSDARG00000008119	0.1 ppm	Male	Gonad	-1.08073	0.00685207
ENSDARG00000061060	0.1 ppm	Male	Gonad	-1.08057	0.014839
ENSDARG00000061195	0.1 ppm	Male	Gonad	-1.07874	0.0481311
ENSDARG00000075898	0.1 ppm	Male	Gonad	-1.07844	0.0054307
ENSDARG00000007241	0.1 ppm	Male	Gonad	-1.07724	0.00469193
ENSDARG00000056719	0.1 ppm	Male	Gonad	-1.07354	0.0263589
ENSDARG00000053474	0.1 ppm	Male	Gonad	-1.07279	0.00635291
ENSDARG00000108937	0.1 ppm	Male	Gonad	-1.07278	0.00283179
ENSDARG00000038881	0.1 ppm	Male	Gonad	-1.07247	0.0473767
ENSDARG00000052897	0.1 ppm	Male	Gonad	-1.0719	0.00978359
ENSDARG00000109830	0.1 ppm	Male	Gonad	-1.07151	0.000596526
ENSDARG00000013434	0.1 ppm	Male	Gonad	-1.07113	0.00701005
ENSDARG00000004386	0.1 ppm	Male	Gonad	-1.06985	0.0197423
ENSDARG00000068250	0.1 ppm	Male	Gonad	-1.06984	0.0227904
ENSDARG00000076241	0.1 ppm	Male	Gonad	-1.06899	0.0420748
ENSDARG00000101365	0.1 ppm	Male	Gonad	-1.06849	0.00871687
ENSDARG00000013526	0.1 ppm	Male	Gonad	-1.068	0.0163307
ENSDARG00000089519	0.1 ppm	Male	Gonad	-1.06723	0.00283142
ENSDARG00000061159	0.1 ppm	Male	Gonad	-1.06362	0.00123415
ENSDARG00000023537	0.1 ppm	Male	Gonad	-1.06346	0.0437215
ENSDARG00000001721	0.1 ppm	Male	Gonad	-1.06299	0.0266909
ENSDARG00000000796	0.1 ppm	Male	Gonad	-1.06243	0.00734709
ENSDARG00000009693	0.1 ppm	Male	Gonad	-1.06084	0.015808
ENSDARG00000104311	0.1 ppm	Male	Gonad	-1.05969	0.0123657
ENSDARG00000010641	0.1 ppm	Male	Gonad	-1.05594	0.00925585
ENSDARG00000039669	0.1 ppm	Male	Gonad	-1.0554	0.00959987
ENSDARG00000019897	0.1 ppm	Male	Gonad	-1.05302	0.00790785
ENSDARG00000002215	0.1 ppm	Male	Gonad	-1.05158	0.00134756
ENSDARG00000116524	0.1 ppm	Male	Gonad	-1.04982	0.047824
ENSDARG00000075354	0.1 ppm	Male	Gonad	-1.04957	0.0130839
ENSDARG00000031783	0.1 ppm	Male	Gonad	-1.049	0.011868
ENSDARG00000009886	0.1 ppm	Male	Gonad	-1.04861	0.0491876
ENSDARG00000025226	0.1 ppm	Male	Gonad	-1.04278	0.0455644
ENSDARG00000104453	0.1 ppm	Male	Gonad	-1.04258	0.00853829
ENSDARG00000042147	0.1 ppm	Male	Gonad	-1.04256	0.00518452
ENSDARG00000040152	0.1 ppm	Male	Gonad	-1.0419	0.0103186
ENSDARG00000067784	0.1 ppm	Male	Gonad	-1.04085	0.0472102
ENSDARG00000043912	0.1 ppm	Male	Gonad	-1.0407	0.0205695
ENSDARG00000074431	0.1 ppm	Male	Gonad	-1.03922	0.0226829
ENSDARG00000054378	0.1 ppm	Male	Gonad	-1.03818	0.0261894
ENSDARG00000055225	0.1 ppm	Male	Gonad	-1.03694	0.0125574
ENSDARG00000022218	0.1 ppm	Male	Gonad	-1.03561	0.040246
ENSDARG00000045847	0.1 ppm	Male	Gonad	-1.03364	0.0115695
ENSDARG00000101180	0.1 ppm	Male	Gonad	-1.03043	0.0399431
ENSDARG00000060288	0.1 ppm	Male	Gonad	-1.02941	0.0233352
ENSDARG00000092115	0.1 ppm	Male	Gonad	-1.02753	0.00703141
ENSDARG00000019406	0.1 ppm	Male	Gonad	-1.02513	0.0172662
ENSDARG00000057497	0.1 ppm	Male	Gonad	-1.02449	0.000108836
ENSDARG00000105034	0.1 ppm	Male	Gonad	-1.02435	0.0245841
ENSDARG00000042056	0.1 ppm	Male	Gonad	-1.02223	0.00952458
ENSDARG00000018923	0.1 ppm	Male	Gonad	-1.02201	0.0414473
ENSDARG00000012519	0.1 ppm	Male	Gonad	-1.01939	0.0215704
ENSDARG00000101710	0.1 ppm	Male	Gonad	-1.01665	0.0422175
ENSDARG00000018574	0.1 ppm	Male	Gonad	-1.01617	0.0171156
ENSDARG00000110528	0.1 ppm	Male	Gonad	-1.016	0.00317768
ENSDARG00000052104	0.1 ppm	Male	Gonad	-1.01443	0.0109933
ENSDARG00000042980	0.1 ppm	Male	Gonad	-1.01162	0.0475082
ENSDARG00000005236	0.1 ppm	Male	Gonad	-1.00885	0.0163336
ENSDARG00000040163	0.1 ppm	Male	Gonad	-1.00771	0.0145921
ENSDARG00000098897	0.1 ppm	Male	Gonad	-1.00759	0.00458302
ENSDARG00000056387	0.1 ppm	Male	Gonad	-1.00754	0.0309248
ENSDARG00000006878	0.1 ppm	Male	Gonad	-1.00663	0.0101828
ENSDARG00000056847	0.1 ppm	Male	Gonad	-1.00562	0.0238046
ENSDARG00000027734	0.1 ppm	Male	Gonad	-1.0054	0.000347511
ENSDARG00000061735	0.1 ppm	Male	Gonad	-1.00473	0.00106558
ENSDARG00000044016	0.1 ppm	Male	Gonad	-1.00148	0.00258373
ENSDARG00000040513	0.1 ppm	Male	Gonad	-1.00053	0.0224169
ENSDARG00000037652	0.1 ppm	Male	Gonad	-0.99893	0.00591279
ENSDARG00000002897	0.1 ppm	Male	Gonad	-0.995073	0.00134428
ENSDARG00000023472	0.1 ppm	Male	Gonad	-0.994322	0.0099548
ENSDARG00000031494	0.1 ppm	Male	Gonad	-0.994059	0.00859477
ENSDARG00000061095	0.1 ppm	Male	Gonad	-0.993962	0.0306963
ENSDARG00000059653	0.1 ppm	Male	Gonad	-0.993839	0.0145989
ENSDARG00000055639	0.1 ppm	Male	Gonad	-0.99289	0.0218121
ENSDARG00000024277	0.1 ppm	Male	Gonad	-0.991763	0.0256469
ENSDARG00000043288	0.1 ppm	Male	Gonad	-0.991432	0.0477083
ENSDARG00000055536	0.1 ppm	Male	Gonad	-0.990612	0.0186194
ENSDARG00000009524	0.1 ppm	Male	Gonad	-0.988664	0.0316699
ENSDARG00000105648	0.1 ppm	Male	Gonad	-0.987737	0.0270226
ENSDARG00000099652	0.1 ppm	Male	Gonad	-0.984408	0.000187821
ENSDARG00000103186	0.1 ppm	Male	Gonad	-0.98391	0.0246576
ENSDARG00000010978	0.1 ppm	Male	Gonad	-0.983131	0.0390985
ENSDARG00000067639	0.1 ppm	Male	Gonad	-0.980477	0.0129556
ENSDARG00000038005	0.1 ppm	Male	Gonad	-0.978821	0.0233335
ENSDARG00000061850	0.1 ppm	Male	Gonad	-0.978292	0.0438051
ENSDARG00000088130	0.1 ppm	Male	Gonad	-0.97634	0.00125778
ENSDARG00000030756	0.1 ppm	Male	Gonad	-0.976253	0.0171353
ENSDARG00000098359	0.1 ppm	Male	Gonad	-0.974988	0.0110384
ENSDARG00000036645	0.1 ppm	Male	Gonad	-0.974881	0.0110997
ENSDARG00000036162	0.1 ppm	Male	Gonad	-0.96996	0.0234339
ENSDARG00000099545	0.1 ppm	Male	Gonad	-0.968632	0.0117593
ENSDARG00000024877	0.1 ppm	Male	Gonad	-0.967996	0.00136848
ENSDARG00000062307	0.1 ppm	Male	Gonad	-0.964939	0.0114165
ENSDARG00000101748	0.1 ppm	Male	Gonad	-0.962669	0.039485
ENSDARG00000027353	0.1 ppm	Male	Gonad	-0.962368	0.0307927
ENSDARG00000074506	0.1 ppm	Male	Gonad	-0.962236	0.00213886
ENSDARG00000035066	0.1 ppm	Male	Gonad	-0.961685	0.000420834
ENSDARG00000077726	0.1 ppm	Male	Gonad	-0.96137	0.0423106
ENSDARG00000076988	0.1 ppm	Male	Gonad	-0.960082	0.00716225
ENSDARG00000007175	0.1 ppm	Male	Gonad	-0.959304	0.0141451
ENSDARG00000005645	0.1 ppm	Male	Gonad	-0.957952	0.0433752
ENSDARG00000056678	0.1 ppm	Male	Gonad	-0.951793	0.0329509
ENSDARG00000005098	0.1 ppm	Male	Gonad	-0.951466	0.0226229
ENSDARG00000074137	0.1 ppm	Male	Gonad	-0.949542	0.0121921
ENSDARG00000055022	0.1 ppm	Male	Gonad	-0.949341	0.00994392
ENSDARG00000104716	0.1 ppm	Male	Gonad	-0.948987	0.033671
ENSDARG00000037362	0.1 ppm	Male	Gonad	-0.94896	0.0205375
ENSDARG00000025131	0.1 ppm	Male	Gonad	-0.948893	0.0108572
ENSDARG00000017744	0.1 ppm	Male	Gonad	-0.947471	0.00410805
ENSDARG00000054352	0.1 ppm	Male	Gonad	-0.947323	0.0073802
ENSDARG00000062323	0.1 ppm	Male	Gonad	-0.946577	0.0376565
ENSDARG00000069302	0.1 ppm	Male	Gonad	-0.945301	0.00521323
ENSDARG00000023495	0.1 ppm	Male	Gonad	-0.944615	0.0240857
ENSDARG00000052121	0.1 ppm	Male	Gonad	-0.943928	0.000425114
ENSDARG00000029689	0.1 ppm	Male	Gonad	-0.94304	0.0443468
ENSDARG00000037708	0.1 ppm	Male	Gonad	-0.939682	0.0252524
ENSDARG00000018040	0.1 ppm	Male	Gonad	-0.938057	0.0271119
ENSDARG00000089893	0.1 ppm	Male	Gonad	-0.937356	0.00575852
ENSDARG00000040725	0.1 ppm	Male	Gonad	-0.937342	0.0149262
ENSDARG00000098209	0.1 ppm	Male	Gonad	-0.934732	0.022301
ENSDARG00000056515	0.1 ppm	Male	Gonad	-0.93353	0.0150705
ENSDARG00000006477	0.1 ppm	Male	Gonad	-0.932492	0.00230818
ENSDARG00000024933	0.1 ppm	Male	Gonad	-0.931935	0.0126759
ENSDARG00000041600	0.1 ppm	Male	Gonad	-0.930569	0.0276495
ENSDARG00000102154	0.1 ppm	Male	Gonad	-0.930036	0.0263384
ENSDARG00000096661	0.1 ppm	Male	Gonad	-0.929299	0.0175754
ENSDARG00000036345	0.1 ppm	Male	Gonad	-0.92728	0.0196133
ENSDARG00000098118	0.1 ppm	Male	Gonad	-0.926704	0.0411902
ENSDARG00000045601	0.1 ppm	Male	Gonad	-0.92658	0.0195361
ENSDARG00000004187	0.1 ppm	Male	Gonad	-0.926457	0.0427014
ENSDARG00000058389	0.1 ppm	Male	Gonad	-0.925945	0.0101164
ENSDARG00000008188	0.1 ppm	Male	Gonad	-0.924394	0.00990979
ENSDARG00000078822	0.1 ppm	Male	Gonad	-0.924348	0.018826
ENSDARG00000054829	0.1 ppm	Male	Gonad	-0.92412	0.0111537
ENSDARG00000062266	0.1 ppm	Male	Gonad	-0.923912	0.0177604
ENSDARG00000087393	0.1 ppm	Male	Gonad	-0.923833	0.0201107
ENSDARG00000093709	0.1 ppm	Male	Gonad	-0.920865	0.0433073
ENSDARG00000102081	0.1 ppm	Male	Gonad	-0.919994	0.0112675
ENSDARG00000018272	0.1 ppm	Male	Gonad	-0.918565	0.0230645
ENSDARG00000061952	0.1 ppm	Male	Gonad	-0.918115	0.00740043
ENSDARG00000100515	0.1 ppm	Male	Gonad	-0.911975	0.0337758
ENSDARG00000098734	0.1 ppm	Male	Gonad	-0.909004	0.0405999
ENSDARG00000008097	0.1 ppm	Male	Gonad	-0.908174	0.00494679
ENSDARG00000035835	0.1 ppm	Male	Gonad	-0.907044	0.0279548
ENSDARG00000071450	0.1 ppm	Male	Gonad	-0.906318	0.032123
ENSDARG00000012389	0.1 ppm	Male	Gonad	-0.904591	0.0468403
ENSDARG00000079610	0.1 ppm	Male	Gonad	-0.903777	0.0221752
ENSDARG00000003219	0.1 ppm	Male	Gonad	-0.90214	0.0377667
ENSDARG00000089824	0.1 ppm	Male	Gonad	-0.899864	0.0369768
ENSDARG00000032799	0.1 ppm	Male	Gonad	-0.899485	0.0299073
ENSDARG00000067719	0.1 ppm	Male	Gonad	-0.898876	0.043662
ENSDARG00000038557	0.1 ppm	Male	Gonad	-0.897825	0.0175362
ENSDARG00000098201	0.1 ppm	Male	Gonad	-0.896453	0.0380656
ENSDARG00000062601	0.1 ppm	Male	Gonad	-0.895808	0.0473402
ENSDARG00000101733	0.1 ppm	Male	Gonad	-0.89481	0.0260209
ENSDARG00000016516	0.1 ppm	Male	Gonad	-0.89352	0.00935741
ENSDARG00000036214	0.1 ppm	Male	Gonad	-0.891302	0.0417383
ENSDARG00000063233	0.1 ppm	Male	Gonad	-0.891285	0.0378507
ENSDARG00000062269	0.1 ppm	Male	Gonad	-0.891256	0.0305639
ENSDARG00000056127	0.1 ppm	Male	Gonad	-0.888996	0.0381539
ENSDARG00000101300	0.1 ppm	Male	Gonad	-0.887915	0.0241685
ENSDARG00000099156	0.1 ppm	Male	Gonad	-0.88772	0.0498132
ENSDARG00000079015	0.1 ppm	Male	Gonad	-0.886544	0.0472438
ENSDARG00000004870	0.1 ppm	Male	Gonad	-0.885571	0.00902914
ENSDARG00000056339	0.1 ppm	Male	Gonad	-0.883886	0.00443161
ENSDARG00000056200	0.1 ppm	Male	Gonad	-0.882214	0.0341323
ENSDARG00000074915	0.1 ppm	Male	Gonad	-0.881928	0.00867013
ENSDARG00000045364	0.1 ppm	Male	Gonad	-0.881546	0.0140513
ENSDARG00000055622	0.1 ppm	Male	Gonad	-0.879373	0.00880907
ENSDARG00000041450	0.1 ppm	Male	Gonad	-0.878915	0.00530469
ENSDARG00000106560	0.1 ppm	Male	Gonad	-0.87844	0.0109178
ENSDARG00000074508	0.1 ppm	Male	Gonad	-0.876581	0.0305211
ENSDARG00000009113	0.1 ppm	Male	Gonad	-0.875041	0.0482489
ENSDARG00000068438	0.1 ppm	Male	Gonad	-0.874338	0.0410916
ENSDARG00000016783	0.1 ppm	Male	Gonad	-0.870974	0.00449415
ENSDARG00000031915	0.1 ppm	Male	Gonad	-0.870852	0.049151
ENSDARG00000021556	0.1 ppm	Male	Gonad	-0.8703	0.0315302
ENSDARG00000102061	0.1 ppm	Male	Gonad	-0.86541	0.0192452
ENSDARG00000054533	0.1 ppm	Male	Gonad	-0.865053	0.0114081
ENSDARG00000099256	0.1 ppm	Male	Gonad	-0.864636	0.0103654
ENSDARG00000103977	0.1 ppm	Male	Gonad	-0.864537	0.00491761
ENSDARG00000062083	0.1 ppm	Male	Gonad	-0.863696	0.0327602
ENSDARG00000035519	0.1 ppm	Male	Gonad	-0.861142	0.0107277
ENSDARG00000061169	0.1 ppm	Male	Gonad	-0.859423	0.00346805
ENSDARG00000006889	0.1 ppm	Male	Gonad	-0.857827	0.0329152
ENSDARG00000103684	0.1 ppm	Male	Gonad	-0.855056	0.0355253
ENSDARG00000057984	0.1 ppm	Male	Gonad	-0.854522	0.0382252
ENSDARG00000069129	0.1 ppm	Male	Gonad	-0.851963	0.0175316
ENSDARG00000037935	0.1 ppm	Male	Gonad	-0.851534	0.0151887
ENSDARG00000059553	0.1 ppm	Male	Gonad	-0.851	0.00630338
ENSDARG00000054807	0.1 ppm	Male	Gonad	-0.85097	0.0378582
ENSDARG00000074688	0.1 ppm	Male	Gonad	-0.848994	0.0126232
ENSDARG00000108136	0.1 ppm	Male	Gonad	-0.847812	0.0497391
ENSDARG00000074326	0.1 ppm	Male	Gonad	-0.847741	0.0242669
ENSDARG00000103691	0.1 ppm	Male	Gonad	-0.847207	0.0130835
ENSDARG00000071233	0.1 ppm	Male	Gonad	-0.847018	0.0151057
ENSDARG00000059866	0.1 ppm	Male	Gonad	-0.846391	0.00829855
ENSDARG00000056885	0.1 ppm	Male	Gonad	-0.841887	0.0409081
ENSDARG00000036161	0.1 ppm	Male	Gonad	-0.840139	0.0356363
ENSDARG00000078473	0.1 ppm	Male	Gonad	-0.839826	0.0113835
ENSDARG00000076542	0.1 ppm	Male	Gonad	-0.839763	0.00481284
ENSDARG00000042025	0.1 ppm	Male	Gonad	-0.838768	0.0361474
ENSDARG00000058292	0.1 ppm	Male	Gonad	-0.837573	0.0395637
ENSDARG00000021097	0.1 ppm	Male	Gonad	-0.837402	0.0198243
ENSDARG00000006240	0.1 ppm	Male	Gonad	-0.83486	0.0184463
ENSDARG00000074293	0.1 ppm	Male	Gonad	-0.834445	0.0325717
ENSDARG00000019507	0.1 ppm	Male	Gonad	-0.834022	0.0325913
ENSDARG00000060559	0.1 ppm	Male	Gonad	-0.833846	0.0169497
ENSDARG00000062192	0.1 ppm	Male	Gonad	-0.83372	0.0381911
ENSDARG00000007370	0.1 ppm	Male	Gonad	-0.83237	0.0491774
ENSDARG00000079111	0.1 ppm	Male	Gonad	-0.831994	0.0397621
ENSDARG00000005867	0.1 ppm	Male	Gonad	-0.831982	0.0475652
ENSDARG00000055129	0.1 ppm	Male	Gonad	-0.831724	0.0400995
ENSDARG00000045909	0.1 ppm	Male	Gonad	-0.830691	0.00745811
ENSDARG00000040881	0.1 ppm	Male	Gonad	-0.829253	0.045398
ENSDARG00000062962	0.1 ppm	Male	Gonad	-0.829231	0.00345829
ENSDARG00000098783	0.1 ppm	Male	Gonad	-0.828058	0.00636768
ENSDARG00000105279	0.1 ppm	Male	Gonad	-0.827168	0.0195649
ENSDARG00000041870	0.1 ppm	Male	Gonad	-0.826286	0.0290457
ENSDARG00000042000	0.1 ppm	Male	Gonad	-0.824671	0.0457541
ENSDARG00000026489	0.1 ppm	Male	Gonad	-0.824231	0.00771294
ENSDARG00000091652	0.1 ppm	Male	Gonad	-0.824199	0.0222272
ENSDARG00000058471	0.1 ppm	Male	Gonad	-0.822794	0.0336975
ENSDARG00000055292	0.1 ppm	Male	Gonad	-0.821743	0.00511633
ENSDARG00000039882	0.1 ppm	Male	Gonad	-0.8207	0.0262915
ENSDARG00000079374	0.1 ppm	Male	Gonad	-0.820447	0.000794379
ENSDARG00000025699	0.1 ppm	Male	Gonad	-0.820355	0.0104569
ENSDARG00000077686	0.1 ppm	Male	Gonad	-0.820046	0.0314423
ENSDARG00000092456	0.1 ppm	Male	Gonad	-0.816641	0.0417526
ENSDARG00000057021	0.1 ppm	Male	Gonad	-0.816237	0.027853
ENSDARG00000009494	0.1 ppm	Male	Gonad	-0.816032	0.0137542
ENSDARG00000042816	0.1 ppm	Male	Gonad	-0.816013	0.042681
ENSDARG00000079373	0.1 ppm	Male	Gonad	-0.815991	0.0295364
ENSDARG00000105394	0.1 ppm	Male	Gonad	-0.815069	0.0228874
ENSDARG00000076171	0.1 ppm	Male	Gonad	-0.814531	0.0297425
ENSDARG00000030583	0.1 ppm	Male	Gonad	-0.814148	0.0278764
ENSDARG00000021916	0.1 ppm	Male	Gonad	-0.812992	0.0480332
ENSDARG00000089507	0.1 ppm	Male	Gonad	-0.810644	0.0274615
ENSDARG00000010948	0.1 ppm	Male	Gonad	-0.810238	0.0279772
ENSDARG00000056099	0.1 ppm	Male	Gonad	-0.810069	0.00984333
ENSDARG00000010756	0.1 ppm	Male	Gonad	-0.80873	0.035122
ENSDARG00000007916	0.1 ppm	Male	Gonad	-0.808046	0.0335568
ENSDARG00000029157	0.1 ppm	Male	Gonad	-0.808006	0.044456
ENSDARG00000039974	0.1 ppm	Male	Gonad	-0.806353	0.0172975
ENSDARG00000046074	0.1 ppm	Male	Gonad	-0.805931	0.010687
ENSDARG00000013990	0.1 ppm	Male	Gonad	-0.805667	0.0102052
ENSDARG00000006092	0.1 ppm	Male	Gonad	-0.804547	0.0108735
ENSDARG00000063292	0.1 ppm	Male	Gonad	-0.804511	0.0364301
ENSDARG00000052535	0.1 ppm	Male	Gonad	-0.80436	0.0198081
ENSDARG00000056801	0.1 ppm	Male	Gonad	-0.802416	0.0269981
ENSDARG00000054224	0.1 ppm	Male	Gonad	-0.800871	0.0156497
ENSDARG00000063309	0.1 ppm	Male	Gonad	-0.800173	0.018613
ENSDARG00000104222	0.1 ppm	Male	Gonad	-0.799746	0.0383284
ENSDARG00000008022	0.1 ppm	Male	Gonad	-0.799369	0.0201939
ENSDARG00000061864	0.1 ppm	Male	Gonad	-0.79894	0.0286099
ENSDARG00000039466	0.1 ppm	Male	Gonad	-0.797612	0.0490221
ENSDARG00000003269	0.1 ppm	Male	Gonad	-0.795613	0.0278033
ENSDARG00000018914	0.1 ppm	Male	Gonad	-0.795241	0.0191502
ENSDARG00000088238	0.1 ppm	Male	Gonad	-0.792902	0.024031
ENSDARG00000012953	0.1 ppm	Male	Gonad	-0.792788	0.0136502
ENSDARG00000062096	0.1 ppm	Male	Gonad	-0.791605	0.0116575
ENSDARG00000002377	0.1 ppm	Male	Gonad	-0.790758	0.00799045
ENSDARG00000026180	0.1 ppm	Male	Gonad	-0.786614	0.017544
ENSDARG00000020834	0.1 ppm	Male	Gonad	-0.78594	0.00409056
ENSDARG00000045515	0.1 ppm	Male	Gonad	-0.783381	0.0297573
ENSDARG00000075766	0.1 ppm	Male	Gonad	-0.781547	0.01073
ENSDARG00000104587	0.1 ppm	Male	Gonad	-0.781272	0.0384402
ENSDARG00000101611	0.1 ppm	Male	Gonad	-0.77957	0.048632
ENSDARG00000069289	0.1 ppm	Male	Gonad	-0.778366	0.0254628
ENSDARG00000017811	0.1 ppm	Male	Gonad	-0.77781	0.0153042
ENSDARG00000011597	0.1 ppm	Male	Gonad	-0.777715	0.00624055
ENSDARG00000053574	0.1 ppm	Male	Gonad	-0.775565	0.0271645
ENSDARG00000045968	0.1 ppm	Male	Gonad	-0.775494	0.0230477
ENSDARG00000020008	0.1 ppm	Male	Gonad	-0.773642	0.0165957
ENSDARG00000093423	0.1 ppm	Male	Gonad	-0.773329	0.0305778
ENSDARG00000043179	0.1 ppm	Male	Gonad	-0.77173	0.0430801
ENSDARG00000102590	0.1 ppm	Male	Gonad	-0.771682	0.0292975
ENSDARG00000023104	0.1 ppm	Male	Gonad	-0.770025	0.0496943
ENSDARG00000055538	0.1 ppm	Male	Gonad	-0.767523	0.0340031
ENSDARG00000061173	0.1 ppm	Male	Gonad	-0.76728	0.0254559
ENSDARG00000058719	0.1 ppm	Male	Gonad	-0.766359	0.0339639
ENSDARG00000018658	0.1 ppm	Male	Gonad	-0.765764	0.00584923
ENSDARG00000089663	0.1 ppm	Male	Gonad	-0.765251	0.0438015
ENSDARG00000061486	0.1 ppm	Male	Gonad	-0.764985	0.0399113
ENSDARG00000058528	0.1 ppm	Male	Gonad	-0.764602	0.0270383
ENSDARG00000075445	0.1 ppm	Male	Gonad	-0.764446	0.0333493
ENSDARG00000101205	0.1 ppm	Male	Gonad	-0.762171	0.035189
ENSDARG00000060847	0.1 ppm	Male	Gonad	-0.761578	0.0288526
ENSDARG00000060596	0.1 ppm	Male	Gonad	-0.761259	0.0151773
ENSDARG00000044627	0.1 ppm	Male	Gonad	-0.758628	0.0283155
ENSDARG00000007377	0.1 ppm	Male	Gonad	-0.758456	0.0411871
ENSDARG00000075008	0.1 ppm	Male	Gonad	-0.757016	0.0417851
ENSDARG00000010280	0.1 ppm	Male	Gonad	-0.756727	0.016852
ENSDARG00000003963	0.1 ppm	Male	Gonad	-0.756646	0.0461038
ENSDARG00000017687	0.1 ppm	Male	Gonad	-0.756597	0.038984
ENSDARG00000003235	0.1 ppm	Male	Gonad	-0.754998	0.040443
ENSDARG00000013582	0.1 ppm	Male	Gonad	-0.754477	0.0425483
ENSDARG00000016607	0.1 ppm	Male	Gonad	-0.754474	0.0114937
ENSDARG00000007278	0.1 ppm	Male	Gonad	-0.75376	0.0363136
ENSDARG00000003642	0.1 ppm	Male	Gonad	-0.753406	0.0310101
ENSDARG00000103699	0.1 ppm	Male	Gonad	-0.752812	0.0409328
ENSDARG00000037100	0.1 ppm	Male	Gonad	-0.75272	0.0478625
ENSDARG00000053713	0.1 ppm	Male	Gonad	-0.752704	0.0196996
ENSDARG00000102965	0.1 ppm	Male	Gonad	-0.751659	0.0446891
ENSDARG00000105450	0.1 ppm	Male	Gonad	-0.75124	0.049226
ENSDARG00000030367	0.1 ppm	Male	Gonad	-0.75023	0.00757992
ENSDARG00000104806	0.1 ppm	Male	Gonad	-0.750216	0.00934254
ENSDARG00000022978	0.1 ppm	Male	Gonad	-0.750212	0.0390479
ENSDARG00000103683	0.1 ppm	Male	Gonad	-0.749545	0.0147414
ENSDARG00000097310	0.1 ppm	Male	Gonad	-0.74847	0.0306279
ENSDARG00000100553	0.1 ppm	Male	Gonad	-0.744886	0.0369204
ENSDARG00000060534	0.1 ppm	Male	Gonad	-0.744483	0.0301683
ENSDARG00000043510	0.1 ppm	Male	Gonad	-0.743603	0.0180181
ENSDARG00000086450	0.1 ppm	Male	Gonad	-0.741011	0.0429651
ENSDARG00000104765	0.1 ppm	Male	Gonad	-0.74082	0.0385747
ENSDARG00000076317	0.1 ppm	Male	Gonad	-0.740505	0.025624
ENSDARG00000035132	0.1 ppm	Male	Gonad	-0.7405	0.0398849
ENSDARG00000090454	0.1 ppm	Male	Gonad	-0.738756	0.0191324
ENSDARG00000078992	0.1 ppm	Male	Gonad	-0.736135	0.0228333
ENSDARG00000056267	0.1 ppm	Male	Gonad	-0.736119	0.0387727
ENSDARG00000095912	0.1 ppm	Male	Gonad	-0.734701	0.044877
ENSDARG00000070617	0.1 ppm	Male	Gonad	-0.733545	0.0329559
ENSDARG00000074779	0.1 ppm	Male	Gonad	-0.733374	0.0155683
ENSDARG00000068983	0.1 ppm	Male	Gonad	-0.733065	0.0247728
ENSDARG00000095594	0.1 ppm	Male	Gonad	-0.72737	0.0421167
ENSDARG00000013719	0.1 ppm	Male	Gonad	-0.727225	0.0462028
ENSDARG00000053196	0.1 ppm	Male	Gonad	-0.726309	0.0493348
ENSDARG00000075382	0.1 ppm	Male	Gonad	-0.724649	0.0299679
ENSDARG00000078512	0.1 ppm	Male	Gonad	-0.72012	0.00908114
ENSDARG00000013457	0.1 ppm	Male	Gonad	-0.718971	0.0263832
ENSDARG00000044073	0.1 ppm	Male	Gonad	-0.714512	0.0423322
ENSDARG00000033009	0.1 ppm	Male	Gonad	-0.712909	0.0278953
ENSDARG00000037958	0.1 ppm	Male	Gonad	-0.710362	0.0391963
ENSDARG00000075593	0.1 ppm	Male	Gonad	-0.710297	0.0303174
ENSDARG00000097591	0.1 ppm	Male	Gonad	-0.709816	0.0481471
ENSDARG00000021794	0.1 ppm	Male	Gonad	-0.708788	0.0304617
ENSDARG00000095047	0.1 ppm	Male	Gonad	-0.707478	0.0307828
ENSDARG00000009534	0.1 ppm	Male	Gonad	-0.706484	0.0396391
ENSDARG00000036868	0.1 ppm	Male	Gonad	-0.70617	0.029872
ENSDARG00000057863	0.1 ppm	Male	Gonad	-0.705624	0.0297335
ENSDARG00000003153	0.1 ppm	Male	Gonad	-0.705137	0.0183428
ENSDARG00000094709	0.1 ppm	Male	Gonad	-0.704973	0.0365251
ENSDARG00000017037	0.1 ppm	Male	Gonad	-0.703103	0.025321
ENSDARG00000061114	0.1 ppm	Male	Gonad	-0.700588	0.0304791
ENSDARG00000024904	0.1 ppm	Male	Gonad	-0.700465	0.0426748
ENSDARG00000086985	0.1 ppm	Male	Gonad	-0.697884	0.0479846
ENSDARG00000061214	0.1 ppm	Male	Gonad	-0.69663	0.0377334
ENSDARG00000104637	0.1 ppm	Male	Gonad	-0.693501	0.0229145
ENSDARG00000104149	0.1 ppm	Male	Gonad	-0.692318	0.0359181
ENSDARG00000005590	0.1 ppm	Male	Gonad	-0.691991	0.0425306
ENSDARG00000063538	0.1 ppm	Male	Gonad	-0.691417	0.00783204
ENSDARG00000104782	0.1 ppm	Male	Gonad	-0.691064	0.0454884
ENSDARG00000074611	0.1 ppm	Male	Gonad	-0.69037	0.0293897
ENSDARG00000003311	0.1 ppm	Male	Gonad	-0.689144	0.0268623
ENSDARG00000018898	0.1 ppm	Male	Gonad	-0.688577	0.0467616
ENSDARG00000034982	0.1 ppm	Male	Gonad	-0.688321	0.043417
ENSDARG00000103947	0.1 ppm	Male	Gonad	-0.687488	0.0270626
ENSDARG00000060921	0.1 ppm	Male	Gonad	-0.686585	0.0213794
ENSDARG00000052482	0.1 ppm	Male	Gonad	-0.681292	0.0395358
ENSDARG00000036787	0.1 ppm	Male	Gonad	-0.680127	0.026312
ENSDARG00000044134	0.1 ppm	Male	Gonad	-0.678608	0.0450977
ENSDARG00000040777	0.1 ppm	Male	Gonad	-0.67764	0.0474758
ENSDARG00000021343	0.1 ppm	Male	Gonad	-0.675472	0.0406248
ENSDARG00000029818	0.1 ppm	Male	Gonad	-0.675192	0.00246028
ENSDARG00000070654	0.1 ppm	Male	Gonad	-0.672383	0.0115369
ENSDARG00000019004	0.1 ppm	Male	Gonad	-0.66981	0.0431755
ENSDARG00000068434	0.1 ppm	Male	Gonad	-0.668284	0.021482
ENSDARG00000110371	0.1 ppm	Male	Gonad	-0.666012	0.0201095
ENSDARG00000032087	0.1 ppm	Male	Gonad	-0.665906	0.0470806
ENSDARG00000062987	0.1 ppm	Male	Gonad	-0.66535	0.008178
ENSDARG00000006584	0.1 ppm	Male	Gonad	-0.66503	0.0441207
ENSDARG00000059460	0.1 ppm	Male	Gonad	-0.662319	0.047475
ENSDARG00000038687	0.1 ppm	Male	Gonad	-0.662265	0.0499651
ENSDARG00000006225	0.1 ppm	Male	Gonad	-0.659121	0.0182171
ENSDARG00000034600	0.1 ppm	Male	Gonad	-0.658237	0.0393065
ENSDARG00000001969	0.1 ppm	Male	Gonad	-0.657264	0.0314745
ENSDARG00000062003	0.1 ppm	Male	Gonad	-0.657074	0.0438278
ENSDARG00000013881	0.1 ppm	Male	Gonad	-0.651767	0.0475578
ENSDARG00000013379	0.1 ppm	Male	Gonad	-0.642766	0.033847
ENSDARG00000033965	0.1 ppm	Male	Gonad	-0.642498	0.00773431
ENSDARG00000014366	0.1 ppm	Male	Gonad	-0.642184	0.0300047
ENSDARG00000057513	0.1 ppm	Male	Gonad	-0.641014	0.00895868
ENSDARG00000042717	0.1 ppm	Male	Gonad	-0.640659	0.018871
ENSDARG00000038068	0.1 ppm	Male	Gonad	-0.638376	0.0359374
ENSDARG00000040705	0.1 ppm	Male	Gonad	-0.634999	0.047954
ENSDARG00000037405	0.1 ppm	Male	Gonad	-0.632495	0.0330323
ENSDARG00000042252	0.1 ppm	Male	Gonad	-0.629583	0.0466036
ENSDARG00000074599	0.1 ppm	Male	Gonad	-0.627118	0.0496276
ENSDARG00000055124	0.1 ppm	Male	Gonad	-0.627098	0.0311587
ENSDARG00000059642	0.1 ppm	Male	Gonad	-0.626962	0.0390429
ENSDARG00000089320	0.1 ppm	Male	Gonad	-0.621813	0.0433302
ENSDARG00000041887	0.1 ppm	Male	Gonad	-0.62148	0.043433
ENSDARG00000016345	0.1 ppm	Male	Gonad	-0.618931	0.0420073
ENSDARG00000006719	0.1 ppm	Male	Gonad	-0.618222	0.0453003
ENSDARG00000051888	0.1 ppm	Male	Gonad	-0.616921	0.0453528
ENSDARG00000036394	0.1 ppm	Male	Gonad	-0.608559	0.0477205
ENSDARG00000002267	0.1 ppm	Male	Gonad	-0.607335	0.0460048
ENSDARG00000012848	0.1 ppm	Male	Gonad	-0.596731	0.0153107
ENSDARG00000087229	0.1 ppm	Male	Gonad	-0.594756	0.0447724
ENSDARG00000004937	0.1 ppm	Male	Gonad	-0.591158	0.0481025
ENSDARG00000035325	0.1 ppm	Male	Gonad	-0.589211	0.0342285
ENSDARG00000077530	0.1 ppm	Male	Gonad	-0.587361	0.0413691
ENSDARG00000057987	0.1 ppm	Male	Gonad	-0.585325	0.0448551
ENSDARG00000005606	0.1 ppm	Male	Gonad	-0.583991	0.0250265
ENSDARG00000035282	0.1 ppm	Male	Gonad	-0.583818	0.0338315
ENSDARG00000027649	0.1 ppm	Male	Gonad	-0.570326	0.0487028
ENSDARG00000015425	0.1 ppm	Male	Gonad	-0.568513	0.0382693
ENSDARG00000060383	0.1 ppm	Male	Gonad	-0.562312	0.0442751
ENSDARG00000010381	0.1 ppm	Male	Gonad	-0.561426	0.0104271
ENSDARG00000058044	0.1 ppm	Male	Gonad	-0.559001	0.0321378
ENSDARG00000022652	0.1 ppm	Male	Gonad	-0.558467	0.0442132
ENSDARG00000061794	0.1 ppm	Male	Gonad	-0.557267	0.0366307
ENSDARG00000017230	0.1 ppm	Male	Gonad	-0.551291	0.0445308
ENSDARG00000031782	0.1 ppm	Male	Gonad	-0.550201	0.0388912
ENSDARG00000012723	0.1 ppm	Male	Gonad	-0.544512	0.0353833
ENSDARG00000071259	0.1 ppm	Male	Gonad	-0.543494	0.0451129
ENSDARG00000030871	0.1 ppm	Male	Gonad	-0.536915	0.0361473
ENSDARG00000086906	0.1 ppm	Male	Gonad	-0.530523	0.0387798
ENSDARG00000019362	0.1 ppm	Male	Gonad	-0.513551	0.0267122
ENSDARG00000038141	0.1 ppm	Male	Gonad	-0.501132	0.0252609
ENSDARG00000012747	0.1 ppm	Male	Gonad	0.500136	0.0482274
ENSDARG00000079932	0.1 ppm	Male	Gonad	0.504076	0.0348552
ENSDARG00000091931	0.1 ppm	Male	Gonad	0.511457	0.0319157
ENSDARG00000070046	0.1 ppm	Male	Gonad	0.515359	0.0374235
ENSDARG00000011934	0.1 ppm	Male	Gonad	0.526579	0.0495057
ENSDARG00000007786	0.1 ppm	Male	Gonad	0.527679	0.0402669
ENSDARG00000101127	0.1 ppm	Male	Gonad	0.531033	0.0314487
ENSDARG00000014817	0.1 ppm	Male	Gonad	0.532307	0.0432881
ENSDARG00000054442	0.1 ppm	Male	Gonad	0.535453	0.0300393
ENSDARG00000015224	0.1 ppm	Male	Gonad	0.535572	0.0384401
ENSDARG00000009336	0.1 ppm	Male	Gonad	0.539501	0.0274372
ENSDARG00000103670	0.1 ppm	Male	Gonad	0.543203	0.0336621
ENSDARG00000103824	0.1 ppm	Male	Gonad	0.546757	0.022211
ENSDARG00000003531	0.1 ppm	Male	Gonad	0.548052	0.025718
ENSDARG00000037393	0.1 ppm	Male	Gonad	0.551686	0.0234163
ENSDARG00000018461	0.1 ppm	Male	Gonad	0.553149	0.00735782
ENSDARG00000045399	0.1 ppm	Male	Gonad	0.554975	0.00228969
ENSDARG00000096249	0.1 ppm	Male	Gonad	0.555359	0.0209168
ENSDARG00000040713	0.1 ppm	Male	Gonad	0.565982	0.0389526
ENSDARG00000045352	0.1 ppm	Male	Gonad	0.567203	0.0151353
ENSDARG00000015921	0.1 ppm	Male	Gonad	0.569814	0.0361507
ENSDARG00000000760	0.1 ppm	Male	Gonad	0.575016	0.0281386
ENSDARG00000058650	0.1 ppm	Male	Gonad	0.587085	0.0159335
ENSDARG00000021439	0.1 ppm	Male	Gonad	0.590001	0.025309
ENSDARG00000029064	0.1 ppm	Male	Gonad	0.590281	0.0188222
ENSDARG00000035175	0.1 ppm	Male	Gonad	0.592136	0.0481446
ENSDARG00000063218	0.1 ppm	Male	Gonad	0.594716	0.0469435
ENSDARG00000037260	0.1 ppm	Male	Gonad	0.594828	0.0442607
ENSDARG00000017612	0.1 ppm	Male	Gonad	0.596366	0.0406939
ENSDARG00000077760	0.1 ppm	Male	Gonad	0.601652	0.0347564
ENSDARG00000039346	0.1 ppm	Male	Gonad	0.607301	0.0237396
ENSDARG00000018989	0.1 ppm	Male	Gonad	0.612489	0.0371286
ENSDARG00000020625	0.1 ppm	Male	Gonad	0.615566	0.0364984
ENSDARG00000008383	0.1 ppm	Male	Gonad	0.616981	0.00254322
ENSDARG00000037867	0.1 ppm	Male	Gonad	0.618187	0.0384446
ENSDARG00000074858	0.1 ppm	Male	Gonad	0.618575	0.0235418
ENSDARG00000099309	0.1 ppm	Male	Gonad	0.619705	0.0327814
ENSDARG00000015551	0.1 ppm	Male	Gonad	0.619824	0.0331723
ENSDARG00000044203	0.1 ppm	Male	Gonad	0.627567	0.0436391
ENSDARG00000043257	0.1 ppm	Male	Gonad	0.632682	0.0220359
ENSDARG00000087456	0.1 ppm	Male	Gonad	0.636432	0.0138896
ENSDARG00000044540	0.1 ppm	Male	Gonad	0.639322	0.0198508
ENSDARG00000018903	0.1 ppm	Male	Gonad	0.640781	0.0316976
ENSDARG00000053753	0.1 ppm	Male	Gonad	0.642141	0.0452793
ENSDARG00000046143	0.1 ppm	Male	Gonad	0.653194	0.0210116
ENSDARG00000075709	0.1 ppm	Male	Gonad	0.654242	0.0379902
ENSDARG00000054789	0.1 ppm	Male	Gonad	0.654577	0.029459
ENSDARG00000007179	0.1 ppm	Male	Gonad	0.65704	0.0205322
ENSDARG00000036994	0.1 ppm	Male	Gonad	0.657791	0.0352979
ENSDARG00000012942	0.1 ppm	Male	Gonad	0.659267	0.0451121
ENSDARG00000100116	0.1 ppm	Male	Gonad	0.66084	0.0163212
ENSDARG00000053291	0.1 ppm	Male	Gonad	0.664238	0.00651274
ENSDARG00000059128	0.1 ppm	Male	Gonad	0.675143	0.0208263
ENSDARG00000036164	0.1 ppm	Male	Gonad	0.67528	0.0403011
ENSDARG00000062361	0.1 ppm	Male	Gonad	0.676364	0.0191865
ENSDARG00000103271	0.1 ppm	Male	Gonad	0.682811	0.0228845
ENSDARG00000076486	0.1 ppm	Male	Gonad	0.683241	0.0416624
ENSDARG00000010432	0.1 ppm	Male	Gonad	0.684507	0.0389874
ENSDARG00000039667	0.1 ppm	Male	Gonad	0.685086	0.0100284
ENSDARG00000006290	0.1 ppm	Male	Gonad	0.688063	0.0178102
ENSDARG00000040678	0.1 ppm	Male	Gonad	0.688269	0.0100071
ENSDARG00000027143	0.1 ppm	Male	Gonad	0.689758	0.0266106
ENSDARG00000101251	0.1 ppm	Male	Gonad	0.691359	0.0381224
ENSDARG00000095921	0.1 ppm	Male	Gonad	0.69255	0.0207768
ENSDARG00000053047	0.1 ppm	Male	Gonad	0.692957	0.00979233
ENSDARG00000001897	0.1 ppm	Male	Gonad	0.693433	0.0306021
ENSDARG00000042837	0.1 ppm	Male	Gonad	0.695215	0.0408909
ENSDARG00000005085	0.1 ppm	Male	Gonad	0.697537	0.0423261
ENSDARG00000057598	0.1 ppm	Male	Gonad	0.698965	0.0268267
ENSDARG00000010244	0.1 ppm	Male	Gonad	0.700205	0.031892
ENSDARG00000076673	0.1 ppm	Male	Gonad	0.702716	0.017623
ENSDARG00000017844	0.1 ppm	Male	Gonad	0.703773	0.00738035
ENSDARG00000025972	0.1 ppm	Male	Gonad	0.70765	0.00488164
ENSDARG00000063912	0.1 ppm	Male	Gonad	0.711334	0.0494492
ENSDARG00000042874	0.1 ppm	Male	Gonad	0.713816	0.0492166
ENSDARG00000057992	0.1 ppm	Male	Gonad	0.715152	0.0404121
ENSDARG00000020926	0.1 ppm	Male	Gonad	0.715487	0.0489749
ENSDARG00000013979	0.1 ppm	Male	Gonad	0.715582	0.0100694
ENSDARG00000039435	0.1 ppm	Male	Gonad	0.716617	0.0119312
ENSDARG00000018691	0.1 ppm	Male	Gonad	0.718316	0.0363851
ENSDARG00000078778	0.1 ppm	Male	Gonad	0.721831	0.0493216
ENSDARG00000038693	0.1 ppm	Male	Gonad	0.722158	0.0398092
ENSDARG00000102571	0.1 ppm	Male	Gonad	0.724858	0.00981312
ENSDARG00000087186	0.1 ppm	Male	Gonad	0.724898	0.00408139
ENSDARG00000042660	0.1 ppm	Male	Gonad	0.725305	0.032957
ENSDARG00000029931	0.1 ppm	Male	Gonad	0.725867	0.0354765
ENSDARG00000099312	0.1 ppm	Male	Gonad	0.730455	0.010955
ENSDARG00000077264	0.1 ppm	Male	Gonad	0.73559	0.0225845
ENSDARG00000099663	0.1 ppm	Male	Gonad	0.735993	0.0334202
ENSDARG00000021838	0.1 ppm	Male	Gonad	0.736735	0.0346103
ENSDARG00000043727	0.1 ppm	Male	Gonad	0.737091	0.000242592
ENSDARG00000054220	0.1 ppm	Male	Gonad	0.739544	0.035608
ENSDARG00000115843	0.1 ppm	Male	Gonad	0.741252	0.0113412
ENSDARG00000038577	0.1 ppm	Male	Gonad	0.74295	0.00547702
ENSDARG00000098832	0.1 ppm	Male	Gonad	0.743362	0.0205734
ENSDARG00000101082	0.1 ppm	Male	Gonad	0.746484	0.0448345
ENSDARG00000056150	0.1 ppm	Male	Gonad	0.748493	0.049601
ENSDARG00000039887	0.1 ppm	Male	Gonad	0.748627	0.0405812
ENSDARG00000017312	0.1 ppm	Male	Gonad	0.749214	0.00516513
ENSDARG00000079624	0.1 ppm	Male	Gonad	0.752749	0.0389588
ENSDARG00000028896	0.1 ppm	Male	Gonad	0.753028	0.0284866
ENSDARG00000104726	0.1 ppm	Male	Gonad	0.753204	0.0328444
ENSDARG00000090386	0.1 ppm	Male	Gonad	0.753611	0.0135568
ENSDARG00000093760	0.1 ppm	Male	Gonad	0.75495	0.0215621
ENSDARG00000002894	0.1 ppm	Male	Gonad	0.755148	0.00500791
ENSDARG00000026655	0.1 ppm	Male	Gonad	0.755602	0.0412734
ENSDARG00000004621	0.1 ppm	Male	Gonad	0.758393	0.0130645
ENSDARG00000076518	0.1 ppm	Male	Gonad	0.759738	0.0299515
ENSDARG00000023532	0.1 ppm	Male	Gonad	0.760902	0.0453561
ENSDARG00000093378	0.1 ppm	Male	Gonad	0.761199	0.0260515
ENSDARG00000041644	0.1 ppm	Male	Gonad	0.76306	0.0378606
ENSDARG00000004034	0.1 ppm	Male	Gonad	0.766168	0.0485651
ENSDARG00000041314	0.1 ppm	Male	Gonad	0.767085	0.0127237
ENSDARG00000016231	0.1 ppm	Male	Gonad	0.768257	0.00621353
ENSDARG00000104682	0.1 ppm	Male	Gonad	0.772145	0.0335879
ENSDARG00000078653	0.1 ppm	Male	Gonad	0.772471	0.0486825
ENSDARG00000025850	0.1 ppm	Male	Gonad	0.776288	0.0315773
ENSDARG00000092191	0.1 ppm	Male	Gonad	0.777222	0.0117113
ENSDARG00000094146	0.1 ppm	Male	Gonad	0.780728	0.0448558
ENSDARG00000094385	0.1 ppm	Male	Gonad	0.780846	0.0145151
ENSDARG00000055945	0.1 ppm	Male	Gonad	0.782725	0.00199088
ENSDARG00000058366	0.1 ppm	Male	Gonad	0.782775	0.0233069
ENSDARG00000100260	0.1 ppm	Male	Gonad	0.78423	0.0239973
ENSDARG00000010113	0.1 ppm	Male	Gonad	0.788946	0.0100581
ENSDARG00000042905	0.1 ppm	Male	Gonad	0.791451	0.0251406
ENSDARG00000070426	0.1 ppm	Male	Gonad	0.791481	0.00468583
ENSDARG00000015543	0.1 ppm	Male	Gonad	0.795558	0.0262724
ENSDARG00000104701	0.1 ppm	Male	Gonad	0.798831	0.0258527
ENSDARG00000039647	0.1 ppm	Male	Gonad	0.799123	0.0454842
ENSDARG00000090462	0.1 ppm	Male	Gonad	0.802183	0.00755435
ENSDARG00000097827	0.1 ppm	Male	Gonad	0.803545	0.0319271
ENSDARG00000088091	0.1 ppm	Male	Gonad	0.803744	0.0102517
ENSDARG00000036092	0.1 ppm	Male	Gonad	0.803893	0.0242908
ENSDARG00000023036	0.1 ppm	Male	Gonad	0.803915	0.0445757
ENSDARG00000001733	0.1 ppm	Male	Gonad	0.80701	0.0389648
ENSDARG00000068992	0.1 ppm	Male	Gonad	0.807777	0.0195258
ENSDARG00000109289	0.1 ppm	Male	Gonad	0.809935	0.034771
ENSDARG00000025375	0.1 ppm	Male	Gonad	0.810506	0.0175279
ENSDARG00000037879	0.1 ppm	Male	Gonad	0.811586	0.0438055
ENSDARG00000099748	0.1 ppm	Male	Gonad	0.812201	0.0324719
ENSDARG00000058128	0.1 ppm	Male	Gonad	0.813478	0.0136008
ENSDARG00000011405	0.1 ppm	Male	Gonad	0.813812	0.0280127
ENSDARG00000011948	0.1 ppm	Male	Gonad	0.813874	0.0449146
ENSDARG00000003216	0.1 ppm	Male	Gonad	0.814194	0.0310026
ENSDARG00000008237	0.1 ppm	Male	Gonad	0.81503	0.0317186
ENSDARG00000076624	0.1 ppm	Male	Gonad	0.815794	0.023609
ENSDARG00000021124	0.1 ppm	Male	Gonad	0.816515	0.0201249
ENSDARG00000105564	0.1 ppm	Male	Gonad	0.819359	0.0406487
ENSDARG00000031720	0.1 ppm	Male	Gonad	0.820171	0.041271
ENSDARG00000102452	0.1 ppm	Male	Gonad	0.820432	0.0421527
ENSDARG00000079530	0.1 ppm	Male	Gonad	0.822701	0.0393401
ENSDARG00000032369	0.1 ppm	Male	Gonad	0.826129	0.0322598
ENSDARG00000009209	0.1 ppm	Male	Gonad	0.828367	0.0162286
ENSDARG00000052429	0.1 ppm	Male	Gonad	0.828576	0.0155177
ENSDARG00000055678	0.1 ppm	Male	Gonad	0.829251	0.0238618
ENSDARG00000036102	0.1 ppm	Male	Gonad	0.829337	0.044372
ENSDARG00000030012	0.1 ppm	Male	Gonad	0.829412	0.0399124
ENSDARG00000077256	0.1 ppm	Male	Gonad	0.831119	0.0165371
ENSDARG00000034174	0.1 ppm	Male	Gonad	0.831258	0.0340192
ENSDARG00000007818	0.1 ppm	Male	Gonad	0.832925	0.0293605
ENSDARG00000096003	0.1 ppm	Male	Gonad	0.832998	0.0074573
ENSDARG00000102105	0.1 ppm	Male	Gonad	0.834293	0.0126857
ENSDARG00000030980	0.1 ppm	Male	Gonad	0.835554	0.0320702
ENSDARG00000055064	0.1 ppm	Male	Gonad	0.835622	0.00693258
ENSDARG00000074756	0.1 ppm	Male	Gonad	0.835692	0.0235744
ENSDARG00000070839	0.1 ppm	Male	Gonad	0.836332	0.0374853
ENSDARG00000073892	0.1 ppm	Male	Gonad	0.836755	0.0349102
ENSDARG00000104071	0.1 ppm	Male	Gonad	0.838662	0.0407976
ENSDARG00000082753	0.1 ppm	Male	Gonad	0.839166	0.0220271
ENSDARG00000078520	0.1 ppm	Male	Gonad	0.839256	0.00379222
ENSDARG00000062948	0.1 ppm	Male	Gonad	0.840558	0.0488152
ENSDARG00000055472	0.1 ppm	Male	Gonad	0.842334	0.0220125
ENSDARG00000026350	0.1 ppm	Male	Gonad	0.842824	0.045096
ENSDARG00000036316	0.1 ppm	Male	Gonad	0.842975	0.0260442
ENSDARG00000041959	0.1 ppm	Male	Gonad	0.844401	0.0277488
ENSDARG00000068738	0.1 ppm	Male	Gonad	0.844431	0.00781665
ENSDARG00000086628	0.1 ppm	Male	Gonad	0.845058	0.0096755
ENSDARG00000073867	0.1 ppm	Male	Gonad	0.850394	0.0423459
ENSDARG00000062154	0.1 ppm	Male	Gonad	0.852593	0.0425027
ENSDARG00000070657	0.1 ppm	Male	Gonad	0.852803	0.00975113
ENSDARG00000013931	0.1 ppm	Male	Gonad	0.855057	0.0255256
ENSDARG00000058302	0.1 ppm	Male	Gonad	0.858585	0.023703
ENSDARG00000043509	0.1 ppm	Male	Gonad	0.858757	0.0219999
ENSDARG00000089878	0.1 ppm	Male	Gonad	0.859459	0.0277313
ENSDARG00000059654	0.1 ppm	Male	Gonad	0.859721	0.0332233
ENSDARG00000045514	0.1 ppm	Male	Gonad	0.859908	0.0167369
ENSDARG00000098627	0.1 ppm	Male	Gonad	0.86021	0.0405339
ENSDARG00000022045	0.1 ppm	Male	Gonad	0.860449	0.019933
ENSDARG00000058593	0.1 ppm	Male	Gonad	0.86179	0.000660239
ENSDARG00000042854	0.1 ppm	Male	Gonad	0.862031	0.0155716
ENSDARG00000003701	0.1 ppm	Male	Gonad	0.8652	0.0285747
ENSDARG00000089976	0.1 ppm	Male	Gonad	0.865937	0.0222677
ENSDARG00000000651	0.1 ppm	Male	Gonad	0.867419	0.0206219
ENSDARG00000061121	0.1 ppm	Male	Gonad	0.867694	0.0287159
ENSDARG00000019230	0.1 ppm	Male	Gonad	0.867845	0.0339119
ENSDARG00000094451	0.1 ppm	Male	Gonad	0.868093	0.0235904
ENSDARG00000021021	0.1 ppm	Male	Gonad	0.868193	0.0198349
ENSDARG00000015891	0.1 ppm	Male	Gonad	0.869751	0.0149986
ENSDARG00000037361	0.1 ppm	Male	Gonad	0.869885	0.0307361
ENSDARG00000077533	0.1 ppm	Male	Gonad	0.870262	0.0200817
ENSDARG00000017445	0.1 ppm	Male	Gonad	0.873554	0.0153061
ENSDARG00000045658	0.1 ppm	Male	Gonad	0.873825	0.0354504
ENSDARG00000070055	0.1 ppm	Male	Gonad	0.874059	0.0294552
ENSDARG00000045230	0.1 ppm	Male	Gonad	0.875848	0.0301886
ENSDARG00000060036	0.1 ppm	Male	Gonad	0.876378	0.00977539
ENSDARG00000091598	0.1 ppm	Male	Gonad	0.876532	0.0298276
ENSDARG00000076995	0.1 ppm	Male	Gonad	0.879614	0.0380199
ENSDARG00000057556	0.1 ppm	Male	Gonad	0.880021	0.0385071
ENSDARG00000103099	0.1 ppm	Male	Gonad	0.880292	0.034013
ENSDARG00000099439	0.1 ppm	Male	Gonad	0.881874	0.0481604
ENSDARG00000101115	0.1 ppm	Male	Gonad	0.882699	0.0278509
ENSDARG00000100789	0.1 ppm	Male	Gonad	0.883117	0.0316653
ENSDARG00000055996	0.1 ppm	Male	Gonad	0.883454	0.0300052
ENSDARG00000044093	0.1 ppm	Male	Gonad	0.886022	0.0397469
ENSDARG00000077095	0.1 ppm	Male	Gonad	0.889385	0.0235503
ENSDARG00000044847	0.1 ppm	Male	Gonad	0.890768	0.035978
ENSDARG00000030490	0.1 ppm	Male	Gonad	0.892165	0.0409284
ENSDARG00000017049	0.1 ppm	Male	Gonad	0.894561	0.000284214
ENSDARG00000101637	0.1 ppm	Male	Gonad	0.894848	0.0155322
ENSDARG00000100494	0.1 ppm	Male	Gonad	0.894898	0.0496771
ENSDARG00000009782	0.1 ppm	Male	Gonad	0.895516	0.0176133
ENSDARG00000071673	0.1 ppm	Male	Gonad	0.896967	0.0375518
ENSDARG00000030602	0.1 ppm	Male	Gonad	0.896984	0.020372
ENSDARG00000044072	0.1 ppm	Male	Gonad	0.897742	0.0318073
ENSDARG00000073931	0.1 ppm	Male	Gonad	0.899138	0.0369564
ENSDARG00000011201	0.1 ppm	Male	Gonad	0.899538	0.0218597
ENSDARG00000025254	0.1 ppm	Male	Gonad	0.901006	0.0403657
ENSDARG00000045506	0.1 ppm	Male	Gonad	0.901605	0.0428525
ENSDARG00000013475	0.1 ppm	Male	Gonad	0.901668	0.0102617
ENSDARG00000039757	0.1 ppm	Male	Gonad	0.904547	0.0161738
ENSDARG00000044144	0.1 ppm	Male	Gonad	0.905266	0.0372597
ENSDARG00000054942	0.1 ppm	Male	Gonad	0.905914	0.0217209
ENSDARG00000045542	0.1 ppm	Male	Gonad	0.907854	0.00892209
ENSDARG00000057688	0.1 ppm	Male	Gonad	0.908024	0.0335427
ENSDARG00000058597	0.1 ppm	Male	Gonad	0.908122	0.0127754
ENSDARG00000074908	0.1 ppm	Male	Gonad	0.90977	0.0253123
ENSDARG00000032188	0.1 ppm	Male	Gonad	0.910824	0.00436121
ENSDARG00000117319	0.1 ppm	Male	Gonad	0.911455	0.0394455
ENSDARG00000103774	0.1 ppm	Male	Gonad	0.913176	0.0398015
ENSDARG00000100614	0.1 ppm	Male	Gonad	0.913274	0.0257095
ENSDARG00000000767	0.1 ppm	Male	Gonad	0.918095	0.0417092
ENSDARG00000061436	0.1 ppm	Male	Gonad	0.919182	0.0297327
ENSDARG00000035400	0.1 ppm	Male	Gonad	0.920658	0.0214159
ENSDARG00000091079	0.1 ppm	Male	Gonad	0.921371	0.0491347
ENSDARG00000020609	0.1 ppm	Male	Gonad	0.921677	0.025302
ENSDARG00000099137	0.1 ppm	Male	Gonad	0.92455	0.0482353
ENSDARG00000010745	0.1 ppm	Male	Gonad	0.924796	0.00723363
ENSDARG00000067975	0.1 ppm	Male	Gonad	0.926972	0.017502
ENSDARG00000100562	0.1 ppm	Male	Gonad	0.928517	0.0465865
ENSDARG00000015887	0.1 ppm	Male	Gonad	0.93081	0.0197408
ENSDARG00000061314	0.1 ppm	Male	Gonad	0.93154	0.0185788
ENSDARG00000104139	0.1 ppm	Male	Gonad	0.932125	0.000633346
ENSDARG00000115222	0.1 ppm	Male	Gonad	0.933049	0.0123587
ENSDARG00000038941	0.1 ppm	Male	Gonad	0.933462	0.037367
ENSDARG00000013704	0.1 ppm	Male	Gonad	0.933502	0.0389417
ENSDARG00000036376	0.1 ppm	Male	Gonad	0.934792	0.00459033
ENSDARG00000044588	0.1 ppm	Male	Gonad	0.934898	0.0344663
ENSDARG00000053159	0.1 ppm	Male	Gonad	0.937736	0.0422593
ENSDARG00000093413	0.1 ppm	Male	Gonad	0.939505	0.0441191
ENSDARG00000044565	0.1 ppm	Male	Gonad	0.940866	0.0226927
ENSDARG00000037154	0.1 ppm	Male	Gonad	0.940921	0.0495749
ENSDARG00000068702	0.1 ppm	Male	Gonad	0.944671	0.0398481
ENSDARG00000006413	0.1 ppm	Male	Gonad	0.945775	0.0169636
ENSDARG00000044852	0.1 ppm	Male	Gonad	0.946006	0.00633667
ENSDARG00000089071	0.1 ppm	Male	Gonad	0.947162	0.0159428
ENSDARG00000024602	0.1 ppm	Male	Gonad	0.947571	0.0354861
ENSDARG00000012016	0.1 ppm	Male	Gonad	0.949362	0.0435293
ENSDARG00000010160	0.1 ppm	Male	Gonad	0.953041	0.0196399
ENSDARG00000074328	0.1 ppm	Male	Gonad	0.953507	0.0145174
ENSDARG00000088116	0.1 ppm	Male	Gonad	0.954715	0.0213902
ENSDARG00000102746	0.1 ppm	Male	Gonad	0.956959	0.0402
ENSDARG00000095741	0.1 ppm	Male	Gonad	0.95721	0.0436464
ENSDARG00000114958	0.1 ppm	Male	Gonad	0.957234	0.0401939
ENSDARG00000042977	0.1 ppm	Male	Gonad	0.957441	0.0088062
ENSDARG00000042133	0.1 ppm	Male	Gonad	0.958767	0.0406891
ENSDARG00000060002	0.1 ppm	Male	Gonad	0.959862	0.00531913
ENSDARG00000052334	0.1 ppm	Male	Gonad	0.959953	0.018537
ENSDARG00000045130	0.1 ppm	Male	Gonad	0.963588	0.00748897
ENSDARG00000070849	0.1 ppm	Male	Gonad	0.964148	0.0201035
ENSDARG00000068289	0.1 ppm	Male	Gonad	0.966408	0.0328866
ENSDARG00000014215	0.1 ppm	Male	Gonad	0.967235	0.0168244
ENSDARG00000039997	0.1 ppm	Male	Gonad	0.968227	0.00854471
ENSDARG00000045930	0.1 ppm	Male	Gonad	0.969314	0.0151897
ENSDARG00000045518	0.1 ppm	Male	Gonad	0.97122	0.0395423
ENSDARG00000004301	0.1 ppm	Male	Gonad	0.971814	0.0429435
ENSDARG00000034291	0.1 ppm	Male	Gonad	0.97365	0.0125602
ENSDARG00000069940	0.1 ppm	Male	Gonad	0.973819	0.0169055
ENSDARG00000042690	0.1 ppm	Male	Gonad	0.974002	0.0269382
ENSDARG00000001975	0.1 ppm	Male	Gonad	0.974193	0.0256799
ENSDARG00000044567	0.1 ppm	Male	Gonad	0.974324	0.00498617
ENSDARG00000053858	0.1 ppm	Male	Gonad	0.975665	0.0418041
ENSDARG00000079780	0.1 ppm	Male	Gonad	0.976052	0.0311384
ENSDARG00000059070	0.1 ppm	Male	Gonad	0.97737	0.0186244
ENSDARG00000070097	0.1 ppm	Male	Gonad	0.977427	0.0219322
ENSDARG00000007496	0.1 ppm	Male	Gonad	0.981204	0.015178
ENSDARG00000012968	0.1 ppm	Male	Gonad	0.981443	0.0399129
ENSDARG00000009106	0.1 ppm	Male	Gonad	0.981592	0.0419173
ENSDARG00000089505	0.1 ppm	Male	Gonad	0.982859	0.044595
ENSDARG00000116300	0.1 ppm	Male	Gonad	0.983617	0.0163326
ENSDARG00000078686	0.1 ppm	Male	Gonad	0.984846	0.0369764
ENSDARG00000098932	0.1 ppm	Male	Gonad	0.986017	0.0396704
ENSDARG00000055966	0.1 ppm	Male	Gonad	0.986515	0.00330951
ENSDARG00000005513	0.1 ppm	Male	Gonad	0.986794	0.0150149
ENSDARG00000045776	0.1 ppm	Male	Gonad	0.988773	0.0165692
ENSDARG00000039196	0.1 ppm	Male	Gonad	0.989455	0.0457264
ENSDARG00000059908	0.1 ppm	Male	Gonad	0.989958	0.0235919
ENSDARG00000044001	0.1 ppm	Male	Gonad	0.9926	0.0135309
ENSDARG00000069100	0.1 ppm	Male	Gonad	0.993191	0.0474105
ENSDARG00000078042	0.1 ppm	Male	Gonad	0.99367	0.0393921
ENSDARG00000056307	0.1 ppm	Male	Gonad	0.993898	0.0211608
ENSDARG00000038076	0.1 ppm	Male	Gonad	0.997421	0.0268938
ENSDARG00000060309	0.1 ppm	Male	Gonad	0.998471	0.0488796
ENSDARG00000063433	0.1 ppm	Male	Gonad	0.998519	0.0485842
ENSDARG00000087196	0.1 ppm	Male	Gonad	0.998905	0.0462012
ENSDARG00000056206	0.1 ppm	Male	Gonad	0.999201	0.0366348
ENSDARG00000057058	0.1 ppm	Male	Gonad	1.00048	0.0314331
ENSDARG00000089441	0.1 ppm	Male	Gonad	1.00083	0.0446201
ENSDARG00000105117	0.1 ppm	Male	Gonad	1.00321	0.0161703
ENSDARG00000028676	0.1 ppm	Male	Gonad	1.00332	0.0268566
ENSDARG00000104448	0.1 ppm	Male	Gonad	1.00402	0.0166337
ENSDARG00000061478	0.1 ppm	Male	Gonad	1.0044	0.0113301
ENSDARG00000033138	0.1 ppm	Male	Gonad	1.00485	0.0216016
ENSDARG00000031768	0.1 ppm	Male	Gonad	1.00499	0.0413034
ENSDARG00000069027	0.1 ppm	Male	Gonad	1.00518	0.0424849
ENSDARG00000044501	0.1 ppm	Male	Gonad	1.00522	0.0426208
ENSDARG00000095897	0.1 ppm	Male	Gonad	1.00605	0.016377
ENSDARG00000039347	0.1 ppm	Male	Gonad	1.008	0.0132592
ENSDARG00000063270	0.1 ppm	Male	Gonad	1.0085	0.0259748
ENSDARG00000008439	0.1 ppm	Male	Gonad	1.00914	0.0485448
ENSDARG00000075757	0.1 ppm	Male	Gonad	1.01374	0.0252424
ENSDARG00000067984	0.1 ppm	Male	Gonad	1.01392	0.0267584
ENSDARG00000101406	0.1 ppm	Male	Gonad	1.01414	0.0199325
ENSDARG00000101794	0.1 ppm	Male	Gonad	1.01536	0.0202524
ENSDARG00000103791	0.1 ppm	Male	Gonad	1.01656	0.023026
ENSDARG00000045886	0.1 ppm	Male	Gonad	1.0187	0.0214088
ENSDARG00000045978	0.1 ppm	Male	Gonad	1.01976	0.00223507
ENSDARG00000052322	0.1 ppm	Male	Gonad	1.02176	0.0281669
ENSDARG00000061737	0.1 ppm	Male	Gonad	1.02191	0.0373205
ENSDARG00000018600	0.1 ppm	Male	Gonad	1.02301	0.0394407
ENSDARG00000041811	0.1 ppm	Male	Gonad	1.0233	0.0172578
ENSDARG00000099948	0.1 ppm	Male	Gonad	1.02369	0.0347268
ENSDARG00000068233	0.1 ppm	Male	Gonad	1.02623	0.0141379
ENSDARG00000117308	0.1 ppm	Male	Gonad	1.02881	0.0340394
ENSDARG00000070717	0.1 ppm	Male	Gonad	1.03016	0.00322692
ENSDARG00000019253	0.1 ppm	Male	Gonad	1.03081	0.045948
ENSDARG00000070140	0.1 ppm	Male	Gonad	1.03269	0.0477126
ENSDARG00000070437	0.1 ppm	Male	Gonad	1.03271	0.0163518
ENSDARG00000039901	0.1 ppm	Male	Gonad	1.03508	0.0279243
ENSDARG00000001788	0.1 ppm	Male	Gonad	1.03533	0.00832532
ENSDARG00000032725	0.1 ppm	Male	Gonad	1.03778	0.0210089
ENSDARG00000012593	0.1 ppm	Male	Gonad	1.03854	0.0220593
ENSDARG00000037883	0.1 ppm	Male	Gonad	1.03929	0.0496762
ENSDARG00000063437	0.1 ppm	Male	Gonad	1.04053	0.0308647
ENSDARG00000017173	0.1 ppm	Male	Gonad	1.04069	0.0388876
ENSDARG00000098720	0.1 ppm	Male	Gonad	1.0425	0.000193711
ENSDARG00000057166	0.1 ppm	Male	Gonad	1.04299	0.0276403
ENSDARG00000020000	0.1 ppm	Male	Gonad	1.04533	0.0165571
ENSDARG00000057678	0.1 ppm	Male	Gonad	1.04543	0.0163348
ENSDARG00000053404	0.1 ppm	Male	Gonad	1.04686	0.0124548
ENSDARG00000103979	0.1 ppm	Male	Gonad	1.04752	0.0235837
ENSDARG00000038205	0.1 ppm	Male	Gonad	1.04781	0.0364247
ENSDARG00000103149	0.1 ppm	Male	Gonad	1.04823	0.029473
ENSDARG00000004111	0.1 ppm	Male	Gonad	1.04897	0.0137413
ENSDARG00000014690	0.1 ppm	Male	Gonad	1.049	0.0106275
ENSDARG00000098968	0.1 ppm	Male	Gonad	1.04913	0.0112619
ENSDARG00000021082	0.1 ppm	Male	Gonad	1.05177	0.0157607
ENSDARG00000028618	0.1 ppm	Male	Gonad	1.05337	0.0141151
ENSDARG00000015128	0.1 ppm	Male	Gonad	1.05397	0.0105818
ENSDARG00000060252	0.1 ppm	Male	Gonad	1.05442	0.0161359
ENSDARG00000071224	0.1 ppm	Male	Gonad	1.06086	0.0190618
ENSDARG00000102474	0.1 ppm	Male	Gonad	1.06142	0.0076139
ENSDARG00000021555	0.1 ppm	Male	Gonad	1.06231	0.023688
ENSDARG00000037350	0.1 ppm	Male	Gonad	1.0626	0.0421554
ENSDARG00000008275	0.1 ppm	Male	Gonad	1.06278	0.0335026
ENSDARG00000062646	0.1 ppm	Male	Gonad	1.06349	0.0235448
ENSDARG00000096586	0.1 ppm	Male	Gonad	1.06444	0.0228032
ENSDARG00000095830	0.1 ppm	Male	Gonad	1.06449	0.00614555
ENSDARG00000014929	0.1 ppm	Male	Gonad	1.06489	0.0291906
ENSDARG00000094324	0.1 ppm	Male	Gonad	1.06586	0.0265911
ENSDARG00000069432	0.1 ppm	Male	Gonad	1.06595	0.025463
ENSDARG00000040387	0.1 ppm	Male	Gonad	1.06598	0.0484753
ENSDARG00000036359	0.1 ppm	Male	Gonad	1.0672	0.0255512
ENSDARG00000054588	0.1 ppm	Male	Gonad	1.06947	0.0329894
ENSDARG00000105114	0.1 ppm	Male	Gonad	1.07055	0.0213496
ENSDARG00000058358	0.1 ppm	Male	Gonad	1.07445	0.00669884
ENSDARG00000036577	0.1 ppm	Male	Gonad	1.07827	0.0136275
ENSDARG00000086184	0.1 ppm	Male	Gonad	1.07917	0.0110169
ENSDARG00000102690	0.1 ppm	Male	Gonad	1.08008	0.0463096
ENSDARG00000092693	0.1 ppm	Male	Gonad	1.08097	0.018202
ENSDARG00000016825	0.1 ppm	Male	Gonad	1.08345	0.03496
ENSDARG00000036587	0.1 ppm	Male	Gonad	1.08695	0.024679
ENSDARG00000102257	0.1 ppm	Male	Gonad	1.08895	0.0376563
ENSDARG00000105562	0.1 ppm	Male	Gonad	1.08994	0.0128394
ENSDARG00000077926	0.1 ppm	Male	Gonad	1.09016	0.00719156
ENSDARG00000036505	0.1 ppm	Male	Gonad	1.09184	0.00297391
ENSDARG00000062059	0.1 ppm	Male	Gonad	1.09205	0.0356553
ENSDARG00000030408	0.1 ppm	Male	Gonad	1.09216	0.0107956
ENSDARG00000021351	0.1 ppm	Male	Gonad	1.09247	0.0342757
ENSDARG00000023058	0.1 ppm	Male	Gonad	1.09615	0.0344734
ENSDARG00000104408	0.1 ppm	Male	Gonad	1.09636	0.0112003
ENSDARG00000070721	0.1 ppm	Male	Gonad	1.09709	0.00817466
ENSDARG00000062919	0.1 ppm	Male	Gonad	1.09728	0.0230984
ENSDARG00000062568	0.1 ppm	Male	Gonad	1.09742	0.014172
ENSDARG00000075325	0.1 ppm	Male	Gonad	1.09864	0.015623
ENSDARG00000005679	0.1 ppm	Male	Gonad	1.09949	0.0157463
ENSDARG00000021864	0.1 ppm	Male	Gonad	1.10075	0.0105057
ENSDARG00000052011	0.1 ppm	Male	Gonad	1.10145	0.0456863
ENSDARG00000074340	0.1 ppm	Male	Gonad	1.10195	0.0132325
ENSDARG00000010047	0.1 ppm	Male	Gonad	1.10301	0.0121963
ENSDARG00000019353	0.1 ppm	Male	Gonad	1.1056	0.00987135
ENSDARG00000076667	0.1 ppm	Male	Gonad	1.1058	0.0147147
ENSDARG00000007018	0.1 ppm	Male	Gonad	1.10849	0.0487256
ENSDARG00000035860	0.1 ppm	Male	Gonad	1.10885	0.00846271
ENSDARG00000026726	0.1 ppm	Male	Gonad	1.1089	0.0117109
ENSDARG00000025206	0.1 ppm	Male	Gonad	1.10923	0.0453669
ENSDARG00000040178	0.1 ppm	Male	Gonad	1.1094	0.0169452
ENSDARG00000026070	0.1 ppm	Male	Gonad	1.11368	0.00789923
ENSDARG00000046124	0.1 ppm	Male	Gonad	1.11459	0.0255077
ENSDARG00000059298	0.1 ppm	Male	Gonad	1.11634	0.00182721
ENSDARG00000062590	0.1 ppm	Male	Gonad	1.11663	0.0215549
ENSDARG00000034423	0.1 ppm	Male	Gonad	1.11843	0.0450773
ENSDARG00000044129	0.1 ppm	Male	Gonad	1.12026	0.0050626
ENSDARG00000068572	0.1 ppm	Male	Gonad	1.1205	0.034552
ENSDARG00000103743	0.1 ppm	Male	Gonad	1.12157	0.0118406
ENSDARG00000089162	0.1 ppm	Male	Gonad	1.12194	0.0223457
ENSDARG00000036875	0.1 ppm	Male	Gonad	1.12298	0.00871635
ENSDARG00000061354	0.1 ppm	Male	Gonad	1.12378	0.0481194
ENSDARG00000068966	0.1 ppm	Male	Gonad	1.12383	0.0112061
ENSDARG00000004115	0.1 ppm	Male	Gonad	1.12489	0.0474334
ENSDARG00000103833	0.1 ppm	Male	Gonad	1.12529	0.0273748
ENSDARG00000044521	0.1 ppm	Male	Gonad	1.12574	0.0138385
ENSDARG00000018334	0.1 ppm	Male	Gonad	1.12663	0.00620523
ENSDARG00000053804	0.1 ppm	Male	Gonad	1.12775	0.0146434
ENSDARG00000112977	0.1 ppm	Male	Gonad	1.12788	0.0116429
ENSDARG00000059294	0.1 ppm	Male	Gonad	1.12939	0.00699736
ENSDARG00000036427	0.1 ppm	Male	Gonad	1.13196	0.0401846
ENSDARG00000038028	0.1 ppm	Male	Gonad	1.13201	0.00419488
ENSDARG00000034897	0.1 ppm	Male	Gonad	1.1345	0.00406183
ENSDARG00000003570	0.1 ppm	Male	Gonad	1.13621	0.0155474
ENSDARG00000068255	0.1 ppm	Male	Gonad	1.13739	0.0389513
ENSDARG00000055809	0.1 ppm	Male	Gonad	1.13744	0.0466058
ENSDARG00000110137	0.1 ppm	Male	Gonad	1.13859	0.0206669
ENSDARG00000056007	0.1 ppm	Male	Gonad	1.14056	0.0196546
ENSDARG00000076568	0.1 ppm	Male	Gonad	1.14406	0.0273043
ENSDARG00000089795	0.1 ppm	Male	Gonad	1.14651	0.00136884
ENSDARG00000097208	0.1 ppm	Male	Gonad	1.14877	0.00808201
ENSDARG00000078824	0.1 ppm	Male	Gonad	1.15042	0.0258458
ENSDARG00000005191	0.1 ppm	Male	Gonad	1.1505	0.0480851
ENSDARG00000013307	0.1 ppm	Male	Gonad	1.15109	0.00963157
ENSDARG00000000069	0.1 ppm	Male	Gonad	1.15116	0.0285674
ENSDARG00000041182	0.1 ppm	Male	Gonad	1.15122	0.0166612
ENSDARG00000052450	0.1 ppm	Male	Gonad	1.15252	0.0263894
ENSDARG00000044420	0.1 ppm	Male	Gonad	1.15341	0.000115454
ENSDARG00000062634	0.1 ppm	Male	Gonad	1.15398	0.0431407
ENSDARG00000040137	0.1 ppm	Male	Gonad	1.15422	0.0453969
ENSDARG00000002021	0.1 ppm	Male	Gonad	1.15506	0.0487071
ENSDARG00000036279	0.1 ppm	Male	Gonad	1.15548	0.0286154
ENSDARG00000095867	0.1 ppm	Male	Gonad	1.15664	0.0106617
ENSDARG00000076858	0.1 ppm	Male	Gonad	1.15748	0.000102967
ENSDARG00000025581	0.1 ppm	Male	Gonad	1.1591	0.0101042
ENSDARG00000087732	0.1 ppm	Male	Gonad	1.15961	0.0273133
ENSDARG00000058503	0.1 ppm	Male	Gonad	1.15967	0.0491954
ENSDARG00000054649	0.1 ppm	Male	Gonad	1.16018	0.0373948
ENSDARG00000058323	0.1 ppm	Male	Gonad	1.16301	0.0477775
ENSDARG00000036414	0.1 ppm	Male	Gonad	1.16334	0.0294372
ENSDARG00000041232	0.1 ppm	Male	Gonad	1.16339	0.0020524
ENSDARG00000052319	0.1 ppm	Male	Gonad	1.16343	0.0339121
ENSDARG00000089869	0.1 ppm	Male	Gonad	1.16596	0.0280037
ENSDARG00000058348	0.1 ppm	Male	Gonad	1.16659	0.0195796
ENSDARG00000103464	0.1 ppm	Male	Gonad	1.16787	0.0179755
ENSDARG00000023298	0.1 ppm	Male	Gonad	1.16933	0.0100634
ENSDARG00000016470	0.1 ppm	Male	Gonad	1.16981	0.00271608
ENSDARG00000014386	0.1 ppm	Male	Gonad	1.17033	0.0424721
ENSDARG00000059267	0.1 ppm	Male	Gonad	1.17064	0.0281526
ENSDARG00000006677	0.1 ppm	Male	Gonad	1.17094	0.0478519
ENSDARG00000005791	0.1 ppm	Male	Gonad	1.17101	0.00557404
ENSDARG00000076534	0.1 ppm	Male	Gonad	1.17135	0.00714533
ENSDARG00000030053	0.1 ppm	Male	Gonad	1.17229	0.00744783
ENSDARG00000055781	0.1 ppm	Male	Gonad	1.1736	0.0181966
ENSDARG00000033832	0.1 ppm	Male	Gonad	1.17385	0.0467653
ENSDARG00000077139	0.1 ppm	Male	Gonad	1.17455	0.0137819
ENSDARG00000035692	0.1 ppm	Male	Gonad	1.1761	0.0101322
ENSDARG00000035256	0.1 ppm	Male	Gonad	1.17865	0.00244405
ENSDARG00000036186	0.1 ppm	Male	Gonad	1.18314	0.0260309
ENSDARG00000104011	0.1 ppm	Male	Gonad	1.18458	0.00429557
ENSDARG00000002210	0.1 ppm	Male	Gonad	1.18512	0.00127597
ENSDARG00000010423	0.1 ppm	Male	Gonad	1.18694	0.0325248
ENSDARG00000092233	0.1 ppm	Male	Gonad	1.18781	0.022187
ENSDARG00000018404	0.1 ppm	Male	Gonad	1.18942	0.00400276
ENSDARG00000070558	0.1 ppm	Male	Gonad	1.19059	0.00115142
ENSDARG00000019341	0.1 ppm	Male	Gonad	1.19127	0.0451322
ENSDARG00000007358	0.1 ppm	Male	Gonad	1.19224	0.0214378
ENSDARG00000060551	0.1 ppm	Male	Gonad	1.19675	0.0325047
ENSDARG00000018788	0.1 ppm	Male	Gonad	1.19971	0.04239
ENSDARG00000056145	0.1 ppm	Male	Gonad	1.20087	0.0411308
ENSDARG00000099599	0.1 ppm	Male	Gonad	1.20197	0.0281397
ENSDARG00000007320	0.1 ppm	Male	Gonad	1.20652	0.00797546
ENSDARG00000101471	0.1 ppm	Male	Gonad	1.2088	0.0115952
ENSDARG00000042566	0.1 ppm	Male	Gonad	1.20898	0.00441617
ENSDARG00000045302	0.1 ppm	Male	Gonad	1.20931	0.0420448
ENSDARG00000077777	0.1 ppm	Male	Gonad	1.21157	0.00302506
ENSDARG00000011845	0.1 ppm	Male	Gonad	1.21236	0.0319268
ENSDARG00000068760	0.1 ppm	Male	Gonad	1.21339	0.0231346
ENSDARG00000055475	0.1 ppm	Male	Gonad	1.21397	0.00436529
ENSDARG00000025073	0.1 ppm	Male	Gonad	1.21475	0.00505426
ENSDARG00000102908	0.1 ppm	Male	Gonad	1.21648	0.0192511
ENSDARG00000043436	0.1 ppm	Male	Gonad	1.21806	0.0110234
ENSDARG00000041724	0.1 ppm	Male	Gonad	1.21988	0.0354203
ENSDARG00000036066	0.1 ppm	Male	Gonad	1.22132	0.0272724
ENSDARG00000067916	0.1 ppm	Male	Gonad	1.22343	0.0327578
ENSDARG00000038709	0.1 ppm	Male	Gonad	1.22554	0.0384337
ENSDARG00000104077	0.1 ppm	Male	Gonad	1.22589	0.00964598
ENSDARG00000016056	0.1 ppm	Male	Gonad	1.22602	0.0197503
ENSDARG00000010018	0.1 ppm	Male	Gonad	1.22712	0.0130063
ENSDARG00000054755	0.1 ppm	Male	Gonad	1.22827	0.0208409
ENSDARG00000045144	0.1 ppm	Male	Gonad	1.22829	0.0141211
ENSDARG00000103862	0.1 ppm	Male	Gonad	1.2303	0.018103
ENSDARG00000034268	0.1 ppm	Male	Gonad	1.23267	0.0060535
ENSDARG00000076005	0.1 ppm	Male	Gonad	1.233	0.0162835
ENSDARG00000112587	0.1 ppm	Male	Gonad	1.23442	0.00017437
ENSDARG00000039949	0.1 ppm	Male	Gonad	1.23464	0.0375172
ENSDARG00000088030	0.1 ppm	Male	Gonad	1.23671	0.00286248
ENSDARG00000100051	0.1 ppm	Male	Gonad	1.23776	0.0170913
ENSDARG00000054771	0.1 ppm	Male	Gonad	1.23797	0.0156693
ENSDARG00000116290	0.1 ppm	Male	Gonad	1.23971	0.0281094
ENSDARG00000053130	0.1 ppm	Male	Gonad	1.24139	0.023202
ENSDARG00000006603	0.1 ppm	Male	Gonad	1.242	0.00105603
ENSDARG00000058603	0.1 ppm	Male	Gonad	1.24508	0.0363319
ENSDARG00000035326	0.1 ppm	Male	Gonad	1.24985	0.0069541
ENSDARG00000059274	0.1 ppm	Male	Gonad	1.25115	0.0345282
ENSDARG00000006691	0.1 ppm	Male	Gonad	1.25144	0.00350493
ENSDARG00000012071	0.1 ppm	Male	Gonad	1.25318	0.0287202
ENSDARG00000105788	0.1 ppm	Male	Gonad	1.25541	0.0231935
ENSDARG00000029500	0.1 ppm	Male	Gonad	1.25562	0.00878379
ENSDARG00000013292	0.1 ppm	Male	Gonad	1.2558	0.00742383
ENSDARG00000058473	0.1 ppm	Male	Gonad	1.25709	0.00981055
ENSDARG00000095019	0.1 ppm	Male	Gonad	1.25749	0.0172727
ENSDARG00000025855	0.1 ppm	Male	Gonad	1.25855	0.0208822
ENSDARG00000019778	0.1 ppm	Male	Gonad	1.26075	0.00439334
ENSDARG00000035018	0.1 ppm	Male	Gonad	1.26599	0.00506385
ENSDARG00000037555	0.1 ppm	Male	Gonad	1.267	0.0062881
ENSDARG00000039576	0.1 ppm	Male	Gonad	1.26734	0.00235735
ENSDARG00000056239	0.1 ppm	Male	Gonad	1.26734	0.0290996
ENSDARG00000035810	0.1 ppm	Male	Gonad	1.26739	0.0035017
ENSDARG00000014914	0.1 ppm	Male	Gonad	1.27151	0.00511193
ENSDARG00000043371	0.1 ppm	Male	Gonad	1.27225	0.00876806
ENSDARG00000058105	0.1 ppm	Male	Gonad	1.27305	0.00605751
ENSDARG00000104874	0.1 ppm	Male	Gonad	1.27527	0.0106777
ENSDARG00000055455	0.1 ppm	Male	Gonad	1.27639	0.016517
ENSDARG00000102995	0.1 ppm	Male	Gonad	1.27704	0.00779397
ENSDARG00000034989	0.1 ppm	Male	Gonad	1.27977	0.0119639
ENSDARG00000060319	0.1 ppm	Male	Gonad	1.28008	0.0149465
ENSDARG00000077864	0.1 ppm	Male	Gonad	1.28091	0.00302464
ENSDARG00000052000	0.1 ppm	Male	Gonad	1.28204	0.0126623
ENSDARG00000025953	0.1 ppm	Male	Gonad	1.28275	0.0233475
ENSDARG00000045822	0.1 ppm	Male	Gonad	1.28312	0.0308335
ENSDARG00000041911	0.1 ppm	Male	Gonad	1.28495	0.00161266
ENSDARG00000092807	0.1 ppm	Male	Gonad	1.28688	0.00493392
ENSDARG00000008200	0.1 ppm	Male	Gonad	1.28837	0.00029652
ENSDARG00000079201	0.1 ppm	Male	Gonad	1.29162	0.000329064
ENSDARG00000008186	0.1 ppm	Male	Gonad	1.29344	0.00123792
ENSDARG00000035630	0.1 ppm	Male	Gonad	1.29703	0.0148616
ENSDARG00000020007	0.1 ppm	Male	Gonad	1.29746	0.00364614
ENSDARG00000061194	0.1 ppm	Male	Gonad	1.2986	0.0229956
ENSDARG00000100742	0.1 ppm	Male	Gonad	1.30148	0.00250922
ENSDARG00000092677	0.1 ppm	Male	Gonad	1.30253	0.00973692
ENSDARG00000017960	0.1 ppm	Male	Gonad	1.30276	0.00750012
ENSDARG00000095842	0.1 ppm	Male	Gonad	1.31232	0.00565178
ENSDARG00000021366	0.1 ppm	Male	Gonad	1.31293	0.0156996
ENSDARG00000036337	0.1 ppm	Male	Gonad	1.31309	0.00630623
ENSDARG00000088362	0.1 ppm	Male	Gonad	1.31339	0.0068811
ENSDARG00000021557	0.1 ppm	Male	Gonad	1.31446	0.00198285
ENSDARG00000045423	0.1 ppm	Male	Gonad	1.31593	0.0267181
ENSDARG00000011334	0.1 ppm	Male	Gonad	1.3167	0.013734
ENSDARG00000062790	0.1 ppm	Male	Gonad	1.31679	0.00499494
ENSDARG00000105319	0.1 ppm	Male	Gonad	1.31734	6.54551e-05
ENSDARG00000004307	0.1 ppm	Male	Gonad	1.32084	0.0149105
ENSDARG00000040668	0.1 ppm	Male	Gonad	1.32151	0.00260493
ENSDARG00000075930	0.1 ppm	Male	Gonad	1.32243	0.00166744
ENSDARG00000030949	0.1 ppm	Male	Gonad	1.32382	0.00908775
ENSDARG00000041110	0.1 ppm	Male	Gonad	1.32568	0.0100884
ENSDARG00000057452	0.1 ppm	Male	Gonad	1.32786	0.0060321
ENSDARG00000036044	0.1 ppm	Male	Gonad	1.32885	0.0026837
ENSDARG00000087452	0.1 ppm	Male	Gonad	1.32921	0.00284068
ENSDARG00000077231	0.1 ppm	Male	Gonad	1.3327	0.0106193
ENSDARG00000069734	0.1 ppm	Male	Gonad	1.33428	0.0125793
ENSDARG00000035871	0.1 ppm	Male	Gonad	1.33611	0.00406682
ENSDARG00000103433	0.1 ppm	Male	Gonad	1.33646	0.00434243
ENSDARG00000035763	0.1 ppm	Male	Gonad	1.3391	0.00264421
ENSDARG00000069048	0.1 ppm	Male	Gonad	1.34128	0.00407914
ENSDARG00000091555	0.1 ppm	Male	Gonad	1.34174	0.000561706
ENSDARG00000070043	0.1 ppm	Male	Gonad	1.34199	0.00613259
ENSDARG00000057206	0.1 ppm	Male	Gonad	1.34238	0.0108267
ENSDARG00000053457	0.1 ppm	Male	Gonad	1.34527	0.00376886
ENSDARG00000033501	0.1 ppm	Male	Gonad	1.34845	0.0225255
ENSDARG00000057661	0.1 ppm	Male	Gonad	1.34956	0.0148157
ENSDARG00000004880	0.1 ppm	Male	Gonad	1.35146	0.00203196
ENSDARG00000074869	0.1 ppm	Male	Gonad	1.3517	0.0072826
ENSDARG00000071196	0.1 ppm	Male	Gonad	1.3529	0.00134713
ENSDARG00000100936	0.1 ppm	Male	Gonad	1.35622	0.0117408
ENSDARG00000004748	0.1 ppm	Male	Gonad	1.35679	0.0222405
ENSDARG00000105225	0.1 ppm	Male	Gonad	1.35766	0.0100917
ENSDARG00000002172	0.1 ppm	Male	Gonad	1.35842	0.0153262
ENSDARG00000055731	0.1 ppm	Male	Gonad	1.36009	0.0104933
ENSDARG00000061941	0.1 ppm	Male	Gonad	1.36025	0.022021
ENSDARG00000057606	0.1 ppm	Male	Gonad	1.36574	0.0107011
ENSDARG00000019753	0.1 ppm	Male	Gonad	1.36602	0.0212416
ENSDARG00000025436	0.1 ppm	Male	Gonad	1.36702	0.00867671
ENSDARG00000004196	0.1 ppm	Male	Gonad	1.36706	0.00055057
ENSDARG00000029075	0.1 ppm	Male	Gonad	1.36891	6.08373e-05
ENSDARG00000002576	0.1 ppm	Male	Gonad	1.37089	0.0159983
ENSDARG00000079584	0.1 ppm	Male	Gonad	1.37326	0.00422203
ENSDARG00000094473	0.1 ppm	Male	Gonad	1.37493	0.00883822
ENSDARG00000012066	0.1 ppm	Male	Gonad	1.37593	0.00107026
ENSDARG00000077717	0.1 ppm	Male	Gonad	1.37821	0.00211591
ENSDARG00000088713	0.1 ppm	Male	Gonad	1.37872	0.00721437
ENSDARG00000056134	0.1 ppm	Male	Gonad	1.38004	0.00449715
ENSDARG00000074266	0.1 ppm	Male	Gonad	1.38887	0.000931986
ENSDARG00000102271	0.1 ppm	Male	Gonad	1.38907	0.00300188
ENSDARG00000092467	0.1 ppm	Male	Gonad	1.38956	0.00448347
ENSDARG00000058996	0.1 ppm	Male	Gonad	1.39195	0.00644678
ENSDARG00000008030	0.1 ppm	Male	Gonad	1.39227	0.000170252
ENSDARG00000073742	0.1 ppm	Male	Gonad	1.39398	0.0123851
ENSDARG00000027088	0.1 ppm	Male	Gonad	1.3948	0.00130263
ENSDARG00000030104	0.1 ppm	Male	Gonad	1.40113	0.0151473
ENSDARG00000077880	0.1 ppm	Male	Gonad	1.40317	0.0122429
ENSDARG00000009196	0.1 ppm	Male	Gonad	1.40415	0.0171375
ENSDARG00000096667	0.1 ppm	Male	Gonad	1.40757	0.00742345
ENSDARG00000094695	0.1 ppm	Male	Gonad	1.40841	0.00510153
ENSDARG00000002194	0.1 ppm	Male	Gonad	1.41056	0.000169362
ENSDARG00000102704	0.1 ppm	Male	Gonad	1.41183	0.00226682
ENSDARG00000036830	0.1 ppm	Male	Gonad	1.41183	0.00170882
ENSDARG00000056913	0.1 ppm	Male	Gonad	1.41983	0.0036281
ENSDARG00000018065	0.1 ppm	Male	Gonad	1.42004	0.0167534
ENSDARG00000097011	0.1 ppm	Male	Gonad	1.42103	0.0053399
ENSDARG00000057113	0.1 ppm	Male	Gonad	1.42645	0.00209783
ENSDARG00000093702	0.1 ppm	Male	Gonad	1.43578	0.00190872
ENSDARG00000007708	0.1 ppm	Male	Gonad	1.44011	0.00561703
ENSDARG00000074697	0.1 ppm	Male	Gonad	1.44355	0.0107565
ENSDARG00000099812	0.1 ppm	Male	Gonad	1.44581	0.0127341
ENSDARG00000089791	0.1 ppm	Male	Gonad	1.44661	0.00765782
ENSDARG00000055642	0.1 ppm	Male	Gonad	1.4472	0.0147981
ENSDARG00000091792	0.1 ppm	Male	Gonad	1.44913	0.00297334
ENSDARG00000056244	0.1 ppm	Male	Gonad	1.44955	0.00738422
ENSDARG00000037320	0.1 ppm	Male	Gonad	1.4554	0.0119439
ENSDARG00000092798	0.1 ppm	Male	Gonad	1.46266	0.00435656
ENSDARG00000020427	0.1 ppm	Male	Gonad	1.47049	0.00809689
ENSDARG00000019949	0.1 ppm	Male	Gonad	1.47243	0.00694833
ENSDARG00000056627	0.1 ppm	Male	Gonad	1.47543	0.00387125
ENSDARG00000074441	0.1 ppm	Male	Gonad	1.47625	0.00495874
ENSDARG00000098578	0.1 ppm	Male	Gonad	1.48473	0.00399905
ENSDARG00000019025	0.1 ppm	Male	Gonad	1.48541	0.00684925
ENSDARG00000032156	0.1 ppm	Male	Gonad	1.4963	0.00856754
ENSDARG00000037961	0.1 ppm	Male	Gonad	1.49743	0.00593838
ENSDARG00000061363	0.1 ppm	Male	Gonad	1.49849	0.0115707
ENSDARG00000036893	0.1 ppm	Male	Gonad	1.49949	0.00189373
ENSDARG00000017624	0.1 ppm	Male	Gonad	1.50003	0.0019276
ENSDARG00000034808	0.1 ppm	Male	Gonad	1.50131	0.00845718
ENSDARG00000006766	0.1 ppm	Male	Gonad	1.50694	0.00472938
ENSDARG00000034852	0.1 ppm	Male	Gonad	1.5115	0.00106056
ENSDARG00000063011	0.1 ppm	Male	Gonad	1.51446	0.00788599
ENSDARG00000042759	0.1 ppm	Male	Gonad	1.51615	0.00804232
ENSDARG00000112540	0.1 ppm	Male	Gonad	1.51714	5.37909e-05
ENSDARG00000054616	0.1 ppm	Male	Gonad	1.52127	0.0056322
ENSDARG00000030106	0.1 ppm	Male	Gonad	1.52228	0.000227052
ENSDARG00000077641	0.1 ppm	Male	Gonad	1.52337	0.00110257
ENSDARG00000021895	0.1 ppm	Male	Gonad	1.52711	0.00105005
ENSDARG00000013477	0.1 ppm	Male	Gonad	1.53274	0.0025483
ENSDARG00000090615	0.1 ppm	Male	Gonad	1.53605	0.00147044
ENSDARG00000053636	0.1 ppm	Male	Gonad	1.53828	0.00278725
ENSDARG00000011410	0.1 ppm	Male	Gonad	1.53854	0.00957185
ENSDARG00000093877	0.1 ppm	Male	Gonad	1.54379	0.00713753
ENSDARG00000103220	0.1 ppm	Male	Gonad	1.54625	0.00134644
ENSDARG00000023174	0.1 ppm	Male	Gonad	1.55056	0.00884946
ENSDARG00000038643	0.1 ppm	Male	Gonad	1.55059	0.00412965
ENSDARG00000070155	0.1 ppm	Male	Gonad	1.55472	0.00118883
ENSDARG00000024522	0.1 ppm	Male	Gonad	1.55687	0.0072897
ENSDARG00000052242	0.1 ppm	Male	Gonad	1.56722	0.000572564
ENSDARG00000044023	0.1 ppm	Male	Gonad	1.58578	0.00148207
ENSDARG00000077044	0.1 ppm	Male	Gonad	1.60151	0.0021302
ENSDARG00000015869	0.1 ppm	Male	Gonad	1.6027	0.00681967
ENSDARG00000006456	0.1 ppm	Male	Gonad	1.60632	0.0012619
ENSDARG00000091902	0.1 ppm	Male	Gonad	1.61137	0.0020155
ENSDARG00000007396	0.1 ppm	Male	Gonad	1.62187	0.000178608
ENSDARG00000037677	0.1 ppm	Male	Gonad	1.62317	0.0017601
ENSDARG00000079307	0.1 ppm	Male	Gonad	1.62457	0.00025904
ENSDARG00000060263	0.1 ppm	Male	Gonad	1.62605	0.001902
ENSDARG00000029019	0.1 ppm	Male	Gonad	1.64344	0.000948201
ENSDARG00000071498	0.1 ppm	Male	Gonad	1.64677	3.56037e-05
ENSDARG00000078859	0.1 ppm	Male	Gonad	1.65226	0.00397623
ENSDARG00000100954	0.1 ppm	Male	Gonad	1.65393	0.000696739
ENSDARG00000068465	0.1 ppm	Male	Gonad	1.65643	0.00367595
ENSDARG00000009899	0.1 ppm	Male	Gonad	1.66104	0.00236001
ENSDARG00000094809	0.1 ppm	Male	Gonad	1.66116	0.00286751
ENSDARG00000090185	0.1 ppm	Male	Gonad	1.66788	0.00380898
ENSDARG00000042090	0.1 ppm	Male	Gonad	1.67149	0.00126161
ENSDARG00000092945	0.1 ppm	Male	Gonad	1.68513	0.0033336
ENSDARG00000062483	0.1 ppm	Male	Gonad	1.69457	0.00128204
ENSDARG00000099600	0.1 ppm	Male	Gonad	1.69546	0.00125953
ENSDARG00000017400	0.1 ppm	Male	Gonad	1.69974	0.0016996
ENSDARG00000009133	0.1 ppm	Male	Gonad	1.70113	0.00222777
ENSDARG00000034718	0.1 ppm	Male	Gonad	1.70445	0.0014408
ENSDARG00000097285	0.1 ppm	Male	Gonad	1.71058	0.00286112
ENSDARG00000038587	0.1 ppm	Male	Gonad	1.73616	0.00272158
ENSDARG00000038822	0.1 ppm	Male	Gonad	1.73933	0.000594711
ENSDARG00000036785	0.1 ppm	Male	Gonad	1.74395	0.000991368
ENSDARG00000095304	0.1 ppm	Male	Gonad	1.75283	0.00105533
ENSDARG00000092126	0.1 ppm	Male	Gonad	1.75691	0.00077971
ENSDARG00000006901	0.1 ppm	Male	Gonad	1.75874	0.000274222
ENSDARG00000095533	0.1 ppm	Male	Gonad	1.7592	0.000350178
ENSDARG00000011376	0.1 ppm	Male	Gonad	1.76892	0.00126619
ENSDARG00000031534	0.1 ppm	Male	Gonad	1.77373	0.00286155
ENSDARG00000037116	0.1 ppm	Male	Gonad	1.77417	0.000429922
ENSDARG00000031228	0.1 ppm	Male	Gonad	1.77448	0.000770834
ENSDARG00000012896	0.1 ppm	Male	Gonad	1.79038	0.000380747
ENSDARG00000054916	0.1 ppm	Male	Gonad	1.79543	0.000689847
ENSDARG00000090585	0.1 ppm	Male	Gonad	1.81368	0.000736744
ENSDARG00000044975	0.1 ppm	Male	Gonad	1.81637	0.000252629
ENSDARG00000069013	0.1 ppm	Male	Gonad	1.82336	0.000619555
ENSDARG00000011876	0.1 ppm	Male	Gonad	1.82911	0.00045558
ENSDARG00000041080	0.1 ppm	Male	Gonad	1.84199	6.67697e-06
ENSDARG00000040944	0.1 ppm	Male	Gonad	1.84782	0.000905633
ENSDARG00000068857	0.1 ppm	Male	Gonad	1.85183	0.000475032
ENSDARG00000062828	0.1 ppm	Male	Gonad	1.87512	0.00119793
ENSDARG00000101479	0.1 ppm	Male	Gonad	1.88927	0.000905266
ENSDARG00000098639	0.1 ppm	Male	Gonad	1.91214	6.3011e-05
ENSDARG00000021669	0.1 ppm	Male	Gonad	1.92144	0.0008381
ENSDARG00000092035	0.1 ppm	Male	Gonad	1.94977	0.000486345
ENSDARG00000039579	0.1 ppm	Male	Gonad	1.95236	0.000536082
ENSDARG00000002463	0.1 ppm	Male	Gonad	1.96785	0.000502578
ENSDARG00000057055	0.1 ppm	Male	Gonad	1.97359	0.000614527
ENSDARG00000010146	0.1 ppm	Male	Gonad	2.12028	7.81179e-05
ENSDARG00000097238	0.1 ppm	Male	Gonad	2.1262	1.97214e-05
ENSDARG00000014165	0.1 ppm	Male	Gonad	2.12667	0.00016862
ENSDARG00000022509	0.1 ppm	Male	Gonad	2.12754	0.000197766
ENSDARG00000059651	0.1 ppm	Male	Gonad	2.14478	0.000261916
ENSDARG00000079043	0.1 ppm	Male	Gonad	2.16608	1.37763e-05
ENSDARG00000094845	0.1 ppm	Male	Gonad	2.17473	9.79539e-07
ENSDARG00000025912	0.1 ppm	Male	Gonad	2.19191	0.000105589
ENSDARG00000057844	0.1 ppm	Male	Gonad	2.21769	0.000189421
ENSDARG00000097886	0.1 ppm	Male	Gonad	2.2362	0.000120796
ENSDARG00000079078	0.1 ppm	Male	Gonad	2.24946	1.0255e-05
ENSDARG00000017299	0.1 ppm	Male	Gonad	2.2847	4.11237e-05
ENSDARG00000077121	0.1 ppm	Male	Gonad	2.34891	2.5878e-05
ENSDARG00000042899	0.1 ppm	Male	Gonad	2.54821	6.10988e-06
ENSDARG00000105232	0.1 ppm	Male	Gonad	2.57846	6.51432e-06
ENSDARG00000070486	0.1 ppm	Male	Gonad	2.7539	1.60362e-06
ENSDARG00000027472	0.1 ppm	Male	Gonad	2.89973	1.05961e-06

## Sheet: 1.0 ppm FB
GeneID	Conc. (ppm)	Sex	Tissue	log2FoldChange	pvalue
ENSDARG00000025428	1.0 ppm	Female	Brain	-1.88228	2.887e-08
ENSDARG00000004187	1.0 ppm	Female	Brain	-1.53515	2.84868e-06
ENSDARG00000087303	1.0 ppm	Female	Brain	-1.5257	2.01112e-05
ENSDARG00000099374	1.0 ppm	Female	Brain	-1.35858	0.000115379
ENSDARG00000052011	1.0 ppm	Female	Brain	-1.27498	2.31968e-05
ENSDARG00000074378	1.0 ppm	Female	Brain	-1.27009	8.64999e-05
ENSDARG00000104571	1.0 ppm	Female	Brain	-1.26817	0.000138904
ENSDARG00000014976	1.0 ppm	Female	Brain	-1.18644	0.00100985
ENSDARG00000089354	1.0 ppm	Female	Brain	-1.16108	0.00149912
ENSDARG00000007171	1.0 ppm	Female	Brain	-1.12182	0.00230095
ENSDARG00000101362	1.0 ppm	Female	Brain	-1.09753	0.00186292
ENSDARG00000075033	1.0 ppm	Female	Brain	-1.09638	0.00254101
ENSDARG00000042747	1.0 ppm	Female	Brain	-1.0861	0.00206411
ENSDARG00000116758	1.0 ppm	Female	Brain	-1.0805	0.000280464
ENSDARG00000044098	1.0 ppm	Female	Brain	-1.08002	0.000200495
ENSDARG00000028396	1.0 ppm	Female	Brain	-1.07378	0.00368907
ENSDARG00000077726	1.0 ppm	Female	Brain	-1.07074	0.0032937
ENSDARG00000098108	1.0 ppm	Female	Brain	-1.06703	0.00352479
ENSDARG00000056407	1.0 ppm	Female	Brain	-1.06543	0.00215846
ENSDARG00000055752	1.0 ppm	Female	Brain	-1.05606	0.00385222
ENSDARG00000027744	1.0 ppm	Female	Brain	-1.04706	0.000139779
ENSDARG00000057928	1.0 ppm	Female	Brain	-1.04391	0.000326728
ENSDARG00000100515	1.0 ppm	Female	Brain	-1.02443	0.0055185
ENSDARG00000089033	1.0 ppm	Female	Brain	-1.0157	0.00498093
ENSDARG00000036386	1.0 ppm	Female	Brain	-1.00331	0.00376953
ENSDARG00000003971	1.0 ppm	Female	Brain	-1.0021	0.00652308
ENSDARG00000099195	1.0 ppm	Female	Brain	-0.986446	0.00100712
ENSDARG00000033160	1.0 ppm	Female	Brain	-0.974859	0.000648904
ENSDARG00000103720	1.0 ppm	Female	Brain	-0.954748	0.00929388
ENSDARG00000088168	1.0 ppm	Female	Brain	-0.943716	0.00495592
ENSDARG00000056695	1.0 ppm	Female	Brain	-0.941774	0.00690144
ENSDARG00000103957	1.0 ppm	Female	Brain	-0.939852	0.010027
ENSDARG00000007693	1.0 ppm	Female	Brain	-0.938919	0.000516551
ENSDARG00000055129	1.0 ppm	Female	Brain	-0.936263	0.00756181
ENSDARG00000101032	1.0 ppm	Female	Brain	-0.934902	0.0113755
ENSDARG00000045638	1.0 ppm	Female	Brain	-0.934393	0.00952511
ENSDARG00000100366	1.0 ppm	Female	Brain	-0.931333	0.0034113
ENSDARG00000013335	1.0 ppm	Female	Brain	-0.926336	0.000168402
ENSDARG00000020298	1.0 ppm	Female	Brain	-0.926324	0.00134619
ENSDARG00000037244	1.0 ppm	Female	Brain	-0.924086	0.0119408
ENSDARG00000078567	1.0 ppm	Female	Brain	-0.92378	7.92321e-05
ENSDARG00000023062	1.0 ppm	Female	Brain	-0.92285	0.0109934
ENSDARG00000031683	1.0 ppm	Female	Brain	-0.918722	0.00451455
ENSDARG00000075143	1.0 ppm	Female	Brain	-0.911009	0.0105329
ENSDARG00000013926	1.0 ppm	Female	Brain	-0.908603	0.00548321
ENSDARG00000077469	1.0 ppm	Female	Brain	-0.903207	0.0105899
ENSDARG00000055876	1.0 ppm	Female	Brain	-0.901531	0.0110592
ENSDARG00000019130	1.0 ppm	Female	Brain	-0.896959	0.00263832
ENSDARG00000054950	1.0 ppm	Female	Brain	-0.893203	0.00806696
ENSDARG00000096645	1.0 ppm	Female	Brain	-0.891163	0.0159311
ENSDARG00000037995	1.0 ppm	Female	Brain	-0.890021	0.0160395
ENSDARG00000069607	1.0 ppm	Female	Brain	-0.887256	0.0132506
ENSDARG00000069735	1.0 ppm	Female	Brain	-0.885028	0.00504977
ENSDARG00000024694	1.0 ppm	Female	Brain	-0.884878	0.00538075
ENSDARG00000031981	1.0 ppm	Female	Brain	-0.881885	0.000179376
ENSDARG00000075672	1.0 ppm	Female	Brain	-0.881573	0.0165125
ENSDARG00000074892	1.0 ppm	Female	Brain	-0.879867	0.00795299
ENSDARG00000101163	1.0 ppm	Female	Brain	-0.879756	0.00981897
ENSDARG00000026017	1.0 ppm	Female	Brain	-0.879749	0.0108668
ENSDARG00000043395	1.0 ppm	Female	Brain	-0.878541	0.00411253
ENSDARG00000008772	1.0 ppm	Female	Brain	-0.878101	0.0122037
ENSDARG00000017794	1.0 ppm	Female	Brain	-0.876048	0.0178417
ENSDARG00000075183	1.0 ppm	Female	Brain	-0.874877	0.00958072
ENSDARG00000011166	1.0 ppm	Female	Brain	-0.874002	0.00397274
ENSDARG00000030650	1.0 ppm	Female	Brain	-0.868525	0.0142934
ENSDARG00000102906	1.0 ppm	Female	Brain	-0.867658	0.0132651
ENSDARG00000059406	1.0 ppm	Female	Brain	-0.866352	0.00197849
ENSDARG00000099600	1.0 ppm	Female	Brain	-0.866146	0.0172773
ENSDARG00000098782	1.0 ppm	Female	Brain	-0.865568	0.018873
ENSDARG00000043009	1.0 ppm	Female	Brain	-0.863373	0.00290222
ENSDARG00000100646	1.0 ppm	Female	Brain	-0.859791	0.00960023
ENSDARG00000019274	1.0 ppm	Female	Brain	-0.851861	0.00104276
ENSDARG00000103211	1.0 ppm	Female	Brain	-0.85161	0.0177953
ENSDARG00000051746	1.0 ppm	Female	Brain	-0.850636	0.0113073
ENSDARG00000091579	1.0 ppm	Female	Brain	-0.850533	0.00429925
ENSDARG00000006011	1.0 ppm	Female	Brain	-0.849222	0.0216382
ENSDARG00000014196	1.0 ppm	Female	Brain	-0.846959	0.019176
ENSDARG00000099517	1.0 ppm	Female	Brain	-0.845889	0.0132943
ENSDARG00000098398	1.0 ppm	Female	Brain	-0.843119	0.0217949
ENSDARG00000051889	1.0 ppm	Female	Brain	-0.842884	0.0115801
ENSDARG00000016010	1.0 ppm	Female	Brain	-0.840826	0.00181133
ENSDARG00000073899	1.0 ppm	Female	Brain	-0.837589	0.0212401
ENSDARG00000110836	1.0 ppm	Female	Brain	-0.834655	0.0156159
ENSDARG00000039666	1.0 ppm	Female	Brain	-0.833407	0.0223807
ENSDARG00000095826	1.0 ppm	Female	Brain	-0.83205	0.00443518
ENSDARG00000086881	1.0 ppm	Female	Brain	-0.82744	0.00512968
ENSDARG00000057021	1.0 ppm	Female	Brain	-0.827178	0.0231578
ENSDARG00000100020	1.0 ppm	Female	Brain	-0.82715	6.14187e-05
ENSDARG00000007764	1.0 ppm	Female	Brain	-0.825748	0.0242743
ENSDARG00000097425	1.0 ppm	Female	Brain	-0.819603	0.0244113
ENSDARG00000045091	1.0 ppm	Female	Brain	-0.818024	0.0164883
ENSDARG00000005128	1.0 ppm	Female	Brain	-0.81738	0.00179984
ENSDARG00000038397	1.0 ppm	Female	Brain	-0.81591	0.00988528
ENSDARG00000059933	1.0 ppm	Female	Brain	-0.815002	0.00755834
ENSDARG00000007425	1.0 ppm	Female	Brain	-0.81247	0.0275422
ENSDARG00000077167	1.0 ppm	Female	Brain	-0.808353	0.0286935
ENSDARG00000075954	1.0 ppm	Female	Brain	-0.80722	0.0173836
ENSDARG00000020890	1.0 ppm	Female	Brain	-0.806434	0.0219119
ENSDARG00000069734	1.0 ppm	Female	Brain	-0.805027	0.000326565
ENSDARG00000028367	1.0 ppm	Female	Brain	-0.80436	0.00133274
ENSDARG00000003307	1.0 ppm	Female	Brain	-0.803482	0.0148581
ENSDARG00000018898	1.0 ppm	Female	Brain	-0.802141	0.00328303
ENSDARG00000059054	1.0 ppm	Female	Brain	-0.79943	0.0257372
ENSDARG00000058094	1.0 ppm	Female	Brain	-0.799145	0.000946604
ENSDARG00000052222	1.0 ppm	Female	Brain	-0.795473	0.0128646
ENSDARG00000097573	1.0 ppm	Female	Brain	-0.793094	0.0315818
ENSDARG00000018787	1.0 ppm	Female	Brain	-0.792828	0.0312108
ENSDARG00000075984	1.0 ppm	Female	Brain	-0.792242	0.030044
ENSDARG00000003820	1.0 ppm	Female	Brain	-0.791926	0.00823574
ENSDARG00000103759	1.0 ppm	Female	Brain	-0.791004	0.0299833
ENSDARG00000027826	1.0 ppm	Female	Brain	-0.789392	0.0238925
ENSDARG00000037760	1.0 ppm	Female	Brain	-0.787494	0.0280719
ENSDARG00000025797	1.0 ppm	Female	Brain	-0.782253	0.00189198
ENSDARG00000020788	1.0 ppm	Female	Brain	-0.782247	0.0313435
ENSDARG00000057652	1.0 ppm	Female	Brain	-0.78079	0.000418489
ENSDARG00000105034	1.0 ppm	Female	Brain	-0.779618	0.0339925
ENSDARG00000055100	1.0 ppm	Female	Brain	-0.777352	0.00785155
ENSDARG00000009534	1.0 ppm	Female	Brain	-0.777313	0.00813495
ENSDARG00000026281	1.0 ppm	Female	Brain	-0.777239	0.0244559
ENSDARG00000088844	1.0 ppm	Female	Brain	-0.776891	0.025918
ENSDARG00000082738	1.0 ppm	Female	Brain	-0.775102	0.03292
ENSDARG00000044254	1.0 ppm	Female	Brain	-0.773975	0.0168846
ENSDARG00000035327	1.0 ppm	Female	Brain	-0.772561	0.0357689
ENSDARG00000027529	1.0 ppm	Female	Brain	-0.772276	0.036682
ENSDARG00000055751	1.0 ppm	Female	Brain	-0.772252	0.033043
ENSDARG00000044142	1.0 ppm	Female	Brain	-0.771747	0.0260349
ENSDARG00000069549	1.0 ppm	Female	Brain	-0.767162	0.0273429
ENSDARG00000055653	1.0 ppm	Female	Brain	-0.766747	0.0305943
ENSDARG00000035819	1.0 ppm	Female	Brain	-0.766366	0.0178052
ENSDARG00000051970	1.0 ppm	Female	Brain	-0.766161	0.00100371
ENSDARG00000063646	1.0 ppm	Female	Brain	-0.765182	0.0238348
ENSDARG00000022845	1.0 ppm	Female	Brain	-0.763768	0.00792443
ENSDARG00000056885	1.0 ppm	Female	Brain	-0.762458	0.014464
ENSDARG00000018918	1.0 ppm	Female	Brain	-0.761833	0.0274714
ENSDARG00000006397	1.0 ppm	Female	Brain	-0.760209	0.0119674
ENSDARG00000099593	1.0 ppm	Female	Brain	-0.756894	0.0202443
ENSDARG00000056152	1.0 ppm	Female	Brain	-0.752938	0.00625276
ENSDARG00000013058	1.0 ppm	Female	Brain	-0.751391	0.0396212
ENSDARG00000099690	1.0 ppm	Female	Brain	-0.751338	0.0326104
ENSDARG00000015355	1.0 ppm	Female	Brain	-0.750156	0.0404262
ENSDARG00000117076	1.0 ppm	Female	Brain	-0.749376	0.0192148
ENSDARG00000004647	1.0 ppm	Female	Brain	-0.749309	0.0193364
ENSDARG00000042934	1.0 ppm	Female	Brain	-0.746481	0.0425418
ENSDARG00000036894	1.0 ppm	Female	Brain	-0.744866	0.0397386
ENSDARG00000057184	1.0 ppm	Female	Brain	-0.74452	0.0223093
ENSDARG00000054334	1.0 ppm	Female	Brain	-0.742001	0.025288
ENSDARG00000075057	1.0 ppm	Female	Brain	-0.7415	0.0308397
ENSDARG00000019236	1.0 ppm	Female	Brain	-0.740269	0.00698144
ENSDARG00000061416	1.0 ppm	Female	Brain	-0.740199	0.0430921
ENSDARG00000010316	1.0 ppm	Female	Brain	-0.736787	0.0399105
ENSDARG00000044511	1.0 ppm	Female	Brain	-0.736541	0.0115294
ENSDARG00000070873	1.0 ppm	Female	Brain	-0.736449	0.00274528
ENSDARG00000098702	1.0 ppm	Female	Brain	-0.73477	0.0359239
ENSDARG00000036227	1.0 ppm	Female	Brain	-0.733274	0.0102693
ENSDARG00000006609	1.0 ppm	Female	Brain	-0.73115	0.0149711
ENSDARG00000053528	1.0 ppm	Female	Brain	-0.730574	0.0472706
ENSDARG00000052948	1.0 ppm	Female	Brain	-0.730553	0.00350827
ENSDARG00000045797	1.0 ppm	Female	Brain	-0.730241	0.0325584
ENSDARG00000027657	1.0 ppm	Female	Brain	-0.729844	0.0025294
ENSDARG00000008049	1.0 ppm	Female	Brain	-0.729359	0.0327837
ENSDARG00000035958	1.0 ppm	Female	Brain	-0.72773	0.0214826
ENSDARG00000028048	1.0 ppm	Female	Brain	-0.727301	0.0179173
ENSDARG00000062865	1.0 ppm	Female	Brain	-0.72634	0.020987
ENSDARG00000101010	1.0 ppm	Female	Brain	-0.725448	0.0425067
ENSDARG00000098785	1.0 ppm	Female	Brain	-0.725163	0.00148779
ENSDARG00000075416	1.0 ppm	Female	Brain	-0.723696	0.0343382
ENSDARG00000078055	1.0 ppm	Female	Brain	-0.722637	0.034873
ENSDARG00000091101	1.0 ppm	Female	Brain	-0.722419	0.0196606
ENSDARG00000089331	1.0 ppm	Female	Brain	-0.72013	0.0364638
ENSDARG00000055523	1.0 ppm	Female	Brain	-0.719484	0.0495106
ENSDARG00000056108	1.0 ppm	Female	Brain	-0.716462	0.00447924
ENSDARG00000026247	1.0 ppm	Female	Brain	-0.713438	0.0201568
ENSDARG00000042296	1.0 ppm	Female	Brain	-0.71198	0.0190648
ENSDARG00000016357	1.0 ppm	Female	Brain	-0.711726	0.0369185
ENSDARG00000070874	1.0 ppm	Female	Brain	-0.711681	0.0450712
ENSDARG00000035873	1.0 ppm	Female	Brain	-0.710775	0.0328546
ENSDARG00000045555	1.0 ppm	Female	Brain	-0.710639	0.0146523
ENSDARG00000078095	1.0 ppm	Female	Brain	-0.709238	0.0203119
ENSDARG00000010281	1.0 ppm	Female	Brain	-0.708869	0.0146925
ENSDARG00000034503	1.0 ppm	Female	Brain	-0.708596	0.00601696
ENSDARG00000093569	1.0 ppm	Female	Brain	-0.706622	0.0307984
ENSDARG00000098360	1.0 ppm	Female	Brain	-0.706043	0.00289799
ENSDARG00000016864	1.0 ppm	Female	Brain	-0.704218	0.0058088
ENSDARG00000008890	1.0 ppm	Female	Brain	-0.703376	0.0494668
ENSDARG00000058563	1.0 ppm	Female	Brain	-0.701084	0.0333703
ENSDARG00000034817	1.0 ppm	Female	Brain	-0.700664	0.0057285
ENSDARG00000043299	1.0 ppm	Female	Brain	-0.698718	0.0346696
ENSDARG00000039067	1.0 ppm	Female	Brain	-0.698641	0.0296314
ENSDARG00000068374	1.0 ppm	Female	Brain	-0.697405	0.00331469
ENSDARG00000053087	1.0 ppm	Female	Brain	-0.697336	0.0490461
ENSDARG00000105364	1.0 ppm	Female	Brain	-0.695404	0.0447695
ENSDARG00000101441	1.0 ppm	Female	Brain	-0.694266	0.045429
ENSDARG00000019613	1.0 ppm	Female	Brain	-0.694085	0.00220985
ENSDARG00000042291	1.0 ppm	Female	Brain	-0.693593	0.0494324
ENSDARG00000052082	1.0 ppm	Female	Brain	-0.692813	0.00368669
ENSDARG00000102305	1.0 ppm	Female	Brain	-0.691128	0.0202804
ENSDARG00000097467	1.0 ppm	Female	Brain	-0.690765	0.0365587
ENSDARG00000099563	1.0 ppm	Female	Brain	-0.690037	0.0311928
ENSDARG00000073959	1.0 ppm	Female	Brain	-0.689988	0.0379987
ENSDARG00000031299	1.0 ppm	Female	Brain	-0.68861	0.0430981
ENSDARG00000037153	1.0 ppm	Female	Brain	-0.687948	0.00466435
ENSDARG00000009610	1.0 ppm	Female	Brain	-0.683956	0.044282
ENSDARG00000098660	1.0 ppm	Female	Brain	-0.681758	0.0227335
ENSDARG00000061864	1.0 ppm	Female	Brain	-0.680256	0.00422825
ENSDARG00000062478	1.0 ppm	Female	Brain	-0.67891	0.0314625
ENSDARG00000098817	1.0 ppm	Female	Brain	-0.678391	0.01896
ENSDARG00000033489	1.0 ppm	Female	Brain	-0.672697	0.0315692
ENSDARG00000087176	1.0 ppm	Female	Brain	-0.672271	0.0313198
ENSDARG00000019406	1.0 ppm	Female	Brain	-0.670882	0.0487849
ENSDARG00000041870	1.0 ppm	Female	Brain	-0.670267	0.00962325
ENSDARG00000101171	1.0 ppm	Female	Brain	-0.669139	0.0461208
ENSDARG00000045019	1.0 ppm	Female	Brain	-0.668224	0.00106315
ENSDARG00000053449	1.0 ppm	Female	Brain	-0.667184	0.0294119
ENSDARG00000053858	1.0 ppm	Female	Brain	-0.666942	0.0357539
ENSDARG00000041065	1.0 ppm	Female	Brain	-0.666355	0.0114618
ENSDARG00000060115	1.0 ppm	Female	Brain	-0.665115	0.0320109
ENSDARG00000020187	1.0 ppm	Female	Brain	-0.66487	0.00515797
ENSDARG00000087798	1.0 ppm	Female	Brain	-0.663428	0.0213944
ENSDARG00000036376	1.0 ppm	Female	Brain	-0.663175	0.0391648
ENSDARG00000012723	1.0 ppm	Female	Brain	-0.660626	0.00928424
ENSDARG00000089418	1.0 ppm	Female	Brain	-0.660459	0.00203392
ENSDARG00000090912	1.0 ppm	Female	Brain	-0.660044	0.00905206
ENSDARG00000070386	1.0 ppm	Female	Brain	-0.659959	0.0109129
ENSDARG00000070487	1.0 ppm	Female	Brain	-0.659809	0.0490882
ENSDARG00000052638	1.0 ppm	Female	Brain	-0.658932	0.0381243
ENSDARG00000030871	1.0 ppm	Female	Brain	-0.658538	0.00524185
ENSDARG00000074431	1.0 ppm	Female	Brain	-0.6583	0.0202857
ENSDARG00000099412	1.0 ppm	Female	Brain	-0.654098	0.0353124
ENSDARG00000070220	1.0 ppm	Female	Brain	-0.651119	0.0379735
ENSDARG00000069857	1.0 ppm	Female	Brain	-0.648929	0.0154781
ENSDARG00000013976	1.0 ppm	Female	Brain	-0.648282	0.0113504
ENSDARG00000055305	1.0 ppm	Female	Brain	-0.647431	0.0212377
ENSDARG00000041720	1.0 ppm	Female	Brain	-0.646117	0.0267015
ENSDARG00000040528	1.0 ppm	Female	Brain	-0.643769	0.0492255
ENSDARG00000027465	1.0 ppm	Female	Brain	-0.643153	0.0491436
ENSDARG00000006240	1.0 ppm	Female	Brain	-0.642618	0.0244331
ENSDARG00000114885	1.0 ppm	Female	Brain	-0.639515	0.0303982
ENSDARG00000014361	1.0 ppm	Female	Brain	-0.639364	0.0158671
ENSDARG00000011459	1.0 ppm	Female	Brain	-0.637976	0.0199014
ENSDARG00000098017	1.0 ppm	Female	Brain	-0.636838	0.0472276
ENSDARG00000059770	1.0 ppm	Female	Brain	-0.636374	0.00725157
ENSDARG00000044194	1.0 ppm	Female	Brain	-0.636225	0.0380748
ENSDARG00000019498	1.0 ppm	Female	Brain	-0.635701	0.0470996
ENSDARG00000102766	1.0 ppm	Female	Brain	-0.635599	0.00657952
ENSDARG00000037159	1.0 ppm	Female	Brain	-0.635138	0.0341944
ENSDARG00000040085	1.0 ppm	Female	Brain	-0.631433	0.0285338
ENSDARG00000108136	1.0 ppm	Female	Brain	-0.630744	0.0457674
ENSDARG00000099652	1.0 ppm	Female	Brain	-0.630367	0.0138759
ENSDARG00000045016	1.0 ppm	Female	Brain	-0.628774	0.0465808
ENSDARG00000102091	1.0 ppm	Female	Brain	-0.627452	0.0378034
ENSDARG00000052155	1.0 ppm	Female	Brain	-0.626982	0.0208221
ENSDARG00000030914	1.0 ppm	Female	Brain	-0.626245	0.0385512
ENSDARG00000070151	1.0 ppm	Female	Brain	-0.624739	0.0178598
ENSDARG00000021346	1.0 ppm	Female	Brain	-0.624347	0.000327129
ENSDARG00000105162	1.0 ppm	Female	Brain	-0.624095	0.0281325
ENSDARG00000075881	1.0 ppm	Female	Brain	-0.623376	0.0278509
ENSDARG00000078216	1.0 ppm	Female	Brain	-0.621379	0.0303063
ENSDARG00000071878	1.0 ppm	Female	Brain	-0.620805	0.0247411
ENSDARG00000105118	1.0 ppm	Female	Brain	-0.620756	0.0401761
ENSDARG00000020015	1.0 ppm	Female	Brain	-0.620259	0.0039679
ENSDARG00000061216	1.0 ppm	Female	Brain	-0.620256	0.0398937
ENSDARG00000052030	1.0 ppm	Female	Brain	-0.62015	0.0328638
ENSDARG00000098391	1.0 ppm	Female	Brain	-0.618798	0.0352977
ENSDARG00000095294	1.0 ppm	Female	Brain	-0.618687	0.0332363
ENSDARG00000101584	1.0 ppm	Female	Brain	-0.617807	0.0167056
ENSDARG00000078529	1.0 ppm	Female	Brain	-0.616117	0.000102794
ENSDARG00000033802	1.0 ppm	Female	Brain	-0.615538	0.0469182
ENSDARG00000027750	1.0 ppm	Female	Brain	-0.614538	0.0207836
ENSDARG00000051955	1.0 ppm	Female	Brain	-0.614175	0.0122993
ENSDARG00000012261	1.0 ppm	Female	Brain	-0.613332	0.0159596
ENSDARG00000069998	1.0 ppm	Female	Brain	-0.61197	0.0150455
ENSDARG00000078179	1.0 ppm	Female	Brain	-0.609683	0.0455623
ENSDARG00000078006	1.0 ppm	Female	Brain	-0.60928	0.0469568
ENSDARG00000102744	1.0 ppm	Female	Brain	-0.601624	0.00654536
ENSDARG00000004173	1.0 ppm	Female	Brain	-0.601444	0.045843
ENSDARG00000019636	1.0 ppm	Female	Brain	-0.601098	0.0209239
ENSDARG00000056075	1.0 ppm	Female	Brain	-0.600893	0.00842601
ENSDARG00000005468	1.0 ppm	Female	Brain	-0.599378	0.027974
ENSDARG00000100677	1.0 ppm	Female	Brain	-0.597085	0.0260884
ENSDARG00000099812	1.0 ppm	Female	Brain	-0.594616	0.0376337
ENSDARG00000090194	1.0 ppm	Female	Brain	-0.594458	0.0200696
ENSDARG00000036394	1.0 ppm	Female	Brain	-0.594315	0.0180593
ENSDARG00000013371	1.0 ppm	Female	Brain	-0.593504	0.0439904
ENSDARG00000039123	1.0 ppm	Female	Brain	-0.592773	0.0218991
ENSDARG00000101631	1.0 ppm	Female	Brain	-0.591957	0.0164937
ENSDARG00000036107	1.0 ppm	Female	Brain	-0.59078	0.0353464
ENSDARG00000027803	1.0 ppm	Female	Brain	-0.590207	0.00492558
ENSDARG00000013853	1.0 ppm	Female	Brain	-0.589831	0.0334255
ENSDARG00000005172	1.0 ppm	Female	Brain	-0.589539	0.00578628
ENSDARG00000076239	1.0 ppm	Female	Brain	-0.588565	0.0467899
ENSDARG00000004378	1.0 ppm	Female	Brain	-0.587342	0.0321231
ENSDARG00000010681	1.0 ppm	Female	Brain	-0.586647	0.0390622
ENSDARG00000020442	1.0 ppm	Female	Brain	-0.586636	0.0320168
ENSDARG00000068484	1.0 ppm	Female	Brain	-0.584449	0.0101509
ENSDARG00000016875	1.0 ppm	Female	Brain	-0.583709	0.0139326
ENSDARG00000038643	1.0 ppm	Female	Brain	-0.582515	0.0470187
ENSDARG00000070810	1.0 ppm	Female	Brain	-0.581159	0.00891409
ENSDARG00000003573	1.0 ppm	Female	Brain	-0.579645	0.0447289
ENSDARG00000035043	1.0 ppm	Female	Brain	-0.578147	0.00859661
ENSDARG00000095459	1.0 ppm	Female	Brain	-0.577622	0.0389864
ENSDARG00000100823	1.0 ppm	Female	Brain	-0.577296	0.00766402
ENSDARG00000058379	1.0 ppm	Female	Brain	-0.577138	0.0499723
ENSDARG00000069065	1.0 ppm	Female	Brain	-0.577112	0.0212991
ENSDARG00000077664	1.0 ppm	Female	Brain	-0.57412	0.0173432
ENSDARG00000026053	1.0 ppm	Female	Brain	-0.572802	0.0226916
ENSDARG00000009806	1.0 ppm	Female	Brain	-0.572262	0.0333748
ENSDARG00000059057	1.0 ppm	Female	Brain	-0.571849	0.0103852
ENSDARG00000097503	1.0 ppm	Female	Brain	-0.569457	0.0376298
ENSDARG00000042658	1.0 ppm	Female	Brain	-0.56896	0.0274491
ENSDARG00000024124	1.0 ppm	Female	Brain	-0.568742	0.0231239
ENSDARG00000052012	1.0 ppm	Female	Brain	-0.568647	0.041004
ENSDARG00000078326	1.0 ppm	Female	Brain	-0.567054	0.0206447
ENSDARG00000101115	1.0 ppm	Female	Brain	-0.566631	0.00651567
ENSDARG00000093549	1.0 ppm	Female	Brain	-0.565068	0.0162082
ENSDARG00000093313	1.0 ppm	Female	Brain	-0.558955	0.0294227
ENSDARG00000070453	1.0 ppm	Female	Brain	-0.557484	0.0441659
ENSDARG00000040059	1.0 ppm	Female	Brain	-0.556517	0.03517
ENSDARG00000011196	1.0 ppm	Female	Brain	-0.556344	0.0490152
ENSDARG00000070222	1.0 ppm	Female	Brain	-0.55523	0.019333
ENSDARG00000013843	1.0 ppm	Female	Brain	-0.555116	0.0290522
ENSDARG00000068698	1.0 ppm	Female	Brain	-0.554906	0.0203482
ENSDARG00000029885	1.0 ppm	Female	Brain	-0.552798	0.0205628
ENSDARG00000058601	1.0 ppm	Female	Brain	-0.552667	0.0203392
ENSDARG00000021033	1.0 ppm	Female	Brain	-0.549082	0.0366442
ENSDARG00000034705	1.0 ppm	Female	Brain	-0.540077	0.00619213
ENSDARG00000069314	1.0 ppm	Female	Brain	-0.539923	0.0431472
ENSDARG00000009881	1.0 ppm	Female	Brain	-0.539416	0.0234423
ENSDARG00000018542	1.0 ppm	Female	Brain	-0.539147	0.0450529
ENSDARG00000002305	1.0 ppm	Female	Brain	-0.538682	0.00765175
ENSDARG00000103203	1.0 ppm	Female	Brain	-0.537119	0.00633938
ENSDARG00000101510	1.0 ppm	Female	Brain	-0.535612	0.0149177
ENSDARG00000063344	1.0 ppm	Female	Brain	-0.534841	0.020661
ENSDARG00000076221	1.0 ppm	Female	Brain	-0.534563	0.0322155
ENSDARG00000058606	1.0 ppm	Female	Brain	-0.533847	0.0422558
ENSDARG00000015315	1.0 ppm	Female	Brain	-0.532342	0.0324657
ENSDARG00000009505	1.0 ppm	Female	Brain	-0.532222	0.000894475
ENSDARG00000039980	1.0 ppm	Female	Brain	-0.532047	0.0462891
ENSDARG00000043663	1.0 ppm	Female	Brain	-0.529014	0.00249874
ENSDARG00000029722	1.0 ppm	Female	Brain	-0.52877	0.00930455
ENSDARG00000097011	1.0 ppm	Female	Brain	-0.527347	0.00693513
ENSDARG00000044255	1.0 ppm	Female	Brain	-0.526285	0.0401519
ENSDARG00000028067	1.0 ppm	Female	Brain	-0.525527	0.0268966
ENSDARG00000070916	1.0 ppm	Female	Brain	-0.518	0.0295403
ENSDARG00000099256	1.0 ppm	Female	Brain	-0.517414	0.0272717
ENSDARG00000055360	1.0 ppm	Female	Brain	-0.51706	0.0401286
ENSDARG00000036162	1.0 ppm	Female	Brain	-0.516081	0.019779
ENSDARG00000003208	1.0 ppm	Female	Brain	-0.514014	0.0134909
ENSDARG00000003487	1.0 ppm	Female	Brain	-0.512776	0.0239978
ENSDARG00000078694	1.0 ppm	Female	Brain	-0.511688	0.00811605
ENSDARG00000036820	1.0 ppm	Female	Brain	-0.511197	0.0407747
ENSDARG00000039650	1.0 ppm	Female	Brain	-0.510892	0.0301304
ENSDARG00000098224	1.0 ppm	Female	Brain	-0.507528	0.0214204
ENSDARG00000074611	1.0 ppm	Female	Brain	-0.507201	0.00895028
ENSDARG00000026871	1.0 ppm	Female	Brain	-0.507001	0.0308337
ENSDARG00000002369	1.0 ppm	Female	Brain	-0.506917	0.0100088
ENSDARG00000019307	1.0 ppm	Female	Brain	-0.505339	0.0361246
ENSDARG00000055989	1.0 ppm	Female	Brain	-0.504941	0.0433044
ENSDARG00000040822	1.0 ppm	Female	Brain	-0.504258	0.0181673
ENSDARG00000071060	1.0 ppm	Female	Brain	-0.502472	0.00535552
ENSDARG00000035325	1.0 ppm	Female	Brain	-0.500344	0.0492114
ENSDARG00000021569	1.0 ppm	Female	Brain	-0.500264	0.0382506
ENSDARG00000078847	1.0 ppm	Female	Brain	0.504222	0.0482557
ENSDARG00000097877	1.0 ppm	Female	Brain	0.504321	0.0477527
ENSDARG00000058220	1.0 ppm	Female	Brain	0.505085	0.0173992
ENSDARG00000035167	1.0 ppm	Female	Brain	0.505283	0.0362229
ENSDARG00000009735	1.0 ppm	Female	Brain	0.506849	0.0271895
ENSDARG00000076404	1.0 ppm	Female	Brain	0.507908	0.00556126
ENSDARG00000032802	1.0 ppm	Female	Brain	0.508409	0.0354432
ENSDARG00000032565	1.0 ppm	Female	Brain	0.50887	0.00942229
ENSDARG00000025789	1.0 ppm	Female	Brain	0.509537	0.00668072
ENSDARG00000075461	1.0 ppm	Female	Brain	0.510542	0.0435028
ENSDARG00000044155	1.0 ppm	Female	Brain	0.511579	0.045776
ENSDARG00000002656	1.0 ppm	Female	Brain	0.512379	0.00439761
ENSDARG00000102832	1.0 ppm	Female	Brain	0.51334	0.021947
ENSDARG00000008209	1.0 ppm	Female	Brain	0.513375	0.0225433
ENSDARG00000007824	1.0 ppm	Female	Brain	0.513501	0.00102091
ENSDARG00000055678	1.0 ppm	Female	Brain	0.513581	0.0207584
ENSDARG00000077811	1.0 ppm	Female	Brain	0.514334	2.03259e-05
ENSDARG00000045929	1.0 ppm	Female	Brain	0.516351	0.0034858
ENSDARG00000078992	1.0 ppm	Female	Brain	0.516715	0.0182065
ENSDARG00000088630	1.0 ppm	Female	Brain	0.517116	0.0269121
ENSDARG00000002552	1.0 ppm	Female	Brain	0.518128	0.022614
ENSDARG00000034493	1.0 ppm	Female	Brain	0.51929	0.00854955
ENSDARG00000005924	1.0 ppm	Female	Brain	0.519363	0.0111716
ENSDARG00000063144	1.0 ppm	Female	Brain	0.520114	0.00378262
ENSDARG00000074750	1.0 ppm	Female	Brain	0.520185	0.0168117
ENSDARG00000075806	1.0 ppm	Female	Brain	0.521189	0.0475196
ENSDARG00000051953	1.0 ppm	Female	Brain	0.521193	0.0472519
ENSDARG00000069397	1.0 ppm	Female	Brain	0.521478	0.0131198
ENSDARG00000016255	1.0 ppm	Female	Brain	0.521636	0.0101027
ENSDARG00000010029	1.0 ppm	Female	Brain	0.52274	0.0465617
ENSDARG00000053569	1.0 ppm	Female	Brain	0.526472	0.00683645
ENSDARG00000055900	1.0 ppm	Female	Brain	0.527889	0.00457785
ENSDARG00000102690	1.0 ppm	Female	Brain	0.529223	0.0432088
ENSDARG00000045414	1.0 ppm	Female	Brain	0.529891	0.00148606
ENSDARG00000077087	1.0 ppm	Female	Brain	0.531029	0.0254893
ENSDARG00000015240	1.0 ppm	Female	Brain	0.535256	0.00467688
ENSDARG00000051936	1.0 ppm	Female	Brain	0.537279	0.0440936
ENSDARG00000054259	1.0 ppm	Female	Brain	0.538013	0.0283186
ENSDARG00000029480	1.0 ppm	Female	Brain	0.539406	0.0442432
ENSDARG00000002230	1.0 ppm	Female	Brain	0.539494	0.000606219
ENSDARG00000102976	1.0 ppm	Female	Brain	0.539568	0.0231512
ENSDARG00000045308	1.0 ppm	Female	Brain	0.541892	0.0373482
ENSDARG00000087181	1.0 ppm	Female	Brain	0.542076	0.0160113
ENSDARG00000106631	1.0 ppm	Female	Brain	0.543738	0.0253413
ENSDARG00000008560	1.0 ppm	Female	Brain	0.546262	0.0484217
ENSDARG00000063299	1.0 ppm	Female	Brain	0.547303	0.00193192
ENSDARG00000088984	1.0 ppm	Female	Brain	0.547332	0.00490147
ENSDARG00000078272	1.0 ppm	Female	Brain	0.547926	0.0445885
ENSDARG00000063219	1.0 ppm	Female	Brain	0.550478	0.0353988
ENSDARG00000105441	1.0 ppm	Female	Brain	0.551002	0.0121495
ENSDARG00000060729	1.0 ppm	Female	Brain	0.552649	0.0125409
ENSDARG00000012495	1.0 ppm	Female	Brain	0.553426	0.031778
ENSDARG00000032458	1.0 ppm	Female	Brain	0.553746	0.0173691
ENSDARG00000004537	1.0 ppm	Female	Brain	0.553866	0.0153491
ENSDARG00000002791	1.0 ppm	Female	Brain	0.554236	0.00434376
ENSDARG00000043313	1.0 ppm	Female	Brain	0.554421	0.00840872
ENSDARG00000056979	1.0 ppm	Female	Brain	0.554993	0.00220734
ENSDARG00000052290	1.0 ppm	Female	Brain	0.555253	0.00633946
ENSDARG00000018809	1.0 ppm	Female	Brain	0.555508	0.00164965
ENSDARG00000092467	1.0 ppm	Female	Brain	0.555714	0.00127902
ENSDARG00000073931	1.0 ppm	Female	Brain	0.556725	0.0499714
ENSDARG00000013670	1.0 ppm	Female	Brain	0.556795	0.0391476
ENSDARG00000019529	1.0 ppm	Female	Brain	0.558028	0.00414385
ENSDARG00000017696	1.0 ppm	Female	Brain	0.558297	0.0338469
ENSDARG00000067925	1.0 ppm	Female	Brain	0.558376	0.0178483
ENSDARG00000018066	1.0 ppm	Female	Brain	0.558622	0.023729
ENSDARG00000061240	1.0 ppm	Female	Brain	0.559496	0.0368218
ENSDARG00000069742	1.0 ppm	Female	Brain	0.56074	0.031244
ENSDARG00000053695	1.0 ppm	Female	Brain	0.561984	0.0417162
ENSDARG00000007976	1.0 ppm	Female	Brain	0.562182	0.00585666
ENSDARG00000101471	1.0 ppm	Female	Brain	0.56473	0.0328523
ENSDARG00000099323	1.0 ppm	Female	Brain	0.567032	0.0356662
ENSDARG00000104314	1.0 ppm	Female	Brain	0.567685	0.0393948
ENSDARG00000040310	1.0 ppm	Female	Brain	0.571627	0.0168535
ENSDARG00000021899	1.0 ppm	Female	Brain	0.572473	0.0450138
ENSDARG00000105102	1.0 ppm	Female	Brain	0.572602	0.0358798
ENSDARG00000031763	1.0 ppm	Female	Brain	0.572822	0.0284878
ENSDARG00000018691	1.0 ppm	Female	Brain	0.572827	4.97923e-05
ENSDARG00000019614	1.0 ppm	Female	Brain	0.575483	0.0217156
ENSDARG00000021909	1.0 ppm	Female	Brain	0.575494	0.0280373
ENSDARG00000007369	1.0 ppm	Female	Brain	0.575961	0.0234677
ENSDARG00000036383	1.0 ppm	Female	Brain	0.576739	0.00231972
ENSDARG00000074730	1.0 ppm	Female	Brain	0.576801	0.0376169
ENSDARG00000032651	1.0 ppm	Female	Brain	0.577248	0.00293492
ENSDARG00000033259	1.0 ppm	Female	Brain	0.577296	0.00168689
ENSDARG00000052419	1.0 ppm	Female	Brain	0.577864	0.00220863
ENSDARG00000099885	1.0 ppm	Female	Brain	0.578073	0.0297732
ENSDARG00000003373	1.0 ppm	Female	Brain	0.578087	0.0389028
ENSDARG00000043644	1.0 ppm	Female	Brain	0.578156	0.0318548
ENSDARG00000052907	1.0 ppm	Female	Brain	0.580161	0.00528393
ENSDARG00000008413	1.0 ppm	Female	Brain	0.580536	0.00818506
ENSDARG00000076697	1.0 ppm	Female	Brain	0.580746	0.0447575
ENSDARG00000079665	1.0 ppm	Female	Brain	0.580895	0.0108407
ENSDARG00000069407	1.0 ppm	Female	Brain	0.581615	0.0307823
ENSDARG00000009764	1.0 ppm	Female	Brain	0.58205	0.0298306
ENSDARG00000033012	1.0 ppm	Female	Brain	0.582077	0.0329665
ENSDARG00000043247	1.0 ppm	Female	Brain	0.582931	0.0232195
ENSDARG00000017365	1.0 ppm	Female	Brain	0.585436	0.0138187
ENSDARG00000007561	1.0 ppm	Female	Brain	0.586311	0.026138
ENSDARG00000094010	1.0 ppm	Female	Brain	0.587939	0.0129124
ENSDARG00000068401	1.0 ppm	Female	Brain	0.589734	0.000974606
ENSDARG00000017315	1.0 ppm	Female	Brain	0.590004	0.00427052
ENSDARG00000041802	1.0 ppm	Female	Brain	0.590768	0.043607
ENSDARG00000007760	1.0 ppm	Female	Brain	0.592702	0.0151656
ENSDARG00000092359	1.0 ppm	Female	Brain	0.593585	0.0254798
ENSDARG00000062096	1.0 ppm	Female	Brain	0.593597	0.00968146
ENSDARG00000060238	1.0 ppm	Female	Brain	0.5937	0.0329354
ENSDARG00000088195	1.0 ppm	Female	Brain	0.59375	0.0145536
ENSDARG00000075252	1.0 ppm	Female	Brain	0.593967	0.0198068
ENSDARG00000074465	1.0 ppm	Female	Brain	0.59517	0.0261433
ENSDARG00000099555	1.0 ppm	Female	Brain	0.595422	0.0248442
ENSDARG00000074548	1.0 ppm	Female	Brain	0.596928	0.0456104
ENSDARG00000003398	1.0 ppm	Female	Brain	0.59785	0.0154617
ENSDARG00000057395	1.0 ppm	Female	Brain	0.599961	0.0340498
ENSDARG00000006219	1.0 ppm	Female	Brain	0.601753	0.038922
ENSDARG00000014939	1.0 ppm	Female	Brain	0.602604	0.0237872
ENSDARG00000032896	1.0 ppm	Female	Brain	0.602784	0.0388489
ENSDARG00000008275	1.0 ppm	Female	Brain	0.603158	0.0103757
ENSDARG00000079278	1.0 ppm	Female	Brain	0.607226	0.0441478
ENSDARG00000005606	1.0 ppm	Female	Brain	0.607927	0.0402655
ENSDARG00000051814	1.0 ppm	Female	Brain	0.608744	0.00298211
ENSDARG00000074311	1.0 ppm	Female	Brain	0.609161	0.00788353
ENSDARG00000027041	1.0 ppm	Female	Brain	0.609337	0.00596076
ENSDARG00000091042	1.0 ppm	Female	Brain	0.610266	0.00814706
ENSDARG00000005559	1.0 ppm	Female	Brain	0.611012	0.0115745
ENSDARG00000102773	1.0 ppm	Female	Brain	0.611828	0.0417957
ENSDARG00000096411	1.0 ppm	Female	Brain	0.614379	0.0295616
ENSDARG00000021808	1.0 ppm	Female	Brain	0.615955	0.0478961
ENSDARG00000098044	1.0 ppm	Female	Brain	0.616469	0.0184125
ENSDARG00000005485	1.0 ppm	Female	Brain	0.617496	0.0408677
ENSDARG00000043323	1.0 ppm	Female	Brain	0.61827	0.0315231
ENSDARG00000117259	1.0 ppm	Female	Brain	0.618438	0.0492033
ENSDARG00000053370	1.0 ppm	Female	Brain	0.618483	0.0276399
ENSDARG00000099280	1.0 ppm	Female	Brain	0.618844	0.0372014
ENSDARG00000061057	1.0 ppm	Female	Brain	0.619409	0.0111699
ENSDARG00000097187	1.0 ppm	Female	Brain	0.619652	0.0328326
ENSDARG00000068640	1.0 ppm	Female	Brain	0.620731	0.0166977
ENSDARG00000004597	1.0 ppm	Female	Brain	0.62281	0.0203539
ENSDARG00000046106	1.0 ppm	Female	Brain	0.623287	0.0399482
ENSDARG00000063684	1.0 ppm	Female	Brain	0.623405	0.0253204
ENSDARG00000062430	1.0 ppm	Female	Brain	0.626266	0.0481738
ENSDARG00000069113	1.0 ppm	Female	Brain	0.626523	0.0195961
ENSDARG00000102198	1.0 ppm	Female	Brain	0.627131	0.0455458
ENSDARG00000109820	1.0 ppm	Female	Brain	0.628409	0.000185948
ENSDARG00000104179	1.0 ppm	Female	Brain	0.629729	0.0394016
ENSDARG00000012892	1.0 ppm	Female	Brain	0.629845	0.0488821
ENSDARG00000025535	1.0 ppm	Female	Brain	0.63017	0.01564
ENSDARG00000088225	1.0 ppm	Female	Brain	0.630316	0.00415484
ENSDARG00000079742	1.0 ppm	Female	Brain	0.630339	0.049238
ENSDARG00000071652	1.0 ppm	Female	Brain	0.63071	0.0102875
ENSDARG00000023323	1.0 ppm	Female	Brain	0.631321	0.000313465
ENSDARG00000018967	1.0 ppm	Female	Brain	0.632142	0.0464136
ENSDARG00000062987	1.0 ppm	Female	Brain	0.633225	0.00703794
ENSDARG00000034117	1.0 ppm	Female	Brain	0.633756	0.0381253
ENSDARG00000037455	1.0 ppm	Female	Brain	0.634479	0.0122546
ENSDARG00000009262	1.0 ppm	Female	Brain	0.634539	0.0194475
ENSDARG00000062108	1.0 ppm	Female	Brain	0.635155	0.0100544
ENSDARG00000097264	1.0 ppm	Female	Brain	0.637245	0.0319913
ENSDARG00000058115	1.0 ppm	Female	Brain	0.637426	2.41104e-05
ENSDARG00000090381	1.0 ppm	Female	Brain	0.637766	0.0301971
ENSDARG00000056877	1.0 ppm	Female	Brain	0.638079	0.026733
ENSDARG00000009031	1.0 ppm	Female	Brain	0.639292	0.0235973
ENSDARG00000056175	1.0 ppm	Female	Brain	0.641369	0.00144691
ENSDARG00000074443	1.0 ppm	Female	Brain	0.641572	0.0241604
ENSDARG00000004692	1.0 ppm	Female	Brain	0.641652	0.0370297
ENSDARG00000042350	1.0 ppm	Female	Brain	0.643096	0.0443961
ENSDARG00000038801	1.0 ppm	Female	Brain	0.644771	0.0111872
ENSDARG00000098667	1.0 ppm	Female	Brain	0.645041	0.0387852
ENSDARG00000008372	1.0 ppm	Female	Brain	0.647067	0.0107094
ENSDARG00000098968	1.0 ppm	Female	Brain	0.647116	0.00918383
ENSDARG00000044924	1.0 ppm	Female	Brain	0.647313	0.0180004
ENSDARG00000039430	1.0 ppm	Female	Brain	0.647501	0.000249556
ENSDARG00000057013	1.0 ppm	Female	Brain	0.647911	0.0166649
ENSDARG00000057032	1.0 ppm	Female	Brain	0.648518	0.0254388
ENSDARG00000062962	1.0 ppm	Female	Brain	0.64854	0.00831941
ENSDARG00000074996	1.0 ppm	Female	Brain	0.650574	0.0457822
ENSDARG00000056621	1.0 ppm	Female	Brain	0.652779	0.00160224
ENSDARG00000094052	1.0 ppm	Female	Brain	0.652818	0.0320224
ENSDARG00000117621	1.0 ppm	Female	Brain	0.656082	0.0470322
ENSDARG00000075612	1.0 ppm	Female	Brain	0.657337	0.00681084
ENSDARG00000026875	1.0 ppm	Female	Brain	0.658179	0.00147577
ENSDARG00000045567	1.0 ppm	Female	Brain	0.658231	0.0271984
ENSDARG00000076357	1.0 ppm	Female	Brain	0.659499	0.0338583
ENSDARG00000086665	1.0 ppm	Female	Brain	0.661167	0.0112886
ENSDARG00000018460	1.0 ppm	Female	Brain	0.661767	0.00198203
ENSDARG00000055620	1.0 ppm	Female	Brain	0.662627	0.0447458
ENSDARG00000038064	1.0 ppm	Female	Brain	0.66298	0.000223595
ENSDARG00000015266	1.0 ppm	Female	Brain	0.663468	0.00149943
ENSDARG00000102891	1.0 ppm	Female	Brain	0.664631	0.0226987
ENSDARG00000027079	1.0 ppm	Female	Brain	0.665109	0.0310043
ENSDARG00000070543	1.0 ppm	Female	Brain	0.665707	0.00667415
ENSDARG00000008287	1.0 ppm	Female	Brain	0.666637	0.0301379
ENSDARG00000078132	1.0 ppm	Female	Brain	0.667367	0.0289769
ENSDARG00000102831	1.0 ppm	Female	Brain	0.667423	0.040996
ENSDARG00000108535	1.0 ppm	Female	Brain	0.668374	0.000935599
ENSDARG00000061373	1.0 ppm	Female	Brain	0.669845	0.0151974
ENSDARG00000056206	1.0 ppm	Female	Brain	0.671012	0.0043192
ENSDARG00000044847	1.0 ppm	Female	Brain	0.671714	0.021396
ENSDARG00000013795	1.0 ppm	Female	Brain	0.672043	0.0463577
ENSDARG00000088171	1.0 ppm	Female	Brain	0.673516	0.0299028
ENSDARG00000006791	1.0 ppm	Female	Brain	0.673523	0.0253455
ENSDARG00000042087	1.0 ppm	Female	Brain	0.673774	0.0039501
ENSDARG00000007045	1.0 ppm	Female	Brain	0.673797	0.0415286
ENSDARG00000059836	1.0 ppm	Female	Brain	0.674433	0.0497734
ENSDARG00000101481	1.0 ppm	Female	Brain	0.675402	0.0206362
ENSDARG00000060308	1.0 ppm	Female	Brain	0.675676	0.0176049
ENSDARG00000028786	1.0 ppm	Female	Brain	0.676427	0.0450705
ENSDARG00000019195	1.0 ppm	Female	Brain	0.677596	0.00634799
ENSDARG00000078078	1.0 ppm	Female	Brain	0.67784	0.0326652
ENSDARG00000002196	1.0 ppm	Female	Brain	0.678324	0.0449625
ENSDARG00000019842	1.0 ppm	Female	Brain	0.678837	0.0298434
ENSDARG00000003841	1.0 ppm	Female	Brain	0.679005	0.0266082
ENSDARG00000098046	1.0 ppm	Female	Brain	0.680048	0.0412914
ENSDARG00000102157	1.0 ppm	Female	Brain	0.683284	0.0475097
ENSDARG00000035570	1.0 ppm	Female	Brain	0.683915	0.0395512
ENSDARG00000013128	1.0 ppm	Female	Brain	0.684922	0.0398106
ENSDARG00000055690	1.0 ppm	Female	Brain	0.685478	0.0181842
ENSDARG00000053453	1.0 ppm	Female	Brain	0.685588	0.00282991
ENSDARG00000078011	1.0 ppm	Female	Brain	0.686188	0.0159333
ENSDARG00000003989	1.0 ppm	Female	Brain	0.688403	0.0363531
ENSDARG00000040469	1.0 ppm	Female	Brain	0.688468	0.0360147
ENSDARG00000078653	1.0 ppm	Female	Brain	0.688583	0.00822495
ENSDARG00000100821	1.0 ppm	Female	Brain	0.688848	0.0335033
ENSDARG00000052648	1.0 ppm	Female	Brain	0.688981	0.0339286
ENSDARG00000031768	1.0 ppm	Female	Brain	0.69045	0.00692947
ENSDARG00000074372	1.0 ppm	Female	Brain	0.691013	0.0454787
ENSDARG00000088277	1.0 ppm	Female	Brain	0.691907	0.0261697
ENSDARG00000034165	1.0 ppm	Female	Brain	0.692521	0.0225986
ENSDARG00000038868	1.0 ppm	Female	Brain	0.693573	0.0111398
ENSDARG00000080337	1.0 ppm	Female	Brain	0.693946	0.00864902
ENSDARG00000042467	1.0 ppm	Female	Brain	0.694584	0.0498879
ENSDARG00000019752	1.0 ppm	Female	Brain	0.69484	0.0273344
ENSDARG00000079962	1.0 ppm	Female	Brain	0.695744	0.0108957
ENSDARG00000076002	1.0 ppm	Female	Brain	0.696009	0.044184
ENSDARG00000060537	1.0 ppm	Female	Brain	0.696435	0.0450841
ENSDARG00000013607	1.0 ppm	Female	Brain	0.696702	0.0319224
ENSDARG00000061414	1.0 ppm	Female	Brain	0.69683	0.0343252
ENSDARG00000051763	1.0 ppm	Female	Brain	0.697033	0.0115335
ENSDARG00000013346	1.0 ppm	Female	Brain	0.697319	0.00103895
ENSDARG00000017773	1.0 ppm	Female	Brain	0.698273	0.0435151
ENSDARG00000037415	1.0 ppm	Female	Brain	0.699339	0.0480095
ENSDARG00000055113	1.0 ppm	Female	Brain	0.699348	0.0193289
ENSDARG00000069654	1.0 ppm	Female	Brain	0.700632	0.0489865
ENSDARG00000027172	1.0 ppm	Female	Brain	0.701137	0.0481512
ENSDARG00000052124	1.0 ppm	Female	Brain	0.70198	0.0332463
ENSDARG00000104435	1.0 ppm	Female	Brain	0.70217	0.0386828
ENSDARG00000017006	1.0 ppm	Female	Brain	0.70579	0.0498384
ENSDARG00000103505	1.0 ppm	Female	Brain	0.706171	0.0157926
ENSDARG00000011941	1.0 ppm	Female	Brain	0.706198	0.0304821
ENSDARG00000097767	1.0 ppm	Female	Brain	0.706357	0.0412015
ENSDARG00000061517	1.0 ppm	Female	Brain	0.706397	0.0288304
ENSDARG00000078675	1.0 ppm	Female	Brain	0.707326	3.79189e-05
ENSDARG00000009401	1.0 ppm	Female	Brain	0.707431	0.0283277
ENSDARG00000071059	1.0 ppm	Female	Brain	0.707855	0.0182051
ENSDARG00000079741	1.0 ppm	Female	Brain	0.70786	0.0260485
ENSDARG00000030173	1.0 ppm	Female	Brain	0.707883	0.0269348
ENSDARG00000104014	1.0 ppm	Female	Brain	0.707955	0.0486918
ENSDARG00000016396	1.0 ppm	Female	Brain	0.710036	0.0197803
ENSDARG00000097017	1.0 ppm	Female	Brain	0.711046	0.0169744
ENSDARG00000055561	1.0 ppm	Female	Brain	0.711363	0.0470473
ENSDARG00000079204	1.0 ppm	Female	Brain	0.712249	0.0125135
ENSDARG00000060297	1.0 ppm	Female	Brain	0.71265	0.00785557
ENSDARG00000093120	1.0 ppm	Female	Brain	0.71274	0.0436274
ENSDARG00000101256	1.0 ppm	Female	Brain	0.713149	0.0383751
ENSDARG00000086033	1.0 ppm	Female	Brain	0.713464	0.0158959
ENSDARG00000052897	1.0 ppm	Female	Brain	0.714079	0.0292947
ENSDARG00000077101	1.0 ppm	Female	Brain	0.714803	0.0480578
ENSDARG00000045789	1.0 ppm	Female	Brain	0.715183	0.0125836
ENSDARG00000100854	1.0 ppm	Female	Brain	0.716221	0.00779441
ENSDARG00000063169	1.0 ppm	Female	Brain	0.717507	0.0104752
ENSDARG00000060030	1.0 ppm	Female	Brain	0.71813	0.00322909
ENSDARG00000052423	1.0 ppm	Female	Brain	0.718515	0.00914805
ENSDARG00000020131	1.0 ppm	Female	Brain	0.719989	0.0494889
ENSDARG00000026548	1.0 ppm	Female	Brain	0.721683	0.0408387
ENSDARG00000102730	1.0 ppm	Female	Brain	0.722151	0.00809389
ENSDARG00000097572	1.0 ppm	Female	Brain	0.722463	0.0429182
ENSDARG00000099849	1.0 ppm	Female	Brain	0.722588	0.0307613
ENSDARG00000074332	1.0 ppm	Female	Brain	0.723389	0.0117896
ENSDARG00000041481	1.0 ppm	Female	Brain	0.72439	0.0295059
ENSDARG00000056659	1.0 ppm	Female	Brain	0.724884	0.00410559
ENSDARG00000068110	1.0 ppm	Female	Brain	0.725453	0.049518
ENSDARG00000069796	1.0 ppm	Female	Brain	0.725785	0.0496437
ENSDARG00000042990	1.0 ppm	Female	Brain	0.726059	0.0479647
ENSDARG00000057519	1.0 ppm	Female	Brain	0.726106	0.0438977
ENSDARG00000058644	1.0 ppm	Female	Brain	0.726113	0.0472953
ENSDARG00000010816	1.0 ppm	Female	Brain	0.726164	0.00366629
ENSDARG00000061692	1.0 ppm	Female	Brain	0.726443	0.0480877
ENSDARG00000059672	1.0 ppm	Female	Brain	0.726971	0.0300014
ENSDARG00000067601	1.0 ppm	Female	Brain	0.72722	0.0413761
ENSDARG00000041430	1.0 ppm	Female	Brain	0.727744	0.0479392
ENSDARG00000074746	1.0 ppm	Female	Brain	0.728049	0.0480461
ENSDARG00000075815	1.0 ppm	Female	Brain	0.728376	0.0485928
ENSDARG00000059738	1.0 ppm	Female	Brain	0.728467	0.0220621
ENSDARG00000010266	1.0 ppm	Female	Brain	0.729032	0.0231736
ENSDARG00000060496	1.0 ppm	Female	Brain	0.729216	0.0234298
ENSDARG00000052982	1.0 ppm	Female	Brain	0.729245	0.0486091
ENSDARG00000055288	1.0 ppm	Female	Brain	0.729682	0.0457914
ENSDARG00000069435	1.0 ppm	Female	Brain	0.730343	0.0459701
ENSDARG00000000370	1.0 ppm	Female	Brain	0.730489	0.0481674
ENSDARG00000075331	1.0 ppm	Female	Brain	0.730492	0.0450675
ENSDARG00000074258	1.0 ppm	Female	Brain	0.731656	0.0374572
ENSDARG00000014248	1.0 ppm	Female	Brain	0.731786	0.0478038
ENSDARG00000079780	1.0 ppm	Female	Brain	0.732728	0.0394743
ENSDARG00000086034	1.0 ppm	Female	Brain	0.73274	0.028594
ENSDARG00000103923	1.0 ppm	Female	Brain	0.733771	0.00591313
ENSDARG00000063250	1.0 ppm	Female	Brain	0.733821	0.0241833
ENSDARG00000028389	1.0 ppm	Female	Brain	0.734371	0.0439158
ENSDARG00000021979	1.0 ppm	Female	Brain	0.734414	0.0317599
ENSDARG00000038067	1.0 ppm	Female	Brain	0.734464	0.000380834
ENSDARG00000019013	1.0 ppm	Female	Brain	0.734626	0.0361129
ENSDARG00000015824	1.0 ppm	Female	Brain	0.734715	0.0464393
ENSDARG00000104497	1.0 ppm	Female	Brain	0.735008	0.00425757
ENSDARG00000002750	1.0 ppm	Female	Brain	0.735399	0.0146955
ENSDARG00000092659	1.0 ppm	Female	Brain	0.735812	0.0156299
ENSDARG00000060680	1.0 ppm	Female	Brain	0.735997	0.0461892
ENSDARG00000006773	1.0 ppm	Female	Brain	0.736304	0.00106793
ENSDARG00000036546	1.0 ppm	Female	Brain	0.736321	0.039845
ENSDARG00000032005	1.0 ppm	Female	Brain	0.736454	0.0440824
ENSDARG00000010936	1.0 ppm	Female	Brain	0.736491	0.0105752
ENSDARG00000116727	1.0 ppm	Female	Brain	0.737227	0.0431115
ENSDARG00000024575	1.0 ppm	Female	Brain	0.737847	0.035536
ENSDARG00000115869	1.0 ppm	Female	Brain	0.73855	0.0349166
ENSDARG00000003084	1.0 ppm	Female	Brain	0.738999	0.0300877
ENSDARG00000010181	1.0 ppm	Female	Brain	0.739781	0.0402079
ENSDARG00000035660	1.0 ppm	Female	Brain	0.739802	0.0432699
ENSDARG00000055754	1.0 ppm	Female	Brain	0.739939	0.00547656
ENSDARG00000026499	1.0 ppm	Female	Brain	0.740888	0.0450842
ENSDARG00000016939	1.0 ppm	Female	Brain	0.741334	0.0370174
ENSDARG00000098769	1.0 ppm	Female	Brain	0.741583	0.0328005
ENSDARG00000032737	1.0 ppm	Female	Brain	0.742305	0.0397959
ENSDARG00000075376	1.0 ppm	Female	Brain	0.74243	0.0445431
ENSDARG00000040547	1.0 ppm	Female	Brain	0.743886	0.0245366
ENSDARG00000062462	1.0 ppm	Female	Brain	0.744238	0.0411119
ENSDARG00000027065	1.0 ppm	Female	Brain	0.744509	1.00406e-06
ENSDARG00000063445	1.0 ppm	Female	Brain	0.744746	0.0293902
ENSDARG00000061093	1.0 ppm	Female	Brain	0.746359	0.0350018
ENSDARG00000055223	1.0 ppm	Female	Brain	0.746455	0.0259068
ENSDARG00000040452	1.0 ppm	Female	Brain	0.746565	0.00149135
ENSDARG00000002607	1.0 ppm	Female	Brain	0.747311	0.0400148
ENSDARG00000060521	1.0 ppm	Female	Brain	0.747517	0.0381262
ENSDARG00000053431	1.0 ppm	Female	Brain	0.747794	0.0226046
ENSDARG00000005775	1.0 ppm	Female	Brain	0.747813	0.0150818
ENSDARG00000000472	1.0 ppm	Female	Brain	0.747966	0.0378389
ENSDARG00000075571	1.0 ppm	Female	Brain	0.74801	0.0392601
ENSDARG00000103739	1.0 ppm	Female	Brain	0.748197	0.0221119
ENSDARG00000055052	1.0 ppm	Female	Brain	0.74854	0.0140022
ENSDARG00000006584	1.0 ppm	Female	Brain	0.748549	0.00992269
ENSDARG00000001154	1.0 ppm	Female	Brain	0.749196	0.0183275
ENSDARG00000059832	1.0 ppm	Female	Brain	0.749725	0.00563438
ENSDARG00000106579	1.0 ppm	Female	Brain	0.749937	0.0375411
ENSDARG00000076571	1.0 ppm	Female	Brain	0.750627	0.00753578
ENSDARG00000073841	1.0 ppm	Female	Brain	0.751126	0.00694311
ENSDARG00000034321	1.0 ppm	Female	Brain	0.751186	0.0163205
ENSDARG00000019341	1.0 ppm	Female	Brain	0.751667	0.0174956
ENSDARG00000076729	1.0 ppm	Female	Brain	0.751766	0.0228949
ENSDARG00000031954	1.0 ppm	Female	Brain	0.751981	0.0415173
ENSDARG00000019743	1.0 ppm	Female	Brain	0.751983	0.033715
ENSDARG00000062765	1.0 ppm	Female	Brain	0.752731	0.00581018
ENSDARG00000074131	1.0 ppm	Female	Brain	0.753367	0.0295617
ENSDARG00000026723	1.0 ppm	Female	Brain	0.754063	0.0213216
ENSDARG00000009689	1.0 ppm	Female	Brain	0.755925	0.0229304
ENSDARG00000035146	1.0 ppm	Female	Brain	0.755955	0.0408691
ENSDARG00000075347	1.0 ppm	Female	Brain	0.7562	0.0115867
ENSDARG00000062991	1.0 ppm	Female	Brain	0.756581	0.0129348
ENSDARG00000098349	1.0 ppm	Female	Brain	0.757093	0.000427952
ENSDARG00000009958	1.0 ppm	Female	Brain	0.757715	0.0138941
ENSDARG00000091130	1.0 ppm	Female	Brain	0.758409	0.0393906
ENSDARG00000039142	1.0 ppm	Female	Brain	0.758579	0.00374909
ENSDARG00000016256	1.0 ppm	Female	Brain	0.76056	0.00502102
ENSDARG00000058801	1.0 ppm	Female	Brain	0.760971	0.000345072
ENSDARG00000044144	1.0 ppm	Female	Brain	0.761198	0.0124792
ENSDARG00000111920	1.0 ppm	Female	Brain	0.761331	0.0115136
ENSDARG00000014004	1.0 ppm	Female	Brain	0.761652	3.17397e-05
ENSDARG00000113702	1.0 ppm	Female	Brain	0.761789	0.0042472
ENSDARG00000074275	1.0 ppm	Female	Brain	0.762119	0.0285752
ENSDARG00000007184	1.0 ppm	Female	Brain	0.762685	0.000549748
ENSDARG00000044569	1.0 ppm	Female	Brain	0.763573	0.0389497
ENSDARG00000094469	1.0 ppm	Female	Brain	0.764061	0.0369953
ENSDARG00000013020	1.0 ppm	Female	Brain	0.764321	0.0387578
ENSDARG00000009930	1.0 ppm	Female	Brain	0.764896	0.0370462
ENSDARG00000103588	1.0 ppm	Female	Brain	0.764896	0.0385793
ENSDARG00000101236	1.0 ppm	Female	Brain	0.765023	0.0356296
ENSDARG00000087956	1.0 ppm	Female	Brain	0.765696	0.0376338
ENSDARG00000063180	1.0 ppm	Female	Brain	0.765966	0.0292731
ENSDARG00000093357	1.0 ppm	Female	Brain	0.766131	0.0340946
ENSDARG00000012833	1.0 ppm	Female	Brain	0.766613	0.0052897
ENSDARG00000110874	1.0 ppm	Female	Brain	0.766706	0.0313001
ENSDARG00000040633	1.0 ppm	Female	Brain	0.766885	0.0129207
ENSDARG00000098074	1.0 ppm	Female	Brain	0.767215	0.0330894
ENSDARG00000060309	1.0 ppm	Female	Brain	0.767406	0.0274074
ENSDARG00000060885	1.0 ppm	Female	Brain	0.767958	0.0325605
ENSDARG00000045802	1.0 ppm	Female	Brain	0.76841	0.0277674
ENSDARG00000043094	1.0 ppm	Female	Brain	0.769572	0.031647
ENSDARG00000099758	1.0 ppm	Female	Brain	0.770472	0.0172839
ENSDARG00000075858	1.0 ppm	Female	Brain	0.771353	0.019018
ENSDARG00000054984	1.0 ppm	Female	Brain	0.772325	0.0341807
ENSDARG00000056181	1.0 ppm	Female	Brain	0.772642	0.0275996
ENSDARG00000002600	1.0 ppm	Female	Brain	0.773222	0.0296186
ENSDARG00000024017	1.0 ppm	Female	Brain	0.77326	0.0223958
ENSDARG00000078688	1.0 ppm	Female	Brain	0.773688	0.0337938
ENSDARG00000038917	1.0 ppm	Female	Brain	0.773753	0.0305241
ENSDARG00000001881	1.0 ppm	Female	Brain	0.774201	0.0363002
ENSDARG00000098856	1.0 ppm	Female	Brain	0.774384	0.0202184
ENSDARG00000074309	1.0 ppm	Female	Brain	0.775108	0.028536
ENSDARG00000071629	1.0 ppm	Female	Brain	0.775189	0.0340826
ENSDARG00000104958	1.0 ppm	Female	Brain	0.775598	0.0354102
ENSDARG00000075110	1.0 ppm	Female	Brain	0.776582	0.027493
ENSDARG00000017931	1.0 ppm	Female	Brain	0.777328	0.0234063
ENSDARG00000099630	1.0 ppm	Female	Brain	0.777718	0.0313629
ENSDARG00000088343	1.0 ppm	Female	Brain	0.778024	0.0230232
ENSDARG00000074337	1.0 ppm	Female	Brain	0.778075	0.0231356
ENSDARG00000076014	1.0 ppm	Female	Brain	0.778517	0.0240835
ENSDARG00000098432	1.0 ppm	Female	Brain	0.779928	0.0349064
ENSDARG00000101093	1.0 ppm	Female	Brain	0.780008	0.0328284
ENSDARG00000060941	1.0 ppm	Female	Brain	0.780706	0.0304125
ENSDARG00000079581	1.0 ppm	Female	Brain	0.781793	0.0335467
ENSDARG00000101982	1.0 ppm	Female	Brain	0.783676	0.00654253
ENSDARG00000063553	1.0 ppm	Female	Brain	0.78523	0.000342872
ENSDARG00000056490	1.0 ppm	Female	Brain	0.785695	0.00327974
ENSDARG00000099841	1.0 ppm	Female	Brain	0.786075	0.00538308
ENSDARG00000099078	1.0 ppm	Female	Brain	0.787415	0.0332381
ENSDARG00000063005	1.0 ppm	Female	Brain	0.787469	0.0329087
ENSDARG00000058270	1.0 ppm	Female	Brain	0.787787	0.0297153
ENSDARG00000105121	1.0 ppm	Female	Brain	0.787876	0.00767451
ENSDARG00000102797	1.0 ppm	Female	Brain	0.787913	0.0288754
ENSDARG00000008503	1.0 ppm	Female	Brain	0.788757	8.8999e-05
ENSDARG00000036695	1.0 ppm	Female	Brain	0.788834	0.0194137
ENSDARG00000025309	1.0 ppm	Female	Brain	0.790011	0.0308859
ENSDARG00000040024	1.0 ppm	Female	Brain	0.790023	0.0324652
ENSDARG00000075853	1.0 ppm	Female	Brain	0.790115	0.0282141
ENSDARG00000063075	1.0 ppm	Female	Brain	0.790986	0.0306072
ENSDARG00000056467	1.0 ppm	Female	Brain	0.79117	0.0256731
ENSDARG00000077648	1.0 ppm	Female	Brain	0.791527	0.021731
ENSDARG00000061445	1.0 ppm	Female	Brain	0.791687	0.0177917
ENSDARG00000068965	1.0 ppm	Female	Brain	0.792674	0.0320802
ENSDARG00000077862	1.0 ppm	Female	Brain	0.792851	0.0317171
ENSDARG00000019116	1.0 ppm	Female	Brain	0.79318	0.018753
ENSDARG00000032155	1.0 ppm	Female	Brain	0.794221	0.0251867
ENSDARG00000098903	1.0 ppm	Female	Brain	0.794638	0.0286142
ENSDARG00000055965	1.0 ppm	Female	Brain	0.794845	0.0229236
ENSDARG00000035990	1.0 ppm	Female	Brain	0.79487	0.0178599
ENSDARG00000018257	1.0 ppm	Female	Brain	0.794912	0.0194035
ENSDARG00000104810	1.0 ppm	Female	Brain	0.795201	0.0197754
ENSDARG00000037905	1.0 ppm	Female	Brain	0.795953	0.0309154
ENSDARG00000052766	1.0 ppm	Female	Brain	0.795955	0.0196545
ENSDARG00000031348	1.0 ppm	Female	Brain	0.796324	0.0178635
ENSDARG00000096867	1.0 ppm	Female	Brain	0.796777	0.0300219
ENSDARG00000074073	1.0 ppm	Female	Brain	0.797487	0.00757777
ENSDARG00000040684	1.0 ppm	Female	Brain	0.798809	0.0144127
ENSDARG00000101667	1.0 ppm	Female	Brain	0.799026	0.0307109
ENSDARG00000098612	1.0 ppm	Female	Brain	0.799445	0.0147345
ENSDARG00000074812	1.0 ppm	Female	Brain	0.800029	0.00744564
ENSDARG00000059596	1.0 ppm	Female	Brain	0.800371	0.00466389
ENSDARG00000075285	1.0 ppm	Female	Brain	0.800446	0.0301071
ENSDARG00000017780	1.0 ppm	Female	Brain	0.801698	0.0301451
ENSDARG00000055770	1.0 ppm	Female	Brain	0.801699	0.0162209
ENSDARG00000062173	1.0 ppm	Female	Brain	0.802941	0.00775595
ENSDARG00000040644	1.0 ppm	Female	Brain	0.803318	0.028701
ENSDARG00000005670	1.0 ppm	Female	Brain	0.803637	0.0216461
ENSDARG00000015627	1.0 ppm	Female	Brain	0.803754	0.0176788
ENSDARG00000101188	1.0 ppm	Female	Brain	0.80445	0.029262
ENSDARG00000052341	1.0 ppm	Female	Brain	0.806024	0.0282014
ENSDARG00000060566	1.0 ppm	Female	Brain	0.806031	0.0281093
ENSDARG00000095301	1.0 ppm	Female	Brain	0.806581	0.0156483
ENSDARG00000032013	1.0 ppm	Female	Brain	0.806593	0.0147533
ENSDARG00000035706	1.0 ppm	Female	Brain	0.80762	0.0289314
ENSDARG00000102458	1.0 ppm	Female	Brain	0.80815	0.0287302
ENSDARG00000039899	1.0 ppm	Female	Brain	0.810227	0.026751
ENSDARG00000037060	1.0 ppm	Female	Brain	0.810713	0.0260727
ENSDARG00000105088	1.0 ppm	Female	Brain	0.810857	8.84621e-05
ENSDARG00000079611	1.0 ppm	Female	Brain	0.811442	0.0239214
ENSDARG00000076135	1.0 ppm	Female	Brain	0.812298	0.0229959
ENSDARG00000116937	1.0 ppm	Female	Brain	0.812504	0.0217404
ENSDARG00000038207	1.0 ppm	Female	Brain	0.81393	0.0277383
ENSDARG00000086746	1.0 ppm	Female	Brain	0.813992	0.0167612
ENSDARG00000040854	1.0 ppm	Female	Brain	0.813993	0.00407391
ENSDARG00000007461	1.0 ppm	Female	Brain	0.814102	0.0267418
ENSDARG00000098057	1.0 ppm	Female	Brain	0.815189	0.0202269
ENSDARG00000008784	1.0 ppm	Female	Brain	0.815299	0.0157766
ENSDARG00000090982	1.0 ppm	Female	Brain	0.81576	5.7523e-05
ENSDARG00000059475	1.0 ppm	Female	Brain	0.815838	0.0216664
ENSDARG00000025325	1.0 ppm	Female	Brain	0.817815	0.0213627
ENSDARG00000042518	1.0 ppm	Female	Brain	0.818508	0.00088397
ENSDARG00000055698	1.0 ppm	Female	Brain	0.819038	0.000717529
ENSDARG00000058108	1.0 ppm	Female	Brain	0.819472	0.0181149
ENSDARG00000094171	1.0 ppm	Female	Brain	0.81964	0.0266115
ENSDARG00000062744	1.0 ppm	Female	Brain	0.819867	0.01889
ENSDARG00000092027	1.0 ppm	Female	Brain	0.819873	0.0254469
ENSDARG00000061458	1.0 ppm	Female	Brain	0.819908	0.00117726
ENSDARG00000070522	1.0 ppm	Female	Brain	0.820405	0.018539
ENSDARG00000074310	1.0 ppm	Female	Brain	0.821145	0.0170396
ENSDARG00000009733	1.0 ppm	Female	Brain	0.821506	0.0255555
ENSDARG00000058114	1.0 ppm	Female	Brain	0.821605	0.0256666
ENSDARG00000042492	1.0 ppm	Female	Brain	0.821977	0.0137593
ENSDARG00000061368	1.0 ppm	Female	Brain	0.821978	0.00538415
ENSDARG00000099487	1.0 ppm	Female	Brain	0.822832	0.0241763
ENSDARG00000039093	1.0 ppm	Female	Brain	0.823426	0.00660171
ENSDARG00000101059	1.0 ppm	Female	Brain	0.82352	0.0167205
ENSDARG00000074424	1.0 ppm	Female	Brain	0.824297	0.0258193
ENSDARG00000059473	1.0 ppm	Female	Brain	0.824423	0.0058107
ENSDARG00000040853	1.0 ppm	Female	Brain	0.825582	0.00602489
ENSDARG00000116815	1.0 ppm	Female	Brain	0.826133	0.0205885
ENSDARG00000100981	1.0 ppm	Female	Brain	0.826472	0.0253018
ENSDARG00000012076	1.0 ppm	Female	Brain	0.827246	0.0251669
ENSDARG00000052020	1.0 ppm	Female	Brain	0.828065	0.0225598
ENSDARG00000032221	1.0 ppm	Female	Brain	0.828906	0.000830395
ENSDARG00000032261	1.0 ppm	Female	Brain	0.830139	0.022846
ENSDARG00000061328	1.0 ppm	Female	Brain	0.830365	0.0120665
ENSDARG00000058701	1.0 ppm	Female	Brain	0.831034	0.00518872
ENSDARG00000014302	1.0 ppm	Female	Brain	0.831276	0.00511108
ENSDARG00000109715	1.0 ppm	Female	Brain	0.831698	0.0185824
ENSDARG00000069171	1.0 ppm	Female	Brain	0.831997	0.0108125
ENSDARG00000014169	1.0 ppm	Female	Brain	0.832256	0.024296
ENSDARG00000078187	1.0 ppm	Female	Brain	0.833257	0.0220247
ENSDARG00000104023	1.0 ppm	Female	Brain	0.83418	0.0193447
ENSDARG00000060303	1.0 ppm	Female	Brain	0.834466	0.0229929
ENSDARG00000095170	1.0 ppm	Female	Brain	0.835774	0.0041433
ENSDARG00000062449	1.0 ppm	Female	Brain	0.837073	0.00742919
ENSDARG00000061635	1.0 ppm	Female	Brain	0.837576	0.00227394
ENSDARG00000027797	1.0 ppm	Female	Brain	0.838552	0.0223224
ENSDARG00000013813	1.0 ppm	Female	Brain	0.839037	0.0209208
ENSDARG00000009493	1.0 ppm	Female	Brain	0.839208	0.022401
ENSDARG00000086300	1.0 ppm	Female	Brain	0.839573	0.0227132
ENSDARG00000103609	1.0 ppm	Female	Brain	0.839931	0.0231286
ENSDARG00000102584	1.0 ppm	Female	Brain	0.841139	0.0217694
ENSDARG00000059368	1.0 ppm	Female	Brain	0.841613	0.0177171
ENSDARG00000009941	1.0 ppm	Female	Brain	0.842068	0.018666
ENSDARG00000026387	1.0 ppm	Female	Brain	0.843179	0.0210599
ENSDARG00000059886	1.0 ppm	Female	Brain	0.844809	0.00229659
ENSDARG00000097576	1.0 ppm	Female	Brain	0.845073	0.0103889
ENSDARG00000003429	1.0 ppm	Female	Brain	0.845316	0.012835
ENSDARG00000004574	1.0 ppm	Female	Brain	0.845682	0.0222072
ENSDARG00000109726	1.0 ppm	Female	Brain	0.846606	0.00525275
ENSDARG00000028628	1.0 ppm	Female	Brain	0.846998	0.013175
ENSDARG00000056163	1.0 ppm	Female	Brain	0.847178	0.0218826
ENSDARG00000069261	1.0 ppm	Female	Brain	0.848611	0.00620167
ENSDARG00000039486	1.0 ppm	Female	Brain	0.849082	0.0140777
ENSDARG00000037068	1.0 ppm	Female	Brain	0.849574	0.0191015
ENSDARG00000059818	1.0 ppm	Female	Brain	0.849609	0.0196374
ENSDARG00000078902	1.0 ppm	Female	Brain	0.850758	0.000233875
ENSDARG00000075491	1.0 ppm	Female	Brain	0.851912	0.000985227
ENSDARG00000010098	1.0 ppm	Female	Brain	0.851961	0.0185823
ENSDARG00000103190	1.0 ppm	Female	Brain	0.852168	0.015124
ENSDARG00000089860	1.0 ppm	Female	Brain	0.854374	0.0188802
ENSDARG00000077229	1.0 ppm	Female	Brain	0.854575	0.012213
ENSDARG00000044954	1.0 ppm	Female	Brain	0.854632	0.0204034
ENSDARG00000068729	1.0 ppm	Female	Brain	0.854831	0.0206992
ENSDARG00000001835	1.0 ppm	Female	Brain	0.85623	0.0132442
ENSDARG00000059809	1.0 ppm	Female	Brain	0.856702	0.00429704
ENSDARG00000110142	1.0 ppm	Female	Brain	0.856956	0.0119811
ENSDARG00000014218	1.0 ppm	Female	Brain	0.858033	0.010427
ENSDARG00000014946	1.0 ppm	Female	Brain	0.86025	0.0148955
ENSDARG00000102153	1.0 ppm	Female	Brain	0.860276	0.00947968
ENSDARG00000104727	1.0 ppm	Female	Brain	0.86125	0.0191226
ENSDARG00000032577	1.0 ppm	Female	Brain	0.861259	0.0184999
ENSDARG00000045415	1.0 ppm	Female	Brain	0.864617	0.00978812
ENSDARG00000042115	1.0 ppm	Female	Brain	0.864843	0.00153929
ENSDARG00000104767	1.0 ppm	Female	Brain	0.867476	0.0167493
ENSDARG00000088825	1.0 ppm	Female	Brain	0.869088	0.0050111
ENSDARG00000104937	1.0 ppm	Female	Brain	0.869504	0.018205
ENSDARG00000007398	1.0 ppm	Female	Brain	0.869788	0.0177545
ENSDARG00000076174	1.0 ppm	Female	Brain	0.870333	0.0159481
ENSDARG00000099653	1.0 ppm	Female	Brain	0.870436	0.0159491
ENSDARG00000093572	1.0 ppm	Female	Brain	0.873194	0.0156695
ENSDARG00000032157	1.0 ppm	Female	Brain	0.874288	0.0179426
ENSDARG00000003403	1.0 ppm	Female	Brain	0.876899	0.00430625
ENSDARG00000070818	1.0 ppm	Female	Brain	0.877434	0.0175814
ENSDARG00000021383	1.0 ppm	Female	Brain	0.877875	0.00966392
ENSDARG00000100398	1.0 ppm	Female	Brain	0.880483	0.0148481
ENSDARG00000070839	1.0 ppm	Female	Brain	0.881171	0.00699692
ENSDARG00000036569	1.0 ppm	Female	Brain	0.881437	0.0128731
ENSDARG00000074644	1.0 ppm	Female	Brain	0.88205	0.0170365
ENSDARG00000015985	1.0 ppm	Female	Brain	0.882172	0.017057
ENSDARG00000014287	1.0 ppm	Female	Brain	0.882532	0.000238897
ENSDARG00000010844	1.0 ppm	Female	Brain	0.884103	0.00522916
ENSDARG00000060539	1.0 ppm	Female	Brain	0.88521	0.0161534
ENSDARG00000067784	1.0 ppm	Female	Brain	0.885579	0.016635
ENSDARG00000076829	1.0 ppm	Female	Brain	0.885945	0.0124939
ENSDARG00000069440	1.0 ppm	Female	Brain	0.886721	0.00536893
ENSDARG00000031387	1.0 ppm	Female	Brain	0.886817	0.0138891
ENSDARG00000057921	1.0 ppm	Female	Brain	0.887014	0.00197043
ENSDARG00000104296	1.0 ppm	Female	Brain	0.887158	0.0152275
ENSDARG00000092067	1.0 ppm	Female	Brain	0.887793	0.000109984
ENSDARG00000062634	1.0 ppm	Female	Brain	0.888876	0.00816831
ENSDARG00000017254	1.0 ppm	Female	Brain	0.889367	0.016027
ENSDARG00000101813	1.0 ppm	Female	Brain	0.889793	0.000181615
ENSDARG00000070498	1.0 ppm	Female	Brain	0.892056	5.7982e-05
ENSDARG00000092716	1.0 ppm	Female	Brain	0.892296	0.015437
ENSDARG00000063258	1.0 ppm	Female	Brain	0.893083	0.0119753
ENSDARG00000075928	1.0 ppm	Female	Brain	0.893442	0.000502193
ENSDARG00000090747	1.0 ppm	Female	Brain	0.894213	0.0122265
ENSDARG00000103800	1.0 ppm	Female	Brain	0.894562	0.000343419
ENSDARG00000100607	1.0 ppm	Female	Brain	0.894573	0.0131587
ENSDARG00000062799	1.0 ppm	Female	Brain	0.895173	0.00885534
ENSDARG00000061602	1.0 ppm	Female	Brain	0.895703	0.00706481
ENSDARG00000110940	1.0 ppm	Female	Brain	0.896877	0.0152683
ENSDARG00000014875	1.0 ppm	Female	Brain	0.896934	0.0143517
ENSDARG00000029761	1.0 ppm	Female	Brain	0.897007	0.0103444
ENSDARG00000042846	1.0 ppm	Female	Brain	0.89793	0.00277611
ENSDARG00000090721	1.0 ppm	Female	Brain	0.899123	0.0115287
ENSDARG00000053617	1.0 ppm	Female	Brain	0.899257	0.00715425
ENSDARG00000087421	1.0 ppm	Female	Brain	0.899348	0.0110386
ENSDARG00000067605	1.0 ppm	Female	Brain	0.90305	0.0103316
ENSDARG00000101445	1.0 ppm	Female	Brain	0.903484	0.00408945
ENSDARG00000061040	1.0 ppm	Female	Brain	0.903974	0.0014588
ENSDARG00000063197	1.0 ppm	Female	Brain	0.90408	0.0118731
ENSDARG00000073704	1.0 ppm	Female	Brain	0.904981	0.0037807
ENSDARG00000003290	1.0 ppm	Female	Brain	0.905076	0.0019942
ENSDARG00000018907	1.0 ppm	Female	Brain	0.905916	0.0114315
ENSDARG00000077134	1.0 ppm	Female	Brain	0.906013	0.0102534
ENSDARG00000069484	1.0 ppm	Female	Brain	0.906425	0.00124333
ENSDARG00000100082	1.0 ppm	Female	Brain	0.906811	0.00695565
ENSDARG00000016868	1.0 ppm	Female	Brain	0.908374	0.0139355
ENSDARG00000043835	1.0 ppm	Female	Brain	0.90847	0.0102809
ENSDARG00000060641	1.0 ppm	Female	Brain	0.908916	0.0127898
ENSDARG00000070575	1.0 ppm	Female	Brain	0.911468	0.0072551
ENSDARG00000005834	1.0 ppm	Female	Brain	0.912978	0.013497
ENSDARG00000100851	1.0 ppm	Female	Brain	0.913417	0.000240883
ENSDARG00000076068	1.0 ppm	Female	Brain	0.913946	0.000778044
ENSDARG00000105490	1.0 ppm	Female	Brain	0.914833	0.0102491
ENSDARG00000100000	1.0 ppm	Female	Brain	0.9157	0.00113973
ENSDARG00000027082	1.0 ppm	Female	Brain	0.916132	0.0131162
ENSDARG00000053454	1.0 ppm	Female	Brain	0.917302	0.0102242
ENSDARG00000111110	1.0 ppm	Female	Brain	0.918251	9.49757e-05
ENSDARG00000063314	1.0 ppm	Female	Brain	0.919635	0.00350817
ENSDARG00000004307	1.0 ppm	Female	Brain	0.919909	0.0126693
ENSDARG00000098871	1.0 ppm	Female	Brain	0.920737	0.012776
ENSDARG00000043241	1.0 ppm	Female	Brain	0.920955	0.0118724
ENSDARG00000090190	1.0 ppm	Female	Brain	0.921881	0.00866866
ENSDARG00000042703	1.0 ppm	Female	Brain	0.922755	0.0125883
ENSDARG00000062174	1.0 ppm	Female	Brain	0.926445	0.0028622
ENSDARG00000092243	1.0 ppm	Female	Brain	0.926856	0.00810533
ENSDARG00000014527	1.0 ppm	Female	Brain	0.929273	0.011931
ENSDARG00000015174	1.0 ppm	Female	Brain	0.929394	0.000563631
ENSDARG00000073753	1.0 ppm	Female	Brain	0.929461	0.00600354
ENSDARG00000061746	1.0 ppm	Female	Brain	0.930074	0.00835956
ENSDARG00000036446	1.0 ppm	Female	Brain	0.931731	0.00799166
ENSDARG00000059939	1.0 ppm	Female	Brain	0.932556	0.00367267
ENSDARG00000055713	1.0 ppm	Female	Brain	0.932694	0.00987026
ENSDARG00000075248	1.0 ppm	Female	Brain	0.932804	0.00940543
ENSDARG00000102379	1.0 ppm	Female	Brain	0.932988	0.0115804
ENSDARG00000078123	1.0 ppm	Female	Brain	0.934999	0.00875662
ENSDARG00000055154	1.0 ppm	Female	Brain	0.935268	0.0111291
ENSDARG00000053586	1.0 ppm	Female	Brain	0.935562	0.000795998
ENSDARG00000105288	1.0 ppm	Female	Brain	0.935564	0.0060813
ENSDARG00000038855	1.0 ppm	Female	Brain	0.93642	4.74548e-07
ENSDARG00000074041	1.0 ppm	Female	Brain	0.937324	0.000749978
ENSDARG00000100467	1.0 ppm	Female	Brain	0.938946	0.0048501
ENSDARG00000032865	1.0 ppm	Female	Brain	0.939569	4.53093e-05
ENSDARG00000089138	1.0 ppm	Female	Brain	0.9409	0.00967306
ENSDARG00000008212	1.0 ppm	Female	Brain	0.942701	0.00527424
ENSDARG00000112435	1.0 ppm	Female	Brain	0.943713	0.00280736
ENSDARG00000060095	1.0 ppm	Female	Brain	0.944637	0.0105575
ENSDARG00000104295	1.0 ppm	Female	Brain	0.944838	0.0062491
ENSDARG00000103795	1.0 ppm	Female	Brain	0.94568	0.0102422
ENSDARG00000044053	1.0 ppm	Female	Brain	0.945752	0.00525923
ENSDARG00000055429	1.0 ppm	Female	Brain	0.948451	0.00980193
ENSDARG00000012586	1.0 ppm	Female	Brain	0.948638	0.00501554
ENSDARG00000042123	1.0 ppm	Female	Brain	0.950324	0.00279343
ENSDARG00000016866	1.0 ppm	Female	Brain	0.950473	0.00796808
ENSDARG00000100715	1.0 ppm	Female	Brain	0.950917	0.00432917
ENSDARG00000059287	1.0 ppm	Female	Brain	0.951159	0.00907323
ENSDARG00000010023	1.0 ppm	Female	Brain	0.951197	0.00654393
ENSDARG00000008593	1.0 ppm	Female	Brain	0.951488	0.00368633
ENSDARG00000009796	1.0 ppm	Female	Brain	0.951973	0.00720752
ENSDARG00000031222	1.0 ppm	Female	Brain	0.952626	0.00703658
ENSDARG00000007172	1.0 ppm	Female	Brain	0.953146	0.00172634
ENSDARG00000099156	1.0 ppm	Female	Brain	0.953185	0.004717
ENSDARG00000003449	1.0 ppm	Female	Brain	0.954715	0.000446242
ENSDARG00000060374	1.0 ppm	Female	Brain	0.955137	0.00965908
ENSDARG00000022260	1.0 ppm	Female	Brain	0.957104	0.000932813
ENSDARG00000075747	1.0 ppm	Female	Brain	0.960817	0.00565415
ENSDARG00000100097	1.0 ppm	Female	Brain	0.960965	0.00455153
ENSDARG00000076027	1.0 ppm	Female	Brain	0.961772	0.00924934
ENSDARG00000037810	1.0 ppm	Female	Brain	0.963315	0.00919028
ENSDARG00000103109	1.0 ppm	Female	Brain	0.96665	0.00768296
ENSDARG00000055302	1.0 ppm	Female	Brain	0.966854	0.00573856
ENSDARG00000061042	1.0 ppm	Female	Brain	0.968306	0.00831876
ENSDARG00000036944	1.0 ppm	Female	Brain	0.968599	0.00834543
ENSDARG00000020901	1.0 ppm	Female	Brain	0.969314	0.00834314
ENSDARG00000075624	1.0 ppm	Female	Brain	0.974646	0.00837089
ENSDARG00000005232	1.0 ppm	Female	Brain	0.975353	0.00042852
ENSDARG00000028800	1.0 ppm	Female	Brain	0.97564	0.00376852
ENSDARG00000029639	1.0 ppm	Female	Brain	0.975789	0.00170537
ENSDARG00000102082	1.0 ppm	Female	Brain	0.976571	0.00406586
ENSDARG00000098451	1.0 ppm	Female	Brain	0.978802	0.00421663
ENSDARG00000001549	1.0 ppm	Female	Brain	0.979361	0.00732326
ENSDARG00000062134	1.0 ppm	Female	Brain	0.979411	0.00682127
ENSDARG00000061904	1.0 ppm	Female	Brain	0.982301	0.00180901
ENSDARG00000095464	1.0 ppm	Female	Brain	0.983616	0.00671168
ENSDARG00000018032	1.0 ppm	Female	Brain	0.984326	0.00121248
ENSDARG00000069361	1.0 ppm	Female	Brain	0.984479	0.000263876
ENSDARG00000077710	1.0 ppm	Female	Brain	0.984546	0.00750883
ENSDARG00000079329	1.0 ppm	Female	Brain	0.984806	0.00167405
ENSDARG00000076559	1.0 ppm	Female	Brain	0.986137	0.00260809
ENSDARG00000007149	1.0 ppm	Female	Brain	0.986437	0.00604371
ENSDARG00000103001	1.0 ppm	Female	Brain	0.986681	0.00101003
ENSDARG00000104042	1.0 ppm	Female	Brain	0.987637	0.00714274
ENSDARG00000021869	1.0 ppm	Female	Brain	0.987737	0.00213032
ENSDARG00000062347	1.0 ppm	Female	Brain	0.9887	0.00102492
ENSDARG00000073914	1.0 ppm	Female	Brain	0.990157	0.00723172
ENSDARG00000070187	1.0 ppm	Female	Brain	0.99043	0.00229092
ENSDARG00000063007	1.0 ppm	Female	Brain	0.990948	0.00349477
ENSDARG00000043451	1.0 ppm	Female	Brain	0.993141	0.0067182
ENSDARG00000062135	1.0 ppm	Female	Brain	0.993544	0.00577476
ENSDARG00000087247	1.0 ppm	Female	Brain	0.994757	0.00439399
ENSDARG00000088342	1.0 ppm	Female	Brain	0.995514	0.00655756
ENSDARG00000077545	1.0 ppm	Female	Brain	0.99699	0.0042749
ENSDARG00000062745	1.0 ppm	Female	Brain	0.998465	0.000213913
ENSDARG00000075960	1.0 ppm	Female	Brain	0.999609	0.00266444
ENSDARG00000079697	1.0 ppm	Female	Brain	1.00036	0.00674852
ENSDARG00000062350	1.0 ppm	Female	Brain	1.00147	0.00480562
ENSDARG00000061836	1.0 ppm	Female	Brain	1.0038	0.000156297
ENSDARG00000038784	1.0 ppm	Female	Brain	1.0039	0.00457984
ENSDARG00000020057	1.0 ppm	Female	Brain	1.00572	0.00553986
ENSDARG00000087333	1.0 ppm	Female	Brain	1.00643	0.00118252
ENSDARG00000094343	1.0 ppm	Female	Brain	1.00674	0.00642381
ENSDARG00000078856	1.0 ppm	Female	Brain	1.00951	0.00302703
ENSDARG00000016763	1.0 ppm	Female	Brain	1.01098	0.00161626
ENSDARG00000099509	1.0 ppm	Female	Brain	1.01231	0.00553665
ENSDARG00000075455	1.0 ppm	Female	Brain	1.0135	0.00533668
ENSDARG00000014005	1.0 ppm	Female	Brain	1.01412	0.00445575
ENSDARG00000097485	1.0 ppm	Female	Brain	1.01568	0.00472314
ENSDARG00000003631	1.0 ppm	Female	Brain	1.01582	0.00397233
ENSDARG00000019945	1.0 ppm	Female	Brain	1.01847	0.00412547
ENSDARG00000010042	1.0 ppm	Female	Brain	1.02174	0.00275823
ENSDARG00000057368	1.0 ppm	Female	Brain	1.02794	0.00193267
ENSDARG00000097886	1.0 ppm	Female	Brain	1.03306	0.0050481
ENSDARG00000051748	1.0 ppm	Female	Brain	1.03345	0.00342087
ENSDARG00000075956	1.0 ppm	Female	Brain	1.03445	0.0038635
ENSDARG00000097226	1.0 ppm	Female	Brain	1.03646	0.00503485
ENSDARG00000078222	1.0 ppm	Female	Brain	1.03668	9.41526e-06
ENSDARG00000104442	1.0 ppm	Female	Brain	1.03682	0.000952624
ENSDARG00000007566	1.0 ppm	Female	Brain	1.03932	0.00394924
ENSDARG00000061233	1.0 ppm	Female	Brain	1.03985	0.000840162
ENSDARG00000102110	1.0 ppm	Female	Brain	1.04024	0.00292668
ENSDARG00000079148	1.0 ppm	Female	Brain	1.04074	0.00488619
ENSDARG00000015003	1.0 ppm	Female	Brain	1.04222	0.000266513
ENSDARG00000032959	1.0 ppm	Female	Brain	1.05067	0.00446516
ENSDARG00000100670	1.0 ppm	Female	Brain	1.05093	0.000331609
ENSDARG00000089856	1.0 ppm	Female	Brain	1.05348	0.00202923
ENSDARG00000043210	1.0 ppm	Female	Brain	1.05389	0.000307064
ENSDARG00000005394	1.0 ppm	Female	Brain	1.05688	0.00426126
ENSDARG00000096558	1.0 ppm	Female	Brain	1.05953	0.00323426
ENSDARG00000074777	1.0 ppm	Female	Brain	1.06187	6.03346e-05
ENSDARG00000087985	1.0 ppm	Female	Brain	1.06232	0.00379815
ENSDARG00000007136	1.0 ppm	Female	Brain	1.06233	0.000573793
ENSDARG00000014854	1.0 ppm	Female	Brain	1.0655	0.00236122
ENSDARG00000093799	1.0 ppm	Female	Brain	1.06738	0.000364957
ENSDARG00000057481	1.0 ppm	Female	Brain	1.07481	0.000543811
ENSDARG00000017173	1.0 ppm	Female	Brain	1.0757	0.000854537
ENSDARG00000033804	1.0 ppm	Female	Brain	1.07797	0.000182357
ENSDARG00000009281	1.0 ppm	Female	Brain	1.08015	0.00137442
ENSDARG00000053122	1.0 ppm	Female	Brain	1.08103	4.83708e-05
ENSDARG00000054378	1.0 ppm	Female	Brain	1.08552	0.000152857
ENSDARG00000008398	1.0 ppm	Female	Brain	1.08817	0.00152913
ENSDARG00000087260	1.0 ppm	Female	Brain	1.09464	8.25282e-05
ENSDARG00000052604	1.0 ppm	Female	Brain	1.09639	0.00302666
ENSDARG00000101172	1.0 ppm	Female	Brain	1.09647	0.00164013
ENSDARG00000037373	1.0 ppm	Female	Brain	1.09791	0.00291783
ENSDARG00000068989	1.0 ppm	Female	Brain	1.10304	0.000946243
ENSDARG00000087394	1.0 ppm	Female	Brain	1.1054	0.00278675
ENSDARG00000104259	1.0 ppm	Female	Brain	1.11335	0.00155956
ENSDARG00000070513	1.0 ppm	Female	Brain	1.11401	0.000846919
ENSDARG00000063544	1.0 ppm	Female	Brain	1.11831	0.00111212
ENSDARG00000018040	1.0 ppm	Female	Brain	1.11977	0.000976695
ENSDARG00000052894	1.0 ppm	Female	Brain	1.12004	0.000334195
ENSDARG00000005786	1.0 ppm	Female	Brain	1.1208	0.00239434
ENSDARG00000035765	1.0 ppm	Female	Brain	1.12578	0.00122919
ENSDARG00000024219	1.0 ppm	Female	Brain	1.132	0.00132571
ENSDARG00000044341	1.0 ppm	Female	Brain	1.13301	0.00208509
ENSDARG00000036008	1.0 ppm	Female	Brain	1.13316	0.00114116
ENSDARG00000093091	1.0 ppm	Female	Brain	1.1406	0.00182336
ENSDARG00000068208	1.0 ppm	Female	Brain	1.1444	0.000943659
ENSDARG00000077372	1.0 ppm	Female	Brain	1.15429	0.0014772
ENSDARG00000006301	1.0 ppm	Female	Brain	1.15926	0.00167527
ENSDARG00000076730	1.0 ppm	Female	Brain	1.1649	0.000852081
ENSDARG00000102674	1.0 ppm	Female	Brain	1.1663	0.000391405
ENSDARG00000078185	1.0 ppm	Female	Brain	1.16912	0.000863518
ENSDARG00000001891	1.0 ppm	Female	Brain	1.1732	0.00113452
ENSDARG00000011533	1.0 ppm	Female	Brain	1.17758	0.00129677
ENSDARG00000030326	1.0 ppm	Female	Brain	1.18031	2.62204e-06
ENSDARG00000055565	1.0 ppm	Female	Brain	1.1828	0.000189779
ENSDARG00000102471	1.0 ppm	Female	Brain	1.1904	0.000534551
ENSDARG00000098823	1.0 ppm	Female	Brain	1.19123	0.00108342
ENSDARG00000058949	1.0 ppm	Female	Brain	1.1969	0.00107071
ENSDARG00000060372	1.0 ppm	Female	Brain	1.19795	0.00104359
ENSDARG00000070371	1.0 ppm	Female	Brain	1.21523	0.000999474
ENSDARG00000002571	1.0 ppm	Female	Brain	1.21591	0.000233198
ENSDARG00000005739	1.0 ppm	Female	Brain	1.22325	0.000297124
ENSDARG00000032199	1.0 ppm	Female	Brain	1.22349	0.000755844
ENSDARG00000057000	1.0 ppm	Female	Brain	1.22383	0.000579589
ENSDARG00000104119	1.0 ppm	Female	Brain	1.22889	2.14258e-05
ENSDARG00000053956	1.0 ppm	Female	Brain	1.22996	0.00026145
ENSDARG00000075393	1.0 ppm	Female	Brain	1.23976	5.64631e-05
ENSDARG00000079276	1.0 ppm	Female	Brain	1.23981	9.18658e-05
ENSDARG00000093253	1.0 ppm	Female	Brain	1.2424	0.000755515
ENSDARG00000077656	1.0 ppm	Female	Brain	1.24305	0.000530266
ENSDARG00000025189	1.0 ppm	Female	Brain	1.25468	7.86782e-06
ENSDARG00000117093	1.0 ppm	Female	Brain	1.25829	7.53922e-05
ENSDARG00000102015	1.0 ppm	Female	Brain	1.26135	0.000642475
ENSDARG00000042689	1.0 ppm	Female	Brain	1.26223	0.000502858
ENSDARG00000006396	1.0 ppm	Female	Brain	1.26447	0.000378783
ENSDARG00000029692	1.0 ppm	Female	Brain	1.26663	1.28526e-05
ENSDARG00000007245	1.0 ppm	Female	Brain	1.28162	0.000326959
ENSDARG00000102210	1.0 ppm	Female	Brain	1.28317	0.000329465
ENSDARG00000074531	1.0 ppm	Female	Brain	1.28633	2.20304e-05
ENSDARG00000025206	1.0 ppm	Female	Brain	1.306	1.28786e-05
ENSDARG00000076041	1.0 ppm	Female	Brain	1.30903	0.000176316
ENSDARG00000006065	1.0 ppm	Female	Brain	1.30903	3.90373e-07
ENSDARG00000062633	1.0 ppm	Female	Brain	1.31442	0.000265842
ENSDARG00000075532	1.0 ppm	Female	Brain	1.34314	6.31157e-05
ENSDARG00000103413	1.0 ppm	Female	Brain	1.35555	1.90798e-05
ENSDARG00000057403	1.0 ppm	Female	Brain	1.37257	0.000167571
ENSDARG00000061454	1.0 ppm	Female	Brain	1.37538	3.62948e-05
ENSDARG00000027497	1.0 ppm	Female	Brain	1.37625	4.34586e-05
ENSDARG00000078169	1.0 ppm	Female	Brain	1.37694	0.000109422
ENSDARG00000096687	1.0 ppm	Female	Brain	1.39221	0.00010128
ENSDARG00000096920	1.0 ppm	Female	Brain	1.43652	1.08102e-05
ENSDARG00000099035	1.0 ppm	Female	Brain	1.47768	6.29325e-05
ENSDARG00000043646	1.0 ppm	Female	Brain	1.48591	4.21739e-05
ENSDARG00000102075	1.0 ppm	Female	Brain	1.49166	4.65491e-05
ENSDARG00000076393	1.0 ppm	Female	Brain	1.56332	1.82853e-05
ENSDARG00000101949	1.0 ppm	Female	Brain	1.59875	2.3884e-06
ENSDARG00000112909	1.0 ppm	Female	Brain	1.64461	4.95344e-07
ENSDARG00000112572	1.0 ppm	Female	Brain	2.20998	1.72817e-10

## Sheet: 1.0 ppm FG
GeneID	Conc. (ppm)	Sex	Tissue	log2FoldChange	pvalue
ENSDARG00000097581	1.0 ppm	Female	Gonad	-1.47057	0.000187729
ENSDARG00000078619	1.0 ppm	Female	Gonad	-1.21681	0.00127339
ENSDARG00000020031	1.0 ppm	Female	Gonad	-1.01721	0.00200329
ENSDARG00000002509	1.0 ppm	Female	Gonad	-1.01528	0.00702366
ENSDARG00000057374	1.0 ppm	Female	Gonad	-0.993918	0.00741004
ENSDARG00000100582	1.0 ppm	Female	Gonad	-0.969881	0.0055659
ENSDARG00000068256	1.0 ppm	Female	Gonad	-0.967332	0.00888923
ENSDARG00000012395	1.0 ppm	Female	Gonad	-0.95718	0.0123533
ENSDARG00000100515	1.0 ppm	Female	Gonad	-0.953438	0.0104802
ENSDARG00000094561	1.0 ppm	Female	Gonad	-0.950813	0.0114392
ENSDARG00000010420	1.0 ppm	Female	Gonad	-0.919816	0.0191799
ENSDARG00000058606	1.0 ppm	Female	Gonad	-0.912504	0.0174569
ENSDARG00000040282	1.0 ppm	Female	Gonad	-0.877418	0.0109834
ENSDARG00000075666	1.0 ppm	Female	Gonad	-0.876227	0.0207334
ENSDARG00000044002	1.0 ppm	Female	Gonad	-0.850143	0.0167964
ENSDARG00000052011	1.0 ppm	Female	Gonad	-0.848531	0.0268711
ENSDARG00000058958	1.0 ppm	Female	Gonad	-0.843761	0.015665
ENSDARG00000028173	1.0 ppm	Female	Gonad	-0.810259	0.0396706
ENSDARG00000088023	1.0 ppm	Female	Gonad	-0.805243	0.0325697
ENSDARG00000016598	1.0 ppm	Female	Gonad	-0.801329	0.0386691
ENSDARG00000093192	1.0 ppm	Female	Gonad	-0.791652	0.0443542
ENSDARG00000017917	1.0 ppm	Female	Gonad	-0.79147	0.0445524
ENSDARG00000093760	1.0 ppm	Female	Gonad	-0.781162	0.0384963
ENSDARG00000000730	1.0 ppm	Female	Gonad	-0.764812	0.0490704
ENSDARG00000069139	1.0 ppm	Female	Gonad	-0.761239	0.0485055
ENSDARG00000019274	1.0 ppm	Female	Gonad	-0.760754	0.0374798
ENSDARG00000036162	1.0 ppm	Female	Gonad	-0.736361	0.039251
ENSDARG00000039601	1.0 ppm	Female	Gonad	-0.713487	0.0247577
ENSDARG00000008030	1.0 ppm	Female	Gonad	-0.694838	0.0420019
ENSDARG00000029075	1.0 ppm	Female	Gonad	-0.688833	0.0427923
ENSDARG00000045355	1.0 ppm	Female	Gonad	-0.656856	0.042136
ENSDARG00000004757	1.0 ppm	Female	Gonad	-0.650215	0.0299248
ENSDARG00000043154	1.0 ppm	Female	Gonad	-0.601249	0.0412549
ENSDARG00000058806	1.0 ppm	Female	Gonad	0.539837	0.0402546
ENSDARG00000023028	1.0 ppm	Female	Gonad	0.571592	0.038813
ENSDARG00000013961	1.0 ppm	Female	Gonad	0.582358	0.0383341
ENSDARG00000008380	1.0 ppm	Female	Gonad	0.585878	0.0400696
ENSDARG00000016255	1.0 ppm	Female	Gonad	0.586233	0.0351057
ENSDARG00000013250	1.0 ppm	Female	Gonad	0.59241	0.0374703
ENSDARG00000078164	1.0 ppm	Female	Gonad	0.600804	0.0362175
ENSDARG00000031020	1.0 ppm	Female	Gonad	0.601272	0.0352694
ENSDARG00000092895	1.0 ppm	Female	Gonad	0.613643	0.034492
ENSDARG00000052966	1.0 ppm	Female	Gonad	0.618038	0.0383305
ENSDARG00000021372	1.0 ppm	Female	Gonad	0.625626	0.045738
ENSDARG00000105712	1.0 ppm	Female	Gonad	0.627738	0.0468354
ENSDARG00000004636	1.0 ppm	Female	Gonad	0.62952	0.0352817
ENSDARG00000034189	1.0 ppm	Female	Gonad	0.629811	0.0344689
ENSDARG00000016399	1.0 ppm	Female	Gonad	0.630346	0.0451827
ENSDARG00000037506	1.0 ppm	Female	Gonad	0.63372	0.036912
ENSDARG00000062123	1.0 ppm	Female	Gonad	0.6386	0.0329561
ENSDARG00000069476	1.0 ppm	Female	Gonad	0.639622	0.0467297
ENSDARG00000091150	1.0 ppm	Female	Gonad	0.639956	0.0416972
ENSDARG00000094850	1.0 ppm	Female	Gonad	0.643144	0.039064
ENSDARG00000099194	1.0 ppm	Female	Gonad	0.647675	0.0442859
ENSDARG00000029612	1.0 ppm	Female	Gonad	0.653144	0.0404048
ENSDARG00000026634	1.0 ppm	Female	Gonad	0.656728	0.0251789
ENSDARG00000043666	1.0 ppm	Female	Gonad	0.65753	0.0330838
ENSDARG00000015921	1.0 ppm	Female	Gonad	0.657759	0.0288833
ENSDARG00000093999	1.0 ppm	Female	Gonad	0.662632	0.0424058
ENSDARG00000009336	1.0 ppm	Female	Gonad	0.663553	0.0287514
ENSDARG00000022418	1.0 ppm	Female	Gonad	0.665305	0.0449727
ENSDARG00000042236	1.0 ppm	Female	Gonad	0.665723	0.0264279
ENSDARG00000015474	1.0 ppm	Female	Gonad	0.666143	0.0305427
ENSDARG00000037773	1.0 ppm	Female	Gonad	0.667557	0.0425129
ENSDARG00000039455	1.0 ppm	Female	Gonad	0.671465	0.025843
ENSDARG00000026842	1.0 ppm	Female	Gonad	0.674811	0.0340349
ENSDARG00000098375	1.0 ppm	Female	Gonad	0.67558	0.0377371
ENSDARG00000057234	1.0 ppm	Female	Gonad	0.676521	0.0193538
ENSDARG00000089478	1.0 ppm	Female	Gonad	0.679046	0.0277287
ENSDARG00000102294	1.0 ppm	Female	Gonad	0.680223	0.0388176
ENSDARG00000052644	1.0 ppm	Female	Gonad	0.682288	0.0361411
ENSDARG00000098507	1.0 ppm	Female	Gonad	0.686081	0.0446181
ENSDARG00000079681	1.0 ppm	Female	Gonad	0.686083	0.0353499
ENSDARG00000020301	1.0 ppm	Female	Gonad	0.69207	0.0213419
ENSDARG00000015471	1.0 ppm	Female	Gonad	0.700104	0.0385798
ENSDARG00000001729	1.0 ppm	Female	Gonad	0.700698	0.0393326
ENSDARG00000031795	1.0 ppm	Female	Gonad	0.706539	0.0197784
ENSDARG00000060937	1.0 ppm	Female	Gonad	0.711111	0.0452482
ENSDARG00000058480	1.0 ppm	Female	Gonad	0.711117	0.0374907
ENSDARG00000055719	1.0 ppm	Female	Gonad	0.712794	0.037737
ENSDARG00000008740	1.0 ppm	Female	Gonad	0.716584	0.0445126
ENSDARG00000078214	1.0 ppm	Female	Gonad	0.717429	0.0367765
ENSDARG00000078911	1.0 ppm	Female	Gonad	0.718896	0.0238387
ENSDARG00000105335	1.0 ppm	Female	Gonad	0.722721	0.0280027
ENSDARG00000015206	1.0 ppm	Female	Gonad	0.723009	0.0270255
ENSDARG00000045857	1.0 ppm	Female	Gonad	0.724754	0.0475405
ENSDARG00000060729	1.0 ppm	Female	Gonad	0.726005	0.046198
ENSDARG00000003631	1.0 ppm	Female	Gonad	0.728519	0.0493915
ENSDARG00000011609	1.0 ppm	Female	Gonad	0.732749	0.0230229
ENSDARG00000087779	1.0 ppm	Female	Gonad	0.734714	0.0239721
ENSDARG00000077926	1.0 ppm	Female	Gonad	0.735158	0.026082
ENSDARG00000040310	1.0 ppm	Female	Gonad	0.736407	0.0268197
ENSDARG00000056414	1.0 ppm	Female	Gonad	0.738228	0.0243406
ENSDARG00000056339	1.0 ppm	Female	Gonad	0.740379	0.0452798
ENSDARG00000094385	1.0 ppm	Female	Gonad	0.743331	0.0448571
ENSDARG00000062987	1.0 ppm	Female	Gonad	0.743568	0.0281715
ENSDARG00000045482	1.0 ppm	Female	Gonad	0.747288	0.0198673
ENSDARG00000018691	1.0 ppm	Female	Gonad	0.747834	0.0496643
ENSDARG00000025174	1.0 ppm	Female	Gonad	0.749637	0.0120028
ENSDARG00000053857	1.0 ppm	Female	Gonad	0.755783	0.0475587
ENSDARG00000055115	1.0 ppm	Female	Gonad	0.756179	0.0139465
ENSDARG00000086626	1.0 ppm	Female	Gonad	0.756651	0.0178093
ENSDARG00000103787	1.0 ppm	Female	Gonad	0.756959	0.0361835
ENSDARG00000001733	1.0 ppm	Female	Gonad	0.757985	0.0213374
ENSDARG00000077288	1.0 ppm	Female	Gonad	0.75894	0.019874
ENSDARG00000054805	1.0 ppm	Female	Gonad	0.764243	0.0445998
ENSDARG00000012403	1.0 ppm	Female	Gonad	0.764877	0.0437752
ENSDARG00000099465	1.0 ppm	Female	Gonad	0.765469	0.0480075
ENSDARG00000006353	1.0 ppm	Female	Gonad	0.766153	0.0314992
ENSDARG00000063553	1.0 ppm	Female	Gonad	0.767052	0.0156556
ENSDARG00000023151	1.0 ppm	Female	Gonad	0.76794	0.0432892
ENSDARG00000091931	1.0 ppm	Female	Gonad	0.767993	0.00780225
ENSDARG00000098112	1.0 ppm	Female	Gonad	0.768859	0.0247278
ENSDARG00000052565	1.0 ppm	Female	Gonad	0.768932	0.0093084
ENSDARG00000012495	1.0 ppm	Female	Gonad	0.772541	0.0244393
ENSDARG00000004745	1.0 ppm	Female	Gonad	0.773097	0.0480606
ENSDARG00000074332	1.0 ppm	Female	Gonad	0.776898	0.0414808
ENSDARG00000070981	1.0 ppm	Female	Gonad	0.777094	0.0439562
ENSDARG00000036830	1.0 ppm	Female	Gonad	0.778933	0.0306597
ENSDARG00000092508	1.0 ppm	Female	Gonad	0.779304	0.0196048
ENSDARG00000082753	1.0 ppm	Female	Gonad	0.78103	0.0354714
ENSDARG00000090722	1.0 ppm	Female	Gonad	0.782464	0.0469974
ENSDARG00000013430	1.0 ppm	Female	Gonad	0.783775	0.044829
ENSDARG00000038801	1.0 ppm	Female	Gonad	0.784059	0.0245864
ENSDARG00000076169	1.0 ppm	Female	Gonad	0.786774	0.0225564
ENSDARG00000061504	1.0 ppm	Female	Gonad	0.786873	0.0366023
ENSDARG00000055966	1.0 ppm	Female	Gonad	0.787802	0.0274383
ENSDARG00000005945	1.0 ppm	Female	Gonad	0.790953	0.041478
ENSDARG00000023583	1.0 ppm	Female	Gonad	0.792592	0.0355286
ENSDARG00000058801	1.0 ppm	Female	Gonad	0.793433	0.0365202
ENSDARG00000105288	1.0 ppm	Female	Gonad	0.794217	0.0439959
ENSDARG00000058203	1.0 ppm	Female	Gonad	0.795357	0.015618
ENSDARG00000074041	1.0 ppm	Female	Gonad	0.797736	0.0173332
ENSDARG00000078576	1.0 ppm	Female	Gonad	0.797919	0.0323727
ENSDARG00000043173	1.0 ppm	Female	Gonad	0.798449	0.0417886
ENSDARG00000011824	1.0 ppm	Female	Gonad	0.800717	0.022118
ENSDARG00000062650	1.0 ppm	Female	Gonad	0.800779	0.0176402
ENSDARG00000058693	1.0 ppm	Female	Gonad	0.802024	0.0178882
ENSDARG00000042467	1.0 ppm	Female	Gonad	0.803843	0.0412813
ENSDARG00000104314	1.0 ppm	Female	Gonad	0.807395	0.0382338
ENSDARG00000094107	1.0 ppm	Female	Gonad	0.812154	0.0228035
ENSDARG00000040334	1.0 ppm	Female	Gonad	0.817798	0.0298334
ENSDARG00000094043	1.0 ppm	Female	Gonad	0.817998	0.0111673
ENSDARG00000042751	1.0 ppm	Female	Gonad	0.819057	0.037439
ENSDARG00000053370	1.0 ppm	Female	Gonad	0.819477	0.0322468
ENSDARG00000071586	1.0 ppm	Female	Gonad	0.820141	0.0348924
ENSDARG00000032129	1.0 ppm	Female	Gonad	0.82018	0.0263066
ENSDARG00000012790	1.0 ppm	Female	Gonad	0.823253	0.0226342
ENSDARG00000006219	1.0 ppm	Female	Gonad	0.823939	0.0224879
ENSDARG00000103658	1.0 ppm	Female	Gonad	0.825894	0.0227645
ENSDARG00000033259	1.0 ppm	Female	Gonad	0.826315	0.00739699
ENSDARG00000073997	1.0 ppm	Female	Gonad	0.827939	0.010224
ENSDARG00000061373	1.0 ppm	Female	Gonad	0.829254	0.02306
ENSDARG00000056649	1.0 ppm	Female	Gonad	0.830063	0.00547989
ENSDARG00000042990	1.0 ppm	Female	Gonad	0.833444	0.0309319
ENSDARG00000101752	1.0 ppm	Female	Gonad	0.835882	0.0286919
ENSDARG00000003531	1.0 ppm	Female	Gonad	0.837377	0.00217841
ENSDARG00000002552	1.0 ppm	Female	Gonad	0.837999	0.00589673
ENSDARG00000017834	1.0 ppm	Female	Gonad	0.840003	0.00849757
ENSDARG00000010655	1.0 ppm	Female	Gonad	0.841294	0.0240409
ENSDARG00000042344	1.0 ppm	Female	Gonad	0.843067	0.00234145
ENSDARG00000076568	1.0 ppm	Female	Gonad	0.844122	0.00751218
ENSDARG00000040854	1.0 ppm	Female	Gonad	0.84466	0.0321897
ENSDARG00000033251	1.0 ppm	Female	Gonad	0.845064	0.0320323
ENSDARG00000073931	1.0 ppm	Female	Gonad	0.847072	0.031622
ENSDARG00000116259	1.0 ppm	Female	Gonad	0.848115	0.0254551
ENSDARG00000077300	1.0 ppm	Female	Gonad	0.851396	0.00350636
ENSDARG00000039730	1.0 ppm	Female	Gonad	0.85208	0.028537
ENSDARG00000062390	1.0 ppm	Female	Gonad	0.852176	0.0129679
ENSDARG00000031680	1.0 ppm	Female	Gonad	0.852721	0.0124353
ENSDARG00000021945	1.0 ppm	Female	Gonad	0.853338	0.0139677
ENSDARG00000016280	1.0 ppm	Female	Gonad	0.857711	0.0142383
ENSDARG00000017219	1.0 ppm	Female	Gonad	0.859263	0.0103352
ENSDARG00000010146	1.0 ppm	Female	Gonad	0.862172	0.0225161
ENSDARG00000045372	1.0 ppm	Female	Gonad	0.864103	0.0270643
ENSDARG00000035133	1.0 ppm	Female	Gonad	0.864383	0.00379777
ENSDARG00000025789	1.0 ppm	Female	Gonad	0.867087	0.00750915
ENSDARG00000043480	1.0 ppm	Female	Gonad	0.870312	0.0218172
ENSDARG00000045815	1.0 ppm	Female	Gonad	0.870622	0.00827273
ENSDARG00000051886	1.0 ppm	Female	Gonad	0.874497	0.0122429
ENSDARG00000101849	1.0 ppm	Female	Gonad	0.87592	0.00676008
ENSDARG00000046124	1.0 ppm	Female	Gonad	0.87698	0.0261474
ENSDARG00000102832	1.0 ppm	Female	Gonad	0.877751	0.00730644
ENSDARG00000080337	1.0 ppm	Female	Gonad	0.887661	0.00595963
ENSDARG00000057940	1.0 ppm	Female	Gonad	0.888453	0.00337362
ENSDARG00000075269	1.0 ppm	Female	Gonad	0.890464	0.0237026
ENSDARG00000092290	1.0 ppm	Female	Gonad	0.890522	0.0156291
ENSDARG00000000442	1.0 ppm	Female	Gonad	0.898305	0.00961473
ENSDARG00000062765	1.0 ppm	Female	Gonad	0.89843	0.0213467
ENSDARG00000021808	1.0 ppm	Female	Gonad	0.899177	0.00403287
ENSDARG00000103337	1.0 ppm	Female	Gonad	0.899847	0.00831019
ENSDARG00000061257	1.0 ppm	Female	Gonad	0.902254	0.0185142
ENSDARG00000035389	1.0 ppm	Female	Gonad	0.905423	0.011903
ENSDARG00000103754	1.0 ppm	Female	Gonad	0.906464	0.0100186
ENSDARG00000002403	1.0 ppm	Female	Gonad	0.906625	0.00424031
ENSDARG00000054777	1.0 ppm	Female	Gonad	0.908346	0.0158023
ENSDARG00000070098	1.0 ppm	Female	Gonad	0.909188	0.00431184
ENSDARG00000102571	1.0 ppm	Female	Gonad	0.909542	0.00156546
ENSDARG00000067668	1.0 ppm	Female	Gonad	0.916438	0.0184716
ENSDARG00000101900	1.0 ppm	Female	Gonad	0.922698	0.00224376
ENSDARG00000046087	1.0 ppm	Female	Gonad	0.924735	0.0188499
ENSDARG00000039265	1.0 ppm	Female	Gonad	0.928341	0.0181754
ENSDARG00000058050	1.0 ppm	Female	Gonad	0.931063	0.0148811
ENSDARG00000003973	1.0 ppm	Female	Gonad	0.931739	0.0156606
ENSDARG00000102640	1.0 ppm	Female	Gonad	0.937091	0.00234266
ENSDARG00000071652	1.0 ppm	Female	Gonad	0.937585	0.00540301
ENSDARG00000077934	1.0 ppm	Female	Gonad	0.93767	0.00785515
ENSDARG00000078272	1.0 ppm	Female	Gonad	0.938005	0.00940455
ENSDARG00000037397	1.0 ppm	Female	Gonad	0.940151	0.0035807
ENSDARG00000058630	1.0 ppm	Female	Gonad	0.950151	0.0149504
ENSDARG00000074310	1.0 ppm	Female	Gonad	0.951555	0.0155181
ENSDARG00000035652	1.0 ppm	Female	Gonad	0.953428	0.0134729
ENSDARG00000101029	1.0 ppm	Female	Gonad	0.957748	0.0116082
ENSDARG00000054771	1.0 ppm	Female	Gonad	0.959669	0.0148382
ENSDARG00000090428	1.0 ppm	Female	Gonad	0.962033	0.00890755
ENSDARG00000075461	1.0 ppm	Female	Gonad	0.962183	0.00412663
ENSDARG00000075898	1.0 ppm	Female	Gonad	0.964347	0.0144613
ENSDARG00000103388	1.0 ppm	Female	Gonad	0.967046	0.0109833
ENSDARG00000055075	1.0 ppm	Female	Gonad	0.96774	0.00113689
ENSDARG00000057782	1.0 ppm	Female	Gonad	0.968864	0.0137527
ENSDARG00000037532	1.0 ppm	Female	Gonad	0.973998	0.00938892
ENSDARG00000038635	1.0 ppm	Female	Gonad	0.975961	0.0109144
ENSDARG00000007271	1.0 ppm	Female	Gonad	0.976901	0.00574184
ENSDARG00000098647	1.0 ppm	Female	Gonad	0.979051	0.0102502
ENSDARG00000060868	1.0 ppm	Female	Gonad	0.98493	0.00687459
ENSDARG00000099745	1.0 ppm	Female	Gonad	0.987999	0.00663387
ENSDARG00000000212	1.0 ppm	Female	Gonad	0.991881	0.0106584
ENSDARG00000000394	1.0 ppm	Female	Gonad	0.99825	0.00160153
ENSDARG00000026723	1.0 ppm	Female	Gonad	1.00276	0.00769931
ENSDARG00000061057	1.0 ppm	Female	Gonad	1.01222	0.00670345
ENSDARG00000043247	1.0 ppm	Female	Gonad	1.01424	0.00914616
ENSDARG00000070512	1.0 ppm	Female	Gonad	1.019	0.000680355
ENSDARG00000070545	1.0 ppm	Female	Gonad	1.02384	0.00263458
ENSDARG00000011863	1.0 ppm	Female	Gonad	1.02903	0.00893331
ENSDARG00000054259	1.0 ppm	Female	Gonad	1.03679	0.00719346
ENSDARG00000055133	1.0 ppm	Female	Gonad	1.03876	0.00341418
ENSDARG00000039208	1.0 ppm	Female	Gonad	1.04757	0.00047108
ENSDARG00000052419	1.0 ppm	Female	Gonad	1.0535	0.00390382
ENSDARG00000033804	1.0 ppm	Female	Gonad	1.06129	0.00674258
ENSDARG00000027088	1.0 ppm	Female	Gonad	1.07029	0.00507371
ENSDARG00000019530	1.0 ppm	Female	Gonad	1.0726	0.00108041
ENSDARG00000102307	1.0 ppm	Female	Gonad	1.07488	0.00407169
ENSDARG00000007184	1.0 ppm	Female	Gonad	1.07892	0.00118371
ENSDARG00000075252	1.0 ppm	Female	Gonad	1.08352	0.00238222
ENSDARG00000102808	1.0 ppm	Female	Gonad	1.08421	0.00132857
ENSDARG00000014139	1.0 ppm	Female	Gonad	1.08721	0.000207471
ENSDARG00000042492	1.0 ppm	Female	Gonad	1.09567	0.00523109
ENSDARG00000103409	1.0 ppm	Female	Gonad	1.10626	0.000338616
ENSDARG00000078850	1.0 ppm	Female	Gonad	1.10754	0.00165987
ENSDARG00000039263	1.0 ppm	Female	Gonad	1.11188	0.00259533
ENSDARG00000092651	1.0 ppm	Female	Gonad	1.11315	0.00113378
ENSDARG00000022996	1.0 ppm	Female	Gonad	1.11825	0.00421159
ENSDARG00000052907	1.0 ppm	Female	Gonad	1.12134	0.00107546
ENSDARG00000038917	1.0 ppm	Female	Gonad	1.12427	0.00435585
ENSDARG00000019195	1.0 ppm	Female	Gonad	1.12453	0.000774733
ENSDARG00000038585	1.0 ppm	Female	Gonad	1.13509	0.000778363
ENSDARG00000013704	1.0 ppm	Female	Gonad	1.1555	0.000238878
ENSDARG00000057296	1.0 ppm	Female	Gonad	1.15738	0.00087055
ENSDARG00000006395	1.0 ppm	Female	Gonad	1.15782	0.00130392
ENSDARG00000103953	1.0 ppm	Female	Gonad	1.15992	0.00285298
ENSDARG00000078166	1.0 ppm	Female	Gonad	1.16607	0.000957398
ENSDARG00000074309	1.0 ppm	Female	Gonad	1.16753	0.0029956
ENSDARG00000016763	1.0 ppm	Female	Gonad	1.17454	0.00183322
ENSDARG00000104938	1.0 ppm	Female	Gonad	1.18118	0.00175893
ENSDARG00000041959	1.0 ppm	Female	Gonad	1.1968	0.000743133
ENSDARG00000086112	1.0 ppm	Female	Gonad	1.19823	8.03546e-05
ENSDARG00000068640	1.0 ppm	Female	Gonad	1.20791	0.00163542
ENSDARG00000035074	1.0 ppm	Female	Gonad	1.2105	0.000678106
ENSDARG00000029639	1.0 ppm	Female	Gonad	1.22532	0.000898558
ENSDARG00000017315	1.0 ppm	Female	Gonad	1.22977	0.000301517
ENSDARG00000046106	1.0 ppm	Female	Gonad	1.24622	0.00032976
ENSDARG00000102394	1.0 ppm	Female	Gonad	1.25206	4.76839e-05
ENSDARG00000022260	1.0 ppm	Female	Gonad	1.25845	8.49766e-05
ENSDARG00000032188	1.0 ppm	Female	Gonad	1.28027	0.000391619
ENSDARG00000028896	1.0 ppm	Female	Gonad	1.28406	0.000151434
ENSDARG00000063535	1.0 ppm	Female	Gonad	1.2913	0.000447141
ENSDARG00000003904	1.0 ppm	Female	Gonad	1.30172	0.000679488
ENSDARG00000117659	1.0 ppm	Female	Gonad	1.30375	0.000836028
ENSDARG00000042608	1.0 ppm	Female	Gonad	1.31449	0.000240083
ENSDARG00000102403	1.0 ppm	Female	Gonad	1.31634	4.38677e-05
ENSDARG00000045660	1.0 ppm	Female	Gonad	1.32354	0.000414359
ENSDARG00000045789	1.0 ppm	Female	Gonad	1.34015	0.000365408
ENSDARG00000091640	1.0 ppm	Female	Gonad	1.3453	0.000174833
ENSDARG00000022718	1.0 ppm	Female	Gonad	1.34864	0.000292339
ENSDARG00000026875	1.0 ppm	Female	Gonad	1.37925	2.73528e-05
ENSDARG00000053695	1.0 ppm	Female	Gonad	1.3896	6.34024e-05
ENSDARG00000117717	1.0 ppm	Female	Gonad	1.4455	0.000185769
ENSDARG00000045254	1.0 ppm	Female	Gonad	1.4532	6.86652e-05
ENSDARG00000105276	1.0 ppm	Female	Gonad	1.45393	6.30319e-05
ENSDARG00000068175	1.0 ppm	Female	Gonad	1.46755	9.91021e-05
ENSDARG00000097635	1.0 ppm	Female	Gonad	1.47637	4.4185e-05
ENSDARG00000027172	1.0 ppm	Female	Gonad	1.49302	0.000130415
ENSDARG00000115281	1.0 ppm	Female	Gonad	1.6376	2.9057e-05
ENSDARG00000101627	1.0 ppm	Female	Gonad	1.70111	1.01463e-05
ENSDARG00000070839	1.0 ppm	Female	Gonad	1.74415	6.03855e-07
ENSDARG00000095463	1.0 ppm	Female	Gonad	1.84434	9.97216e-07

## Sheet: 1.0 ppm MB
GeneID	Conc. (ppm)	Sex	Tissue	log2FoldChange	pvalue
ENSDARG00000060925	1.0 ppm	Male	Brain	-2.39625	5.5596e-07
ENSDARG00000062138	1.0 ppm	Male	Brain	-2.08796	1.0947e-06
ENSDARG00000038784	1.0 ppm	Male	Brain	-2.08497	3.58914e-10
ENSDARG00000055132	1.0 ppm	Male	Brain	-2.08372	3.98328e-07
ENSDARG00000058094	1.0 ppm	Male	Brain	-2.07478	3.97338e-07
ENSDARG00000063006	1.0 ppm	Male	Brain	-2.0646	1.30774e-06
ENSDARG00000073824	1.0 ppm	Male	Brain	-2.03121	9.57885e-07
ENSDARG00000021611	1.0 ppm	Male	Brain	-2.00982	2.36619e-05
ENSDARG00000096687	1.0 ppm	Male	Brain	-1.99745	5.24872e-07
ENSDARG00000060372	1.0 ppm	Male	Brain	-1.99454	3.20579e-06
ENSDARG00000078676	1.0 ppm	Male	Brain	-1.97147	4.11674e-06
ENSDARG00000015053	1.0 ppm	Male	Brain	-1.95817	3.61703e-05
ENSDARG00000092443	1.0 ppm	Male	Brain	-1.93759	4.70214e-05
ENSDARG00000016348	1.0 ppm	Male	Brain	-1.9265	1.48285e-05
ENSDARG00000015153	1.0 ppm	Male	Brain	-1.91997	6.12217e-05
ENSDARG00000074308	1.0 ppm	Male	Brain	-1.87548	5.81237e-05
ENSDARG00000096920	1.0 ppm	Male	Brain	-1.8666	3.31545e-07
ENSDARG00000018065	1.0 ppm	Male	Brain	-1.86358	3.89196e-06
ENSDARG00000018907	1.0 ppm	Male	Brain	-1.85037	8.89182e-06
ENSDARG00000102335	1.0 ppm	Male	Brain	-1.84256	6.0231e-05
ENSDARG00000059900	1.0 ppm	Male	Brain	-1.83926	5.4226e-05
ENSDARG00000078335	1.0 ppm	Male	Brain	-1.83525	5.89935e-05
ENSDARG00000061725	1.0 ppm	Male	Brain	-1.83467	4.52075e-05
ENSDARG00000090013	1.0 ppm	Male	Brain	-1.82024	2.35822e-05
ENSDARG00000061789	1.0 ppm	Male	Brain	-1.8042	1.46601e-06
ENSDARG00000088171	1.0 ppm	Male	Brain	-1.78959	2.43784e-05
ENSDARG00000062511	1.0 ppm	Male	Brain	-1.74805	8.90339e-06
ENSDARG00000079873	1.0 ppm	Male	Brain	-1.72861	0.000269306
ENSDARG00000090988	1.0 ppm	Male	Brain	-1.71934	8.2113e-06
ENSDARG00000087732	1.0 ppm	Male	Brain	-1.70832	0.000185135
ENSDARG00000100011	1.0 ppm	Male	Brain	-1.70592	3.50278e-05
ENSDARG00000062305	1.0 ppm	Male	Brain	-1.68222	0.000363562
ENSDARG00000013072	1.0 ppm	Male	Brain	-1.68046	0.000196846
ENSDARG00000076014	1.0 ppm	Male	Brain	-1.67252	6.39069e-06
ENSDARG00000004291	1.0 ppm	Male	Brain	-1.66569	0.000143484
ENSDARG00000105000	1.0 ppm	Male	Brain	-1.65827	0.000543213
ENSDARG00000083699	1.0 ppm	Male	Brain	-1.65821	4.74556e-05
ENSDARG00000105022	1.0 ppm	Male	Brain	-1.6503	0.00058238
ENSDARG00000008727	1.0 ppm	Male	Brain	-1.64889	0.000443392
ENSDARG00000060303	1.0 ppm	Male	Brain	-1.64405	2.41288e-05
ENSDARG00000079611	1.0 ppm	Male	Brain	-1.64188	0.00019103
ENSDARG00000019013	1.0 ppm	Male	Brain	-1.63982	0.000457217
ENSDARG00000035706	1.0 ppm	Male	Brain	-1.63145	1.85079e-05
ENSDARG00000033436	1.0 ppm	Male	Brain	-1.63097	6.60241e-05
ENSDARG00000014527	1.0 ppm	Male	Brain	-1.63027	0.000180843
ENSDARG00000102458	1.0 ppm	Male	Brain	-1.62759	0.000215805
ENSDARG00000074447	1.0 ppm	Male	Brain	-1.60726	0.000608568
ENSDARG00000005783	1.0 ppm	Male	Brain	-1.60418	0.000717998
ENSDARG00000011233	1.0 ppm	Male	Brain	-1.60175	0.000423244
ENSDARG00000053554	1.0 ppm	Male	Brain	-1.60124	0.000351136
ENSDARG00000089138	1.0 ppm	Male	Brain	-1.59521	0.000670769
ENSDARG00000070371	1.0 ppm	Male	Brain	-1.59228	0.00021649
ENSDARG00000038786	1.0 ppm	Male	Brain	-1.57529	0.000706756
ENSDARG00000078215	1.0 ppm	Male	Brain	-1.57269	0.00038274
ENSDARG00000058048	1.0 ppm	Male	Brain	-1.57124	0.000705351
ENSDARG00000104374	1.0 ppm	Male	Brain	-1.5694	0.000203845
ENSDARG00000090170	1.0 ppm	Male	Brain	-1.56462	4.58884e-05
ENSDARG00000010042	1.0 ppm	Male	Brain	-1.56169	1.00361e-05
ENSDARG00000060683	1.0 ppm	Male	Brain	-1.56115	0.00113362
ENSDARG00000019451	1.0 ppm	Male	Brain	-1.55898	0.000114464
ENSDARG00000074337	1.0 ppm	Male	Brain	-1.55376	0.00012363
ENSDARG00000116723	1.0 ppm	Male	Brain	-1.55139	0.000441709
ENSDARG00000025309	1.0 ppm	Male	Brain	-1.54747	0.000717906
ENSDARG00000044091	1.0 ppm	Male	Brain	-1.54608	0.000115622
ENSDARG00000056774	1.0 ppm	Male	Brain	-1.54364	0.000676234
ENSDARG00000062302	1.0 ppm	Male	Brain	-1.54073	0.00112039
ENSDARG00000020086	1.0 ppm	Male	Brain	-1.54069	0.000948697
ENSDARG00000100981	1.0 ppm	Male	Brain	-1.53349	4.56187e-05
ENSDARG00000062721	1.0 ppm	Male	Brain	-1.53269	0.00128793
ENSDARG00000032951	1.0 ppm	Male	Brain	-1.53217	0.000557117
ENSDARG00000004574	1.0 ppm	Male	Brain	-1.53052	0.00113264
ENSDARG00000078755	1.0 ppm	Male	Brain	-1.52943	0.000879938
ENSDARG00000102082	1.0 ppm	Male	Brain	-1.52857	0.000747278
ENSDARG00000005834	1.0 ppm	Male	Brain	-1.52655	0.000781416
ENSDARG00000013020	1.0 ppm	Male	Brain	-1.52508	0.000575625
ENSDARG00000093091	1.0 ppm	Male	Brain	-1.5187	0.000462106
ENSDARG00000061497	1.0 ppm	Male	Brain	-1.51635	0.0013313
ENSDARG00000070173	1.0 ppm	Male	Brain	-1.51034	0.00103667
ENSDARG00000062849	1.0 ppm	Male	Brain	-1.50946	0.000858036
ENSDARG00000112032	1.0 ppm	Male	Brain	-1.50218	0.000688323
ENSDARG00000098320	1.0 ppm	Male	Brain	-1.49495	0.000301218
ENSDARG00000057000	1.0 ppm	Male	Brain	-1.49398	0.0011103
ENSDARG00000059523	1.0 ppm	Male	Brain	-1.4915	0.000880021
ENSDARG00000103390	1.0 ppm	Male	Brain	-1.48522	0.00168226
ENSDARG00000100847	1.0 ppm	Male	Brain	-1.48445	0.00197441
ENSDARG00000014854	1.0 ppm	Male	Brain	-1.48433	3.93738e-06
ENSDARG00000079056	1.0 ppm	Male	Brain	-1.48126	0.000430377
ENSDARG00000001437	1.0 ppm	Male	Brain	-1.47975	0.00204981
ENSDARG00000004561	1.0 ppm	Male	Brain	-1.47928	0.00195581
ENSDARG00000067676	1.0 ppm	Male	Brain	-1.47876	0.000305058
ENSDARG00000100263	1.0 ppm	Male	Brain	-1.46249	0.00116956
ENSDARG00000009930	1.0 ppm	Male	Brain	-1.46155	0.00208623
ENSDARG00000063730	1.0 ppm	Male	Brain	-1.46075	0.00226837
ENSDARG00000055223	1.0 ppm	Male	Brain	-1.45693	9.48504e-05
ENSDARG00000060600	1.0 ppm	Male	Brain	-1.4542	0.000559584
ENSDARG00000016490	1.0 ppm	Male	Brain	-1.4508	0.000370161
ENSDARG00000055255	1.0 ppm	Male	Brain	-1.45068	0.00123102
ENSDARG00000063026	1.0 ppm	Male	Brain	-1.44775	0.000415429
ENSDARG00000007149	1.0 ppm	Male	Brain	-1.44694	0.00116218
ENSDARG00000058154	1.0 ppm	Male	Brain	-1.44431	0.000724368
ENSDARG00000088293	1.0 ppm	Male	Brain	-1.4434	0.00250774
ENSDARG00000025325	1.0 ppm	Male	Brain	-1.44253	0.0014603
ENSDARG00000055317	1.0 ppm	Male	Brain	-1.44026	0.00177972
ENSDARG00000063007	1.0 ppm	Male	Brain	-1.43986	0.000131783
ENSDARG00000060994	1.0 ppm	Male	Brain	-1.43713	0.00141098
ENSDARG00000088342	1.0 ppm	Male	Brain	-1.43215	0.00202024
ENSDARG00000093978	1.0 ppm	Male	Brain	-1.43211	0.000557808
ENSDARG00000043835	1.0 ppm	Male	Brain	-1.43094	0.000635405
ENSDARG00000017466	1.0 ppm	Male	Brain	-1.43082	8.32081e-05
ENSDARG00000087421	1.0 ppm	Male	Brain	-1.42981	0.000635666
ENSDARG00000037607	1.0 ppm	Male	Brain	-1.42504	0.00254824
ENSDARG00000089856	1.0 ppm	Male	Brain	-1.41863	0.000717707
ENSDARG00000100674	1.0 ppm	Male	Brain	-1.41632	0.000781633
ENSDARG00000057519	1.0 ppm	Male	Brain	-1.41534	0.00117869
ENSDARG00000077349	1.0 ppm	Male	Brain	-1.41278	0.000483769
ENSDARG00000036008	1.0 ppm	Male	Brain	-1.41265	0.000190257
ENSDARG00000100592	1.0 ppm	Male	Brain	-1.4121	0.00272509
ENSDARG00000053104	1.0 ppm	Male	Brain	-1.41147	0.00313736
ENSDARG00000076730	1.0 ppm	Male	Brain	-1.40395	0.00126487
ENSDARG00000061446	1.0 ppm	Male	Brain	-1.40331	0.00307677
ENSDARG00000095421	1.0 ppm	Male	Brain	-1.40083	0.000442138
ENSDARG00000104177	1.0 ppm	Male	Brain	-1.39895	0.00166392
ENSDARG00000067999	1.0 ppm	Male	Brain	-1.39747	0.00107009
ENSDARG00000053389	1.0 ppm	Male	Brain	-1.3971	0.00323197
ENSDARG00000102125	1.0 ppm	Male	Brain	-1.39513	0.0027682
ENSDARG00000092644	1.0 ppm	Male	Brain	-1.39445	0.00282573
ENSDARG00000098176	1.0 ppm	Male	Brain	-1.39436	0.00176006
ENSDARG00000037068	1.0 ppm	Male	Brain	-1.39406	0.000300413
ENSDARG00000092027	1.0 ppm	Male	Brain	-1.39023	0.0010348
ENSDARG00000105490	1.0 ppm	Male	Brain	-1.38981	0.000154238
ENSDARG00000032577	1.0 ppm	Male	Brain	-1.38862	0.00254251
ENSDARG00000046150	1.0 ppm	Male	Brain	-1.38787	0.000158408
ENSDARG00000059699	1.0 ppm	Male	Brain	-1.38702	0.00178118
ENSDARG00000056163	1.0 ppm	Male	Brain	-1.38692	0.00133136
ENSDARG00000023914	1.0 ppm	Male	Brain	-1.38684	0.00350732
ENSDARG00000099774	1.0 ppm	Male	Brain	-1.38617	0.000281929
ENSDARG00000022218	1.0 ppm	Male	Brain	-1.38057	0.000523324
ENSDARG00000113111	1.0 ppm	Male	Brain	-1.38016	0.00402252
ENSDARG00000028793	1.0 ppm	Male	Brain	-1.3797	0.00330036
ENSDARG00000068729	1.0 ppm	Male	Brain	-1.37958	0.00221375
ENSDARG00000061746	1.0 ppm	Male	Brain	-1.37934	0.000716819
ENSDARG00000076265	1.0 ppm	Male	Brain	-1.37815	0.00329772
ENSDARG00000112572	1.0 ppm	Male	Brain	-1.37742	0.000562309
ENSDARG00000061547	1.0 ppm	Male	Brain	-1.37646	0.000401562
ENSDARG00000003631	1.0 ppm	Male	Brain	-1.37353	0.00131463
ENSDARG00000078187	1.0 ppm	Male	Brain	-1.37332	1.41678e-05
ENSDARG00000006383	1.0 ppm	Male	Brain	-1.3694	0.000151414
ENSDARG00000074644	1.0 ppm	Male	Brain	-1.368	0.000669855
ENSDARG00000006181	1.0 ppm	Male	Brain	-1.3673	0.00438094
ENSDARG00000102356	1.0 ppm	Male	Brain	-1.36667	0.00433248
ENSDARG00000061233	1.0 ppm	Male	Brain	-1.36575	3.36676e-05
ENSDARG00000026986	1.0 ppm	Male	Brain	-1.36435	0.000181778
ENSDARG00000007245	1.0 ppm	Male	Brain	-1.36383	0.00154951
ENSDARG00000058248	1.0 ppm	Male	Brain	-1.36378	0.000286374
ENSDARG00000020131	1.0 ppm	Male	Brain	-1.36125	0.00329144
ENSDARG00000087247	1.0 ppm	Male	Brain	-1.35861	0.000303714
ENSDARG00000013110	1.0 ppm	Male	Brain	-1.35435	0.00370237
ENSDARG00000035869	1.0 ppm	Male	Brain	-1.35313	0.00179222
ENSDARG00000038917	1.0 ppm	Male	Brain	-1.35263	0.000263066
ENSDARG00000074064	1.0 ppm	Male	Brain	-1.35262	0.00111987
ENSDARG00000053454	1.0 ppm	Male	Brain	-1.35179	0.000331786
ENSDARG00000075571	1.0 ppm	Male	Brain	-1.35077	0.00148375
ENSDARG00000043226	1.0 ppm	Male	Brain	-1.35074	0.00439047
ENSDARG00000007151	1.0 ppm	Male	Brain	-1.35012	0.00141177
ENSDARG00000038985	1.0 ppm	Male	Brain	-1.34748	0.00204403
ENSDARG00000030598	1.0 ppm	Male	Brain	-1.34411	0.00410347
ENSDARG00000104937	1.0 ppm	Male	Brain	-1.34389	0.00437937
ENSDARG00000058020	1.0 ppm	Male	Brain	-1.34341	0.00502576
ENSDARG00000076559	1.0 ppm	Male	Brain	-1.34296	0.000814468
ENSDARG00000011600	1.0 ppm	Male	Brain	-1.33994	0.000163019
ENSDARG00000059773	1.0 ppm	Male	Brain	-1.33806	0.00028633
ENSDARG00000078890	1.0 ppm	Male	Brain	-1.33767	0.000719127
ENSDARG00000117388	1.0 ppm	Male	Brain	-1.33635	0.00534148
ENSDARG00000104295	1.0 ppm	Male	Brain	-1.33616	0.00157874
ENSDARG00000061479	1.0 ppm	Male	Brain	-1.33599	2.10279e-05
ENSDARG00000062634	1.0 ppm	Male	Brain	-1.33519	0.000554261
ENSDARG00000090721	1.0 ppm	Male	Brain	-1.33439	0.00195914
ENSDARG00000006396	1.0 ppm	Male	Brain	-1.33336	0.00196621
ENSDARG00000067832	1.0 ppm	Male	Brain	-1.33078	0.00492
ENSDARG00000074546	1.0 ppm	Male	Brain	-1.32977	0.00443114
ENSDARG00000104023	1.0 ppm	Male	Brain	-1.32868	0.00102092
ENSDARG00000075192	1.0 ppm	Male	Brain	-1.32813	0.00108189
ENSDARG00000101256	1.0 ppm	Male	Brain	-1.32638	5.7198e-05
ENSDARG00000011533	1.0 ppm	Male	Brain	-1.32473	0.000670908
ENSDARG00000067605	1.0 ppm	Male	Brain	-1.32439	3.82128e-05
ENSDARG00000001891	1.0 ppm	Male	Brain	-1.32361	0.00122072
ENSDARG00000074017	1.0 ppm	Male	Brain	-1.31678	0.00327944
ENSDARG00000074480	1.0 ppm	Male	Brain	-1.31456	0.00122247
ENSDARG00000024219	1.0 ppm	Male	Brain	-1.31225	0.00133219
ENSDARG00000018773	1.0 ppm	Male	Brain	-1.30624	0.00645616
ENSDARG00000061761	1.0 ppm	Male	Brain	-1.30603	0.0063878
ENSDARG00000098856	1.0 ppm	Male	Brain	-1.30523	2.1215e-05
ENSDARG00000101079	1.0 ppm	Male	Brain	-1.30445	0.00646965
ENSDARG00000058108	1.0 ppm	Male	Brain	-1.30434	0.00473034
ENSDARG00000091869	1.0 ppm	Male	Brain	-1.30202	0.0017796
ENSDARG00000104491	1.0 ppm	Male	Brain	-1.29646	0.00276468
ENSDARG00000056847	1.0 ppm	Male	Brain	-1.29596	0.00117517
ENSDARG00000063180	1.0 ppm	Male	Brain	-1.29225	0.00151412
ENSDARG00000098438	1.0 ppm	Male	Brain	-1.29132	0.00636588
ENSDARG00000039264	1.0 ppm	Male	Brain	-1.29127	8.7591e-05
ENSDARG00000099487	1.0 ppm	Male	Brain	-1.28783	0.00224924
ENSDARG00000027082	1.0 ppm	Male	Brain	-1.28729	0.00350039
ENSDARG00000101633	1.0 ppm	Male	Brain	-1.28549	0.00675947
ENSDARG00000074820	1.0 ppm	Male	Brain	-1.28374	0.00624629
ENSDARG00000021869	1.0 ppm	Male	Brain	-1.28364	0.000295066
ENSDARG00000078087	1.0 ppm	Male	Brain	-1.28198	0.00190699
ENSDARG00000101627	1.0 ppm	Male	Brain	-1.28183	0.00250277
ENSDARG00000102075	1.0 ppm	Male	Brain	-1.28066	0.00289702
ENSDARG00000062134	1.0 ppm	Male	Brain	-1.28008	0.00124078
ENSDARG00000002816	1.0 ppm	Male	Brain	-1.27959	0.0023426
ENSDARG00000055855	1.0 ppm	Male	Brain	-1.27724	0.00719811
ENSDARG00000078185	1.0 ppm	Male	Brain	-1.27658	0.00215668
ENSDARG00000070513	1.0 ppm	Male	Brain	-1.27629	0.00227101
ENSDARG00000020960	1.0 ppm	Male	Brain	-1.27551	0.00265529
ENSDARG00000002600	1.0 ppm	Male	Brain	-1.27527	0.00574281
ENSDARG00000101059	1.0 ppm	Male	Brain	-1.27194	0.00461544
ENSDARG00000095557	1.0 ppm	Male	Brain	-1.27121	0.00690872
ENSDARG00000077722	1.0 ppm	Male	Brain	-1.27072	0.00569772
ENSDARG00000029668	1.0 ppm	Male	Brain	-1.26418	0.000533443
ENSDARG00000074225	1.0 ppm	Male	Brain	-1.26278	0.00674074
ENSDARG00000063158	1.0 ppm	Male	Brain	-1.26141	0.00335913
ENSDARG00000054152	1.0 ppm	Male	Brain	-1.26093	0.00834597
ENSDARG00000078327	1.0 ppm	Male	Brain	-1.25991	0.00632653
ENSDARG00000060309	1.0 ppm	Male	Brain	-1.25971	0.00182982
ENSDARG00000012076	1.0 ppm	Male	Brain	-1.25846	0.0077449
ENSDARG00000034215	1.0 ppm	Male	Brain	-1.25784	0.00665075
ENSDARG00000071685	1.0 ppm	Male	Brain	-1.25556	0.00671756
ENSDARG00000054641	1.0 ppm	Male	Brain	-1.25341	0.00898773
ENSDARG00000036944	1.0 ppm	Male	Brain	-1.25116	0.00790442
ENSDARG00000090722	1.0 ppm	Male	Brain	-1.24958	0.00920571
ENSDARG00000100128	1.0 ppm	Male	Brain	-1.24895	0.00843061
ENSDARG00000063332	1.0 ppm	Male	Brain	-1.24763	0.00933801
ENSDARG00000075110	1.0 ppm	Male	Brain	-1.24685	0.00161287
ENSDARG00000102365	1.0 ppm	Male	Brain	-1.24524	0.0069702
ENSDARG00000117549	1.0 ppm	Male	Brain	-1.24414	0.00304413
ENSDARG00000079780	1.0 ppm	Male	Brain	-1.24399	0.000469171
ENSDARG00000008723	1.0 ppm	Male	Brain	-1.24178	0.00724925
ENSDARG00000099630	1.0 ppm	Male	Brain	-1.23938	0.000854835
ENSDARG00000104958	1.0 ppm	Male	Brain	-1.23821	0.00359162
ENSDARG00000071230	1.0 ppm	Male	Brain	-1.2358	0.00575157
ENSDARG00000019426	1.0 ppm	Male	Brain	-1.23274	0.000348243
ENSDARG00000037099	1.0 ppm	Male	Brain	-1.23113	0.00694337
ENSDARG00000031712	1.0 ppm	Male	Brain	-1.22631	0.000950351
ENSDARG00000099653	1.0 ppm	Male	Brain	-1.22408	0.000858048
ENSDARG00000012823	1.0 ppm	Male	Brain	-1.22394	0.00635401
ENSDARG00000099080	1.0 ppm	Male	Brain	-1.22394	0.000223043
ENSDARG00000089562	1.0 ppm	Male	Brain	-1.22388	0.00927321
ENSDARG00000071357	1.0 ppm	Male	Brain	-1.22339	0.00482863
ENSDARG00000058782	1.0 ppm	Male	Brain	-1.22173	0.00711246
ENSDARG00000068208	1.0 ppm	Male	Brain	-1.21872	0.000830811
ENSDARG00000024195	1.0 ppm	Male	Brain	-1.21818	5.43374e-05
ENSDARG00000106579	1.0 ppm	Male	Brain	-1.21803	0.00715299
ENSDARG00000045706	1.0 ppm	Male	Brain	-1.2178	0.00186616
ENSDARG00000060374	1.0 ppm	Male	Brain	-1.21759	0.00462363
ENSDARG00000105432	1.0 ppm	Male	Brain	-1.21317	0.011486
ENSDARG00000027564	1.0 ppm	Male	Brain	-1.21206	0.00960203
ENSDARG00000059818	1.0 ppm	Male	Brain	-1.21202	0.000749504
ENSDARG00000051762	1.0 ppm	Male	Brain	-1.21119	0.000332356
ENSDARG00000104296	1.0 ppm	Male	Brain	-1.21113	0.0102751
ENSDARG00000075545	1.0 ppm	Male	Brain	-1.21003	0.00310855
ENSDARG00000032959	1.0 ppm	Male	Brain	-1.20979	0.000859586
ENSDARG00000060641	1.0 ppm	Male	Brain	-1.20575	0.00455131
ENSDARG00000069135	1.0 ppm	Male	Brain	-1.20528	0.0102205
ENSDARG00000098788	1.0 ppm	Male	Brain	-1.20495	0.00229134
ENSDARG00000040334	1.0 ppm	Male	Brain	-1.20455	0.00413393
ENSDARG00000095301	1.0 ppm	Male	Brain	-1.2038	0.00392211
ENSDARG00000056467	1.0 ppm	Male	Brain	-1.20337	0.00206246
ENSDARG00000062347	1.0 ppm	Male	Brain	-1.20155	0.00128909
ENSDARG00000042846	1.0 ppm	Male	Brain	-1.20145	0.00148783
ENSDARG00000063544	1.0 ppm	Male	Brain	-1.20112	0.00200431
ENSDARG00000076002	1.0 ppm	Male	Brain	-1.19999	0.00253002
ENSDARG00000032083	1.0 ppm	Male	Brain	-1.19987	0.00141617
ENSDARG00000099685	1.0 ppm	Male	Brain	-1.1993	0.000719031
ENSDARG00000028159	1.0 ppm	Male	Brain	-1.19592	0.0110924
ENSDARG00000091090	1.0 ppm	Male	Brain	-1.19574	0.0115765
ENSDARG00000035990	1.0 ppm	Male	Brain	-1.19571	0.00452906
ENSDARG00000104989	1.0 ppm	Male	Brain	-1.19476	0.00789935
ENSDARG00000002571	1.0 ppm	Male	Brain	-1.19453	0.00157333
ENSDARG00000101172	1.0 ppm	Male	Brain	-1.19419	0.00623466
ENSDARG00000042753	1.0 ppm	Male	Brain	-1.1934	0.00772281
ENSDARG00000105452	1.0 ppm	Male	Brain	-1.19291	0.00483523
ENSDARG00000086300	1.0 ppm	Male	Brain	-1.19256	0.0111898
ENSDARG00000036952	1.0 ppm	Male	Brain	-1.19049	0.0105037
ENSDARG00000059474	1.0 ppm	Male	Brain	-1.18862	0.0111204
ENSDARG00000087205	1.0 ppm	Male	Brain	-1.18786	0.00769063
ENSDARG00000007356	1.0 ppm	Male	Brain	-1.18625	0.00836162
ENSDARG00000035765	1.0 ppm	Male	Brain	-1.18539	0.00865814
ENSDARG00000004074	1.0 ppm	Male	Brain	-1.18404	0.00198935
ENSDARG00000102674	1.0 ppm	Male	Brain	-1.18384	0.00253004
ENSDARG00000052020	1.0 ppm	Male	Brain	-1.18352	0.00292029
ENSDARG00000086746	1.0 ppm	Male	Brain	-1.18312	0.00356239
ENSDARG00000008192	1.0 ppm	Male	Brain	-1.18308	0.0120561
ENSDARG00000062135	1.0 ppm	Male	Brain	-1.18253	0.00470184
ENSDARG00000098631	1.0 ppm	Male	Brain	-1.18167	0.00754081
ENSDARG00000009738	1.0 ppm	Male	Brain	-1.17973	0.0139772
ENSDARG00000062976	1.0 ppm	Male	Brain	-1.1797	0.00379974
ENSDARG00000014680	1.0 ppm	Male	Brain	-1.17964	0.00410862
ENSDARG00000040452	1.0 ppm	Male	Brain	-1.17927	0.0008958
ENSDARG00000035187	1.0 ppm	Male	Brain	-1.17875	0.00995525
ENSDARG00000014169	1.0 ppm	Male	Brain	-1.17857	0.0011359
ENSDARG00000090190	1.0 ppm	Male	Brain	-1.17686	0.0021367
ENSDARG00000023916	1.0 ppm	Male	Brain	-1.17612	0.00755145
ENSDARG00000029761	1.0 ppm	Male	Brain	-1.17533	0.00371071
ENSDARG00000017661	1.0 ppm	Male	Brain	-1.17477	0.00212319
ENSDARG00000100607	1.0 ppm	Male	Brain	-1.17234	0.00148932
ENSDARG00000036911	1.0 ppm	Male	Brain	-1.17168	0.000784033
ENSDARG00000010098	1.0 ppm	Male	Brain	-1.17099	0.00296841
ENSDARG00000061602	1.0 ppm	Male	Brain	-1.17059	0.00232907
ENSDARG00000000370	1.0 ppm	Male	Brain	-1.16904	0.00318932
ENSDARG00000079639	1.0 ppm	Male	Brain	-1.1687	0.00916196
ENSDARG00000109263	1.0 ppm	Male	Brain	-1.16667	0.00656164
ENSDARG00000077023	1.0 ppm	Male	Brain	-1.16648	0.00057607
ENSDARG00000077545	1.0 ppm	Male	Brain	-1.16612	0.000976114
ENSDARG00000078703	1.0 ppm	Male	Brain	-1.16526	0.00103815
ENSDARG00000075815	1.0 ppm	Male	Brain	-1.16385	0.000973789
ENSDARG00000105972	1.0 ppm	Male	Brain	-1.16373	0.0125219
ENSDARG00000005786	1.0 ppm	Male	Brain	-1.16371	0.00478008
ENSDARG00000060521	1.0 ppm	Male	Brain	-1.16312	0.00767308
ENSDARG00000042329	1.0 ppm	Male	Brain	-1.16245	0.00537351
ENSDARG00000043394	1.0 ppm	Male	Brain	-1.16191	0.00322982
ENSDARG00000007412	1.0 ppm	Male	Brain	-1.16187	0.0142936
ENSDARG00000013397	1.0 ppm	Male	Brain	-1.16169	0.0130378
ENSDARG00000075853	1.0 ppm	Male	Brain	-1.16109	0.00414765
ENSDARG00000090815	1.0 ppm	Male	Brain	-1.15977	0.00627481
ENSDARG00000041140	1.0 ppm	Male	Brain	-1.15853	1.81898e-05
ENSDARG00000101028	1.0 ppm	Male	Brain	-1.15828	0.0124138
ENSDARG00000023900	1.0 ppm	Male	Brain	-1.15636	0.0153763
ENSDARG00000018688	1.0 ppm	Male	Brain	-1.15591	0.0148096
ENSDARG00000055302	1.0 ppm	Male	Brain	-1.15563	0.00277195
ENSDARG00000078169	1.0 ppm	Male	Brain	-1.15401	0.00497375
ENSDARG00000099844	1.0 ppm	Male	Brain	-1.1534	0.015467
ENSDARG00000074702	1.0 ppm	Male	Brain	-1.15326	0.0146485
ENSDARG00000003701	1.0 ppm	Male	Brain	-1.15318	0.00195363
ENSDARG00000058367	1.0 ppm	Male	Brain	-1.1521	0.00253132
ENSDARG00000038974	1.0 ppm	Male	Brain	-1.15131	0.0112705
ENSDARG00000079276	1.0 ppm	Male	Brain	-1.1509	0.00106633
ENSDARG00000070730	1.0 ppm	Male	Brain	-1.15077	0.0149592
ENSDARG00000060498	1.0 ppm	Male	Brain	-1.14956	1.91289e-05
ENSDARG00000034321	1.0 ppm	Male	Brain	-1.14925	2.50128e-05
ENSDARG00000010207	1.0 ppm	Male	Brain	-1.14885	0.0102991
ENSDARG00000093799	1.0 ppm	Male	Brain	-1.14793	0.000172687
ENSDARG00000031954	1.0 ppm	Male	Brain	-1.14771	0.00507883
ENSDARG00000061960	1.0 ppm	Male	Brain	-1.14664	0.0128614
ENSDARG00000070498	1.0 ppm	Male	Brain	-1.14465	0.000422683
ENSDARG00000012499	1.0 ppm	Male	Brain	-1.14442	2.79193e-05
ENSDARG00000097017	1.0 ppm	Male	Brain	-1.14383	0.000239065
ENSDARG00000055825	1.0 ppm	Male	Brain	-1.14342	0.0154769
ENSDARG00000044053	1.0 ppm	Male	Brain	-1.14334	0.000667631
ENSDARG00000070522	1.0 ppm	Male	Brain	-1.14276	0.00486478
ENSDARG00000078125	1.0 ppm	Male	Brain	-1.14105	0.0145463
ENSDARG00000062887	1.0 ppm	Male	Brain	-1.14032	0.0173289
ENSDARG00000041086	1.0 ppm	Male	Brain	-1.13984	0.0145429
ENSDARG00000069954	1.0 ppm	Male	Brain	-1.13975	0.0121821
ENSDARG00000077818	1.0 ppm	Male	Brain	-1.13948	0.00328948
ENSDARG00000039093	1.0 ppm	Male	Brain	-1.13942	0.000115541
ENSDARG00000053956	1.0 ppm	Male	Brain	-1.13917	0.00197443
ENSDARG00000062024	1.0 ppm	Male	Brain	-1.13907	0.00066362
ENSDARG00000061718	1.0 ppm	Male	Brain	-1.13897	0.000367176
ENSDARG00000074794	1.0 ppm	Male	Brain	-1.13868	0.0159931
ENSDARG00000041248	1.0 ppm	Male	Brain	-1.13819	0.00559226
ENSDARG00000009941	1.0 ppm	Male	Brain	-1.1372	0.00121449
ENSDARG00000073753	1.0 ppm	Male	Brain	-1.13716	0.00554945
ENSDARG00000010023	1.0 ppm	Male	Brain	-1.13591	0.00696847
ENSDARG00000014866	1.0 ppm	Male	Brain	-1.13559	0.0143364
ENSDARG00000068989	1.0 ppm	Male	Brain	-1.13558	0.00121516
ENSDARG00000009281	1.0 ppm	Male	Brain	-1.13552	0.0130697
ENSDARG00000044436	1.0 ppm	Male	Brain	-1.13523	0.013741
ENSDARG00000078258	1.0 ppm	Male	Brain	-1.13506	0.00438456
ENSDARG00000074131	1.0 ppm	Male	Brain	-1.13488	0.00112136
ENSDARG00000026811	1.0 ppm	Male	Brain	-1.13347	0.0129778
ENSDARG00000042608	1.0 ppm	Male	Brain	-1.13342	0.000507681
ENSDARG00000059836	1.0 ppm	Male	Brain	-1.13248	0.000317053
ENSDARG00000102142	1.0 ppm	Male	Brain	-1.13138	0.00798875
ENSDARG00000088343	1.0 ppm	Male	Brain	-1.1309	0.00259429
ENSDARG00000041483	1.0 ppm	Male	Brain	-1.1307	0.0162893
ENSDARG00000061042	1.0 ppm	Male	Brain	-1.12872	0.0184856
ENSDARG00000074275	1.0 ppm	Male	Brain	-1.12769	0.00100642
ENSDARG00000043451	1.0 ppm	Male	Brain	-1.12725	0.00831186
ENSDARG00000077022	1.0 ppm	Male	Brain	-1.12653	0.0184578
ENSDARG00000042232	1.0 ppm	Male	Brain	-1.12517	0.0112812
ENSDARG00000104119	1.0 ppm	Male	Brain	-1.12504	0.00416652
ENSDARG00000104550	1.0 ppm	Male	Brain	-1.12425	0.0054459
ENSDARG00000102879	1.0 ppm	Male	Brain	-1.12374	0.00389156
ENSDARG00000076434	1.0 ppm	Male	Brain	-1.12315	0.0161072
ENSDARG00000098211	1.0 ppm	Male	Brain	-1.12283	0.0187511
ENSDARG00000103001	1.0 ppm	Male	Brain	-1.12259	0.00155882
ENSDARG00000090142	1.0 ppm	Male	Brain	-1.12175	0.0116002
ENSDARG00000077101	1.0 ppm	Male	Brain	-1.12163	0.0154615
ENSDARG00000014775	1.0 ppm	Male	Brain	-1.12089	0.0172431
ENSDARG00000117369	1.0 ppm	Male	Brain	-1.1206	0.012084
ENSDARG00000010002	1.0 ppm	Male	Brain	-1.1205	0.0129022
ENSDARG00000039901	1.0 ppm	Male	Brain	-1.11452	0.0200526
ENSDARG00000008398	1.0 ppm	Male	Brain	-1.11382	0.00467854
ENSDARG00000074305	1.0 ppm	Male	Brain	-1.11297	0.00450002
ENSDARG00000102307	1.0 ppm	Male	Brain	-1.11212	0.000712465
ENSDARG00000045519	1.0 ppm	Male	Brain	-1.11148	0.0191733
ENSDARG00000027423	1.0 ppm	Male	Brain	-1.11096	0.0206382
ENSDARG00000031888	1.0 ppm	Male	Brain	-1.10903	0.0154186
ENSDARG00000079860	1.0 ppm	Male	Brain	-1.10839	0.00822639
ENSDARG00000020231	1.0 ppm	Male	Brain	-1.10701	0.0183092
ENSDARG00000054378	1.0 ppm	Male	Brain	-1.10635	0.00224093
ENSDARG00000068910	1.0 ppm	Male	Brain	-1.10569	0.00298187
ENSDARG00000078901	1.0 ppm	Male	Brain	-1.10524	0.0145034
ENSDARG00000077205	1.0 ppm	Male	Brain	-1.10518	0.0209735
ENSDARG00000104186	1.0 ppm	Male	Brain	-1.10446	0.0155978
ENSDARG00000087394	1.0 ppm	Male	Brain	-1.10384	0.0213319
ENSDARG00000082084	1.0 ppm	Male	Brain	-1.10313	0.00194269
ENSDARG00000006584	1.0 ppm	Male	Brain	-1.10279	0.000247005
ENSDARG00000089913	1.0 ppm	Male	Brain	-1.10141	0.00775531
ENSDARG00000062744	1.0 ppm	Male	Brain	-1.10062	0.0025508
ENSDARG00000029370	1.0 ppm	Male	Brain	-1.09983	0.0182253
ENSDARG00000117326	1.0 ppm	Male	Brain	-1.09967	0.0217904
ENSDARG00000017429	1.0 ppm	Male	Brain	-1.09891	0.0163345
ENSDARG00000067517	1.0 ppm	Male	Brain	-1.09786	0.0111564
ENSDARG00000117645	1.0 ppm	Male	Brain	-1.09744	0.021851
ENSDARG00000102891	1.0 ppm	Male	Brain	-1.0973	0.00202383
ENSDARG00000055565	1.0 ppm	Male	Brain	-1.09678	0.00816032
ENSDARG00000061759	1.0 ppm	Male	Brain	-1.09629	0.00131872
ENSDARG00000099931	1.0 ppm	Male	Brain	-1.09585	0.0150865
ENSDARG00000105806	1.0 ppm	Male	Brain	-1.09491	0.0195372
ENSDARG00000075858	1.0 ppm	Male	Brain	-1.09491	0.00427898
ENSDARG00000093253	1.0 ppm	Male	Brain	-1.0938	0.00187404
ENSDARG00000014280	1.0 ppm	Male	Brain	-1.09376	0.0158084
ENSDARG00000036999	1.0 ppm	Male	Brain	-1.09171	0.00292629
ENSDARG00000061723	1.0 ppm	Male	Brain	-1.09042	0.022207
ENSDARG00000018896	1.0 ppm	Male	Brain	-1.08924	0.0221083
ENSDARG00000090387	1.0 ppm	Male	Brain	-1.08909	0.0225336
ENSDARG00000018782	1.0 ppm	Male	Brain	-1.08854	0.00646428
ENSDARG00000063684	1.0 ppm	Male	Brain	-1.08819	0.0011129
ENSDARG00000044847	1.0 ppm	Male	Brain	-1.08812	0.000757793
ENSDARG00000081938	1.0 ppm	Male	Brain	-1.08741	0.00871766
ENSDARG00000061690	1.0 ppm	Male	Brain	-1.08727	0.0103414
ENSDARG00000102198	1.0 ppm	Male	Brain	-1.08674	0.000427967
ENSDARG00000074316	1.0 ppm	Male	Brain	-1.08622	0.021045
ENSDARG00000076829	1.0 ppm	Male	Brain	-1.086	0.0174334
ENSDARG00000007398	1.0 ppm	Male	Brain	-1.08545	0.00638333
ENSDARG00000105271	1.0 ppm	Male	Brain	-1.08453	0.00338952
ENSDARG00000070423	1.0 ppm	Male	Brain	-1.08379	0.0168114
ENSDARG00000088307	1.0 ppm	Male	Brain	-1.08344	0.0226862
ENSDARG00000061738	1.0 ppm	Male	Brain	-1.08318	0.00435461
ENSDARG00000059707	1.0 ppm	Male	Brain	-1.08213	0.0199424
ENSDARG00000102096	1.0 ppm	Male	Brain	-1.08209	0.00259757
ENSDARG00000094214	1.0 ppm	Male	Brain	-1.08099	0.0137185
ENSDARG00000038709	1.0 ppm	Male	Brain	-1.08081	0.00190459
ENSDARG00000043012	1.0 ppm	Male	Brain	-1.08076	0.023341
ENSDARG00000008818	1.0 ppm	Male	Brain	-1.08044	0.0207997
ENSDARG00000041586	1.0 ppm	Male	Brain	-1.08007	0.00411536
ENSDARG00000041572	1.0 ppm	Male	Brain	-1.07981	0.017099
ENSDARG00000006580	1.0 ppm	Male	Brain	-1.07904	0.0132218
ENSDARG00000078722	1.0 ppm	Male	Brain	-1.07746	0.0165599
ENSDARG00000078645	1.0 ppm	Male	Brain	-1.07743	0.0228791
ENSDARG00000060566	1.0 ppm	Male	Brain	-1.07713	0.0185676
ENSDARG00000092498	1.0 ppm	Male	Brain	-1.07647	0.0236994
ENSDARG00000073784	1.0 ppm	Male	Brain	-1.0761	0.0150629
ENSDARG00000101933	1.0 ppm	Male	Brain	-1.07603	0.0195287
ENSDARG00000089720	1.0 ppm	Male	Brain	-1.07511	0.00546113
ENSDARG00000061819	1.0 ppm	Male	Brain	-1.07509	0.0138321
ENSDARG00000100717	1.0 ppm	Male	Brain	-1.07486	0.0163486
ENSDARG00000074244	1.0 ppm	Male	Brain	-1.07415	0.0230938
ENSDARG00000058949	1.0 ppm	Male	Brain	-1.07391	0.0168374
ENSDARG00000060539	1.0 ppm	Male	Brain	-1.07383	0.0160829
ENSDARG00000078139	1.0 ppm	Male	Brain	-1.0733	0.00978369
ENSDARG00000100497	1.0 ppm	Male	Brain	-1.07302	0.0214951
ENSDARG00000103413	1.0 ppm	Male	Brain	-1.07258	0.00362475
ENSDARG00000036569	1.0 ppm	Male	Brain	-1.07005	0.0040922
ENSDARG00000020741	1.0 ppm	Male	Brain	-1.06967	0.0257418
ENSDARG00000061014	1.0 ppm	Male	Brain	-1.06837	0.0240935
ENSDARG00000007812	1.0 ppm	Male	Brain	-1.06705	0.00417588
ENSDARG00000062934	1.0 ppm	Male	Brain	-1.06639	0.0193954
ENSDARG00000103190	1.0 ppm	Male	Brain	-1.06617	0.00367413
ENSDARG00000017254	1.0 ppm	Male	Brain	-1.06586	0.0257631
ENSDARG00000022413	1.0 ppm	Male	Brain	-1.06415	0.0256662
ENSDARG00000102340	1.0 ppm	Male	Brain	-1.06362	0.000281956
ENSDARG00000017162	1.0 ppm	Male	Brain	-1.06318	0.0122716
ENSDARG00000099304	1.0 ppm	Male	Brain	-1.06281	0.0197341
ENSDARG00000005606	1.0 ppm	Male	Brain	-1.06264	0.00232808
ENSDARG00000035660	1.0 ppm	Male	Brain	-1.06135	0.0140024
ENSDARG00000055133	1.0 ppm	Male	Brain	-1.06115	0.0172713
ENSDARG00000017542	1.0 ppm	Male	Brain	-1.06065	0.00140997
ENSDARG00000090768	1.0 ppm	Male	Brain	-1.05948	0.00412143
ENSDARG00000061414	1.0 ppm	Male	Brain	-1.05936	0.00277191
ENSDARG00000103609	1.0 ppm	Male	Brain	-1.05893	0.0256957
ENSDARG00000103651	1.0 ppm	Male	Brain	-1.0578	0.0272628
ENSDARG00000068624	1.0 ppm	Male	Brain	-1.05744	0.00166063
ENSDARG00000101090	1.0 ppm	Male	Brain	-1.05732	0.0102858
ENSDARG00000062640	1.0 ppm	Male	Brain	-1.05716	0.0269186
ENSDARG00000027017	1.0 ppm	Male	Brain	-1.0568	0.0270903
ENSDARG00000101894	1.0 ppm	Male	Brain	-1.05672	0.0269224
ENSDARG00000075331	1.0 ppm	Male	Brain	-1.0563	0.00212218
ENSDARG00000100715	1.0 ppm	Male	Brain	-1.05589	0.0072929
ENSDARG00000044514	1.0 ppm	Male	Brain	-1.05493	0.00445107
ENSDARG00000076027	1.0 ppm	Male	Brain	-1.05442	0.0109088
ENSDARG00000101563	1.0 ppm	Male	Brain	-1.05317	0.0245807
ENSDARG00000088825	1.0 ppm	Male	Brain	-1.05309	0.0017853
ENSDARG00000071059	1.0 ppm	Male	Brain	-1.05228	0.000486597
ENSDARG00000052565	1.0 ppm	Male	Brain	-1.05177	0.0055576
ENSDARG00000104259	1.0 ppm	Male	Brain	-1.05164	0.00945739
ENSDARG00000011941	1.0 ppm	Male	Brain	-1.05103	0.00359392
ENSDARG00000102403	1.0 ppm	Male	Brain	-1.05014	0.000608123
ENSDARG00000027079	1.0 ppm	Male	Brain	-1.0499	0.0219677
ENSDARG00000006409	1.0 ppm	Male	Brain	-1.04926	0.0132118
ENSDARG00000036005	1.0 ppm	Male	Brain	-1.04901	0.0126821
ENSDARG00000071197	1.0 ppm	Male	Brain	-1.04885	0.00776109
ENSDARG00000004151	1.0 ppm	Male	Brain	-1.04723	0.0290584
ENSDARG00000011703	1.0 ppm	Male	Brain	-1.04696	0.00576601
ENSDARG00000095819	1.0 ppm	Male	Brain	-1.04609	0.0261544
ENSDARG00000097875	1.0 ppm	Male	Brain	-1.04548	0.00300586
ENSDARG00000010519	1.0 ppm	Male	Brain	-1.04547	7.23177e-05
ENSDARG00000073914	1.0 ppm	Male	Brain	-1.04251	0.00633057
ENSDARG00000076001	1.0 ppm	Male	Brain	-1.0423	0.00230994
ENSDARG00000112370	1.0 ppm	Male	Brain	-1.04225	0.00335887
ENSDARG00000012403	1.0 ppm	Male	Brain	-1.0421	0.00781461
ENSDARG00000055429	1.0 ppm	Male	Brain	-1.04176	0.0261928
ENSDARG00000088923	1.0 ppm	Male	Brain	-1.03992	0.0290126
ENSDARG00000043479	1.0 ppm	Male	Brain	-1.03945	0.0303453
ENSDARG00000099745	1.0 ppm	Male	Brain	-1.03924	0.000660191
ENSDARG00000075269	1.0 ppm	Male	Brain	-1.03908	0.00155253
ENSDARG00000042123	1.0 ppm	Male	Brain	-1.0389	0.00534488
ENSDARG00000005394	1.0 ppm	Male	Brain	-1.0381	0.0186841
ENSDARG00000018165	1.0 ppm	Male	Brain	-1.03755	0.0198578
ENSDARG00000101982	1.0 ppm	Male	Brain	-1.03749	0.00247845
ENSDARG00000075098	1.0 ppm	Male	Brain	-1.03589	0.0218045
ENSDARG00000008503	1.0 ppm	Male	Brain	-1.03383	0.00353341
ENSDARG00000069608	1.0 ppm	Male	Brain	-1.03345	0.0295414
ENSDARG00000044341	1.0 ppm	Male	Brain	-1.03227	0.0252295
ENSDARG00000039899	1.0 ppm	Male	Brain	-1.032	0.0158404
ENSDARG00000030224	1.0 ppm	Male	Brain	-1.032	0.0051255
ENSDARG00000052697	1.0 ppm	Male	Brain	-1.03127	0.00300979
ENSDARG00000052277	1.0 ppm	Male	Brain	-1.03122	0.019691
ENSDARG00000069560	1.0 ppm	Male	Brain	-1.03085	0.0292045
ENSDARG00000100642	1.0 ppm	Male	Brain	-1.03045	0.0217851
ENSDARG00000075564	1.0 ppm	Male	Brain	-1.03	0.0265737
ENSDARG00000099946	1.0 ppm	Male	Brain	-1.02973	0.0199391
ENSDARG00000104442	1.0 ppm	Male	Brain	-1.02972	0.00364486
ENSDARG00000014875	1.0 ppm	Male	Brain	-1.02898	0.0204086
ENSDARG00000074298	1.0 ppm	Male	Brain	-1.02863	0.0102728
ENSDARG00000018393	1.0 ppm	Male	Brain	-1.02851	0.0191782
ENSDARG00000040853	1.0 ppm	Male	Brain	-1.02741	0.00235148
ENSDARG00000036337	1.0 ppm	Male	Brain	-1.02615	0.0266042
ENSDARG00000030644	1.0 ppm	Male	Brain	-1.02577	0.0126592
ENSDARG00000063069	1.0 ppm	Male	Brain	-1.02536	0.00425962
ENSDARG00000013813	1.0 ppm	Male	Brain	-1.02508	0.024597
ENSDARG00000040684	1.0 ppm	Male	Brain	-1.02495	0.00387823
ENSDARG00000062987	1.0 ppm	Male	Brain	-1.02425	0.000224476
ENSDARG00000094960	1.0 ppm	Male	Brain	-1.02418	0.0307776
ENSDARG00000006990	1.0 ppm	Male	Brain	-1.02275	0.0296036
ENSDARG00000117659	1.0 ppm	Male	Brain	-1.02227	0.0259097
ENSDARG00000012468	1.0 ppm	Male	Brain	-1.02206	0.02847
ENSDARG00000021633	1.0 ppm	Male	Brain	-1.02141	0.0147046
ENSDARG00000071217	1.0 ppm	Male	Brain	-1.02133	0.0304036
ENSDARG00000006372	1.0 ppm	Male	Brain	-1.02101	0.0266639
ENSDARG00000067509	1.0 ppm	Male	Brain	-1.02034	0.0150094
ENSDARG00000061836	1.0 ppm	Male	Brain	-1.01955	0.0104262
ENSDARG00000109715	1.0 ppm	Male	Brain	-1.01893	0.00596757
ENSDARG00000087180	1.0 ppm	Male	Brain	-1.01889	0.0181282
ENSDARG00000100821	1.0 ppm	Male	Brain	-1.01876	0.00344539
ENSDARG00000077229	1.0 ppm	Male	Brain	-1.01861	0.00316605
ENSDARG00000032155	1.0 ppm	Male	Brain	-1.01809	0.00332922
ENSDARG00000062462	1.0 ppm	Male	Brain	-1.01701	0.0294313
ENSDARG00000061454	1.0 ppm	Male	Brain	-1.01686	0.00749149
ENSDARG00000075015	1.0 ppm	Male	Brain	-1.01678	0.0327258
ENSDARG00000037196	1.0 ppm	Male	Brain	-1.01581	0.0151135
ENSDARG00000019116	1.0 ppm	Male	Brain	-1.01512	0.00531996
ENSDARG00000045415	1.0 ppm	Male	Brain	-1.01161	0.00298399
ENSDARG00000071881	1.0 ppm	Male	Brain	-1.01148	0.00785587
ENSDARG00000052894	1.0 ppm	Male	Brain	-1.01134	0.00136281
ENSDARG00000068100	1.0 ppm	Male	Brain	-1.01112	0.0350491
ENSDARG00000060915	1.0 ppm	Male	Brain	-1.0104	0.00416434
ENSDARG00000087143	1.0 ppm	Male	Brain	-1.01034	0.0350891
ENSDARG00000078362	1.0 ppm	Male	Brain	-1.0086	0.0100623
ENSDARG00000015824	1.0 ppm	Male	Brain	-1.00738	0.0268423
ENSDARG00000003069	1.0 ppm	Male	Brain	-1.00691	0.0334691
ENSDARG00000007461	1.0 ppm	Male	Brain	-1.00682	0.00895395
ENSDARG00000103158	1.0 ppm	Male	Brain	-1.00615	0.0356417
ENSDARG00000071501	1.0 ppm	Male	Brain	-1.00549	0.0361734
ENSDARG00000068601	1.0 ppm	Male	Brain	-1.00535	0.0245206
ENSDARG00000093255	1.0 ppm	Male	Brain	-1.00484	0.030405
ENSDARG00000071055	1.0 ppm	Male	Brain	-1.00472	0.00637138
ENSDARG00000020178	1.0 ppm	Male	Brain	-1.00218	0.0114014
ENSDARG00000035949	1.0 ppm	Male	Brain	-1.00076	0.0224018
ENSDARG00000074332	1.0 ppm	Male	Brain	-1.00075	0.00855563
ENSDARG00000074531	1.0 ppm	Male	Brain	-1.00071	0.00691255
ENSDARG00000062633	1.0 ppm	Male	Brain	-0.999869	0.0178539
ENSDARG00000042249	1.0 ppm	Male	Brain	-0.999189	0.0264569
ENSDARG00000016788	1.0 ppm	Male	Brain	-0.998085	0.0212904
ENSDARG00000011845	1.0 ppm	Male	Brain	-0.997347	0.0312765
ENSDARG00000015003	1.0 ppm	Male	Brain	-0.997214	0.0110905
ENSDARG00000102892	1.0 ppm	Male	Brain	-0.996958	0.0215235
ENSDARG00000117691	1.0 ppm	Male	Brain	-0.99689	0.0217185
ENSDARG00000070214	1.0 ppm	Male	Brain	-0.996825	0.0208919
ENSDARG00000077582	1.0 ppm	Male	Brain	-0.99664	0.00887217
ENSDARG00000017173	1.0 ppm	Male	Brain	-0.99644	0.01017
ENSDARG00000063014	1.0 ppm	Male	Brain	-0.995464	0.00391857
ENSDARG00000102138	1.0 ppm	Male	Brain	-0.994782	0.0205261
ENSDARG00000044972	1.0 ppm	Male	Brain	-0.994778	0.00406531
ENSDARG00000045847	1.0 ppm	Male	Brain	-0.994729	0.00240579
ENSDARG00000086573	1.0 ppm	Male	Brain	-0.992493	0.0177186
ENSDARG00000069440	1.0 ppm	Male	Brain	-0.99217	0.00162668
ENSDARG00000103109	1.0 ppm	Male	Brain	-0.991653	0.0126803
ENSDARG00000010844	1.0 ppm	Male	Brain	-0.991368	0.00350744
ENSDARG00000002131	1.0 ppm	Male	Brain	-0.990926	0.00116147
ENSDARG00000014550	1.0 ppm	Male	Brain	-0.990708	0.0325986
ENSDARG00000021979	1.0 ppm	Male	Brain	-0.99066	0.0111821
ENSDARG00000063005	1.0 ppm	Male	Brain	-0.990592	0.0268934
ENSDARG00000014218	1.0 ppm	Male	Brain	-0.989958	0.00424184
ENSDARG00000116066	1.0 ppm	Male	Brain	-0.989682	0.0163053
ENSDARG00000035521	1.0 ppm	Male	Brain	-0.9896	0.0233853
ENSDARG00000043148	1.0 ppm	Male	Brain	-0.989427	0.0193602
ENSDARG00000017522	1.0 ppm	Male	Brain	-0.988825	0.0111168
ENSDARG00000039309	1.0 ppm	Male	Brain	-0.988811	0.019141
ENSDARG00000018032	1.0 ppm	Male	Brain	-0.988738	0.00476865
ENSDARG00000045343	1.0 ppm	Male	Brain	-0.988594	0.0343386
ENSDARG00000076070	1.0 ppm	Male	Brain	-0.988099	0.0392357
ENSDARG00000078638	1.0 ppm	Male	Brain	-0.987968	0.0290661
ENSDARG00000036630	1.0 ppm	Male	Brain	-0.987913	0.0395024
ENSDARG00000070709	1.0 ppm	Male	Brain	-0.987765	0.0320556
ENSDARG00000056683	1.0 ppm	Male	Brain	-0.98734	0.0305555
ENSDARG00000059606	1.0 ppm	Male	Brain	-0.98732	0.00177202
ENSDARG00000034896	1.0 ppm	Male	Brain	-0.987153	0.00568476
ENSDARG00000090481	1.0 ppm	Male	Brain	-0.987059	0.0284827
ENSDARG00000097615	1.0 ppm	Male	Brain	-0.986143	0.00608155
ENSDARG00000074238	1.0 ppm	Male	Brain	-0.985923	0.0280798
ENSDARG00000060578	1.0 ppm	Male	Brain	-0.985148	0.00472944
ENSDARG00000117621	1.0 ppm	Male	Brain	-0.984641	0.0260436
ENSDARG00000060837	1.0 ppm	Male	Brain	-0.984275	0.0125991
ENSDARG00000029639	1.0 ppm	Male	Brain	-0.983996	0.00222005
ENSDARG00000020872	1.0 ppm	Male	Brain	-0.983198	0.0193004
ENSDARG00000005092	1.0 ppm	Male	Brain	-0.982996	0.0392113
ENSDARG00000007856	1.0 ppm	Male	Brain	-0.982619	0.0297897
ENSDARG00000055622	1.0 ppm	Male	Brain	-0.982327	0.0364074
ENSDARG00000030173	1.0 ppm	Male	Brain	-0.980852	0.0404247
ENSDARG00000037810	1.0 ppm	Male	Brain	-0.980823	0.0251707
ENSDARG00000012135	1.0 ppm	Male	Brain	-0.980339	0.000573906
ENSDARG00000008835	1.0 ppm	Male	Brain	-0.980268	0.0361064
ENSDARG00000017444	1.0 ppm	Male	Brain	-0.980118	0.0354258
ENSDARG00000087181	1.0 ppm	Male	Brain	-0.979747	0.000773684
ENSDARG00000060830	1.0 ppm	Male	Brain	-0.97952	0.0343184
ENSDARG00000070187	1.0 ppm	Male	Brain	-0.979147	0.00486829
ENSDARG00000023217	1.0 ppm	Male	Brain	-0.979094	0.0301761
ENSDARG00000103953	1.0 ppm	Male	Brain	-0.978064	0.00107718
ENSDARG00000052604	1.0 ppm	Male	Brain	-0.977712	0.0243531
ENSDARG00000105147	1.0 ppm	Male	Brain	-0.977553	0.0382811
ENSDARG00000094460	1.0 ppm	Male	Brain	-0.977398	0.0275877
ENSDARG00000087517	1.0 ppm	Male	Brain	-0.97702	0.0324352
ENSDARG00000042689	1.0 ppm	Male	Brain	-0.976769	0.0417655
ENSDARG00000079634	1.0 ppm	Male	Brain	-0.975999	0.0337038
ENSDARG00000008593	1.0 ppm	Male	Brain	-0.975398	0.0103335
ENSDARG00000028628	1.0 ppm	Male	Brain	-0.974927	0.0273946
ENSDARG00000069261	1.0 ppm	Male	Brain	-0.974497	0.00512124
ENSDARG00000012449	1.0 ppm	Male	Brain	-0.974191	0.0417413
ENSDARG00000114910	1.0 ppm	Male	Brain	-0.97418	0.0423958
ENSDARG00000002411	1.0 ppm	Male	Brain	-0.974163	0.0396599
ENSDARG00000044216	1.0 ppm	Male	Brain	-0.973518	0.000453893
ENSDARG00000060496	1.0 ppm	Male	Brain	-0.973387	0.00674172
ENSDARG00000092155	1.0 ppm	Male	Brain	-0.972859	0.0419747
ENSDARG00000080128	1.0 ppm	Male	Brain	-0.97228	0.00841853
ENSDARG00000078136	1.0 ppm	Male	Brain	-0.9719	0.0383643
ENSDARG00000103665	1.0 ppm	Male	Brain	-0.971683	0.0349982
ENSDARG00000042807	1.0 ppm	Male	Brain	-0.970885	0.0423
ENSDARG00000096411	1.0 ppm	Male	Brain	-0.97084	0.000474193
ENSDARG00000059287	1.0 ppm	Male	Brain	-0.970116	0.0158335
ENSDARG00000098903	1.0 ppm	Male	Brain	-0.969866	0.0232374
ENSDARG00000068149	1.0 ppm	Male	Brain	-0.969537	0.00131793
ENSDARG00000063054	1.0 ppm	Male	Brain	-0.969454	0.0257123
ENSDARG00000035533	1.0 ppm	Male	Brain	-0.969344	0.0215346
ENSDARG00000033012	1.0 ppm	Male	Brain	-0.969271	0.00432989
ENSDARG00000102883	1.0 ppm	Male	Brain	-0.968874	0.00724221
ENSDARG00000074329	1.0 ppm	Male	Brain	-0.967743	0.00653978
ENSDARG00000076068	1.0 ppm	Male	Brain	-0.967634	0.00290452
ENSDARG00000052766	1.0 ppm	Male	Brain	-0.967297	0.00639223
ENSDARG00000109287	1.0 ppm	Male	Brain	-0.96627	0.0379445
ENSDARG00000104042	1.0 ppm	Male	Brain	-0.966183	0.00379461
ENSDARG00000028800	1.0 ppm	Male	Brain	-0.966054	0.0245159
ENSDARG00000043241	1.0 ppm	Male	Brain	-0.965352	0.028799
ENSDARG00000063535	1.0 ppm	Male	Brain	-0.965157	0.00209253
ENSDARG00000007477	1.0 ppm	Male	Brain	-0.96441	0.0428389
ENSDARG00000021808	1.0 ppm	Male	Brain	-0.964103	0.0148422
ENSDARG00000104631	1.0 ppm	Male	Brain	-0.963772	0.0398859
ENSDARG00000078902	1.0 ppm	Male	Brain	-0.96367	0.0138052
ENSDARG00000075928	1.0 ppm	Male	Brain	-0.963126	0.00290926
ENSDARG00000026907	1.0 ppm	Male	Brain	-0.961724	0.0415447
ENSDARG00000090850	1.0 ppm	Male	Brain	-0.961156	0.0417809
ENSDARG00000098640	1.0 ppm	Male	Brain	-0.960882	0.0413785
ENSDARG00000102210	1.0 ppm	Male	Brain	-0.960711	0.0354879
ENSDARG00000068503	1.0 ppm	Male	Brain	-0.960571	0.0427938
ENSDARG00000062821	1.0 ppm	Male	Brain	-0.959747	0.0407956
ENSDARG00000036848	1.0 ppm	Male	Brain	-0.959745	0.016746
ENSDARG00000094132	1.0 ppm	Male	Brain	-0.959663	0.0051546
ENSDARG00000062573	1.0 ppm	Male	Brain	-0.959068	0.0445992
ENSDARG00000112909	1.0 ppm	Male	Brain	-0.958589	0.0266882
ENSDARG00000002333	1.0 ppm	Male	Brain	-0.958024	0.0452838
ENSDARG00000017047	1.0 ppm	Male	Brain	-0.957174	0.00282357
ENSDARG00000029381	1.0 ppm	Male	Brain	-0.956693	0.0456614
ENSDARG00000077134	1.0 ppm	Male	Brain	-0.956515	0.00454353
ENSDARG00000043480	1.0 ppm	Male	Brain	-0.956423	0.00317599
ENSDARG00000092243	1.0 ppm	Male	Brain	-0.955727	0.0272269
ENSDARG00000035655	1.0 ppm	Male	Brain	-0.955542	0.0458817
ENSDARG00000089213	1.0 ppm	Male	Brain	-0.955492	0.0437952
ENSDARG00000073841	1.0 ppm	Male	Brain	-0.954564	0.0051815
ENSDARG00000030251	1.0 ppm	Male	Brain	-0.953301	0.0439859
ENSDARG00000100965	1.0 ppm	Male	Brain	-0.953281	0.0305865
ENSDARG00000055292	1.0 ppm	Male	Brain	-0.953127	0.00086452
ENSDARG00000040137	1.0 ppm	Male	Brain	-0.950646	0.0465061
ENSDARG00000079326	1.0 ppm	Male	Brain	-0.949961	0.00952622
ENSDARG00000069500	1.0 ppm	Male	Brain	-0.949868	0.0433555
ENSDARG00000109726	1.0 ppm	Male	Brain	-0.94966	0.00787041
ENSDARG00000062909	1.0 ppm	Male	Brain	-0.94932	0.019472
ENSDARG00000042114	1.0 ppm	Male	Brain	-0.949159	0.00292587
ENSDARG00000061486	1.0 ppm	Male	Brain	-0.947785	0.0448597
ENSDARG00000015025	1.0 ppm	Male	Brain	-0.947012	0.0249396
ENSDARG00000074604	1.0 ppm	Male	Brain	-0.946866	0.0276726
ENSDARG00000020176	1.0 ppm	Male	Brain	-0.946415	0.0485931
ENSDARG00000013830	1.0 ppm	Male	Brain	-0.946162	0.00334388
ENSDARG00000069484	1.0 ppm	Male	Brain	-0.945955	0.00284474
ENSDARG00000070228	1.0 ppm	Male	Brain	-0.945943	0.0460813
ENSDARG00000030803	1.0 ppm	Male	Brain	-0.945378	0.0360772
ENSDARG00000104810	1.0 ppm	Male	Brain	-0.944816	0.0120204
ENSDARG00000075540	1.0 ppm	Male	Brain	-0.944387	0.0491251
ENSDARG00000094426	1.0 ppm	Male	Brain	-0.944272	0.0364312
ENSDARG00000022996	1.0 ppm	Male	Brain	-0.94347	0.04586
ENSDARG00000045789	1.0 ppm	Male	Brain	-0.943445	0.00400371
ENSDARG00000053665	1.0 ppm	Male	Brain	-0.943379	0.0133933
ENSDARG00000058701	1.0 ppm	Male	Brain	-0.943175	0.00364049
ENSDARG00000069654	1.0 ppm	Male	Brain	-0.942645	0.0404136
ENSDARG00000001879	1.0 ppm	Male	Brain	-0.940758	0.012169
ENSDARG00000093216	1.0 ppm	Male	Brain	-0.940481	0.0229886
ENSDARG00000068709	1.0 ppm	Male	Brain	-0.939917	0.013092
ENSDARG00000101081	1.0 ppm	Male	Brain	-0.938642	0.00460955
ENSDARG00000104938	1.0 ppm	Male	Brain	-0.937884	0.0210628
ENSDARG00000005670	1.0 ppm	Male	Brain	-0.936612	0.0336466
ENSDARG00000095704	1.0 ppm	Male	Brain	-0.935977	0.0173415
ENSDARG00000067646	1.0 ppm	Male	Brain	-0.935666	0.0461091
ENSDARG00000056165	1.0 ppm	Male	Brain	-0.934995	0.0342761
ENSDARG00000009958	1.0 ppm	Male	Brain	-0.93463	0.00159295
ENSDARG00000058114	1.0 ppm	Male	Brain	-0.932844	0.0301702
ENSDARG00000063445	1.0 ppm	Male	Brain	-0.932115	0.0132441
ENSDARG00000074310	1.0 ppm	Male	Brain	-0.932006	0.00747463
ENSDARG00000045065	1.0 ppm	Male	Brain	-0.931214	0.0261921
ENSDARG00000011809	1.0 ppm	Male	Brain	-0.93071	0.00555727
ENSDARG00000023886	1.0 ppm	Male	Brain	-0.930592	0.0491969
ENSDARG00000014302	1.0 ppm	Male	Brain	-0.929166	0.00993562
ENSDARG00000078078	1.0 ppm	Male	Brain	-0.928441	0.00324359
ENSDARG00000114958	1.0 ppm	Male	Brain	-0.92664	0.0306708
ENSDARG00000032199	1.0 ppm	Male	Brain	-0.926214	0.0470746
ENSDARG00000070818	1.0 ppm	Male	Brain	-0.925265	0.047057
ENSDARG00000042129	1.0 ppm	Male	Brain	-0.924504	0.0472563
ENSDARG00000104290	1.0 ppm	Male	Brain	-0.923991	0.0108217
ENSDARG00000060756	1.0 ppm	Male	Brain	-0.922475	0.0479141
ENSDARG00000115902	1.0 ppm	Male	Brain	-0.922088	0.0334118
ENSDARG00000078270	1.0 ppm	Male	Brain	-0.922057	0.00298075
ENSDARG00000063075	1.0 ppm	Male	Brain	-0.921661	0.0244664
ENSDARG00000101778	1.0 ppm	Male	Brain	-0.920861	0.0484039
ENSDARG00000089981	1.0 ppm	Male	Brain	-0.920754	0.0017391
ENSDARG00000027290	1.0 ppm	Male	Brain	-0.920636	0.0400174
ENSDARG00000104511	1.0 ppm	Male	Brain	-0.920448	0.0116932
ENSDARG00000019498	1.0 ppm	Male	Brain	-0.920065	0.0215048
ENSDARG00000059340	1.0 ppm	Male	Brain	-0.920004	0.0358042
ENSDARG00000061445	1.0 ppm	Male	Brain	-0.919473	0.00153214
ENSDARG00000002564	1.0 ppm	Male	Brain	-0.918983	0.0432707
ENSDARG00000019501	1.0 ppm	Male	Brain	-0.918979	0.0384802
ENSDARG00000004931	1.0 ppm	Male	Brain	-0.91885	0.00695712
ENSDARG00000074746	1.0 ppm	Male	Brain	-0.918793	0.0454107
ENSDARG00000009594	1.0 ppm	Male	Brain	-0.917045	0.00591791
ENSDARG00000075898	1.0 ppm	Male	Brain	-0.915991	0.0287082
ENSDARG00000094512	1.0 ppm	Male	Brain	-0.914053	0.0199709
ENSDARG00000098802	1.0 ppm	Male	Brain	-0.913432	0.0101398
ENSDARG00000005739	1.0 ppm	Male	Brain	-0.913002	0.0144956
ENSDARG00000090747	1.0 ppm	Male	Brain	-0.912405	0.0373594
ENSDARG00000060030	1.0 ppm	Male	Brain	-0.911834	0.00222254
ENSDARG00000076174	1.0 ppm	Male	Brain	-0.911812	0.0165921
ENSDARG00000001968	1.0 ppm	Male	Brain	-0.91126	0.0497015
ENSDARG00000009796	1.0 ppm	Male	Brain	-0.910552	0.0431449
ENSDARG00000074168	1.0 ppm	Male	Brain	-0.910528	0.000708009
ENSDARG00000027552	1.0 ppm	Male	Brain	-0.909784	0.0135532
ENSDARG00000102565	1.0 ppm	Male	Brain	-0.909734	0.0435883
ENSDARG00000001881	1.0 ppm	Male	Brain	-0.908798	0.0486142
ENSDARG00000068374	1.0 ppm	Male	Brain	-0.907831	0.00183567
ENSDARG00000075393	1.0 ppm	Male	Brain	-0.907352	0.0128569
ENSDARG00000022260	1.0 ppm	Male	Brain	-0.905745	0.0149167
ENSDARG00000063258	1.0 ppm	Male	Brain	-0.905234	0.0305239
ENSDARG00000057403	1.0 ppm	Male	Brain	-0.904214	0.0226598
ENSDARG00000074558	1.0 ppm	Male	Brain	-0.904034	0.0127414
ENSDARG00000076501	1.0 ppm	Male	Brain	-0.90331	0.0222695
ENSDARG00000062765	1.0 ppm	Male	Brain	-0.902612	0.00741703
ENSDARG00000112435	1.0 ppm	Male	Brain	-0.902456	0.014288
ENSDARG00000062108	1.0 ppm	Male	Brain	-0.902265	0.00100523
ENSDARG00000098353	1.0 ppm	Male	Brain	-0.900893	0.00323943
ENSDARG00000031680	1.0 ppm	Male	Brain	-0.900488	0.00666672
ENSDARG00000043716	1.0 ppm	Male	Brain	-0.899322	0.0266726
ENSDARG00000078166	1.0 ppm	Male	Brain	-0.899185	0.013176
ENSDARG00000059058	1.0 ppm	Male	Brain	-0.899168	0.0481509
ENSDARG00000040081	1.0 ppm	Male	Brain	-0.898849	0.0256264
ENSDARG00000100000	1.0 ppm	Male	Brain	-0.89883	0.0272045
ENSDARG00000034528	1.0 ppm	Male	Brain	-0.897593	0.0233985
ENSDARG00000101445	1.0 ppm	Male	Brain	-0.897485	0.00175433
ENSDARG00000040326	1.0 ppm	Male	Brain	-0.896867	0.0001398
ENSDARG00000011582	1.0 ppm	Male	Brain	-0.896474	0.0161207
ENSDARG00000104767	1.0 ppm	Male	Brain	-0.896143	0.036915
ENSDARG00000004132	1.0 ppm	Male	Brain	-0.895767	0.0126844
ENSDARG00000009549	1.0 ppm	Male	Brain	-0.895738	0.0219021
ENSDARG00000004537	1.0 ppm	Male	Brain	-0.894973	0.00665146
ENSDARG00000091619	1.0 ppm	Male	Brain	-0.894303	0.00795136
ENSDARG00000079143	1.0 ppm	Male	Brain	-0.894103	0.0280605
ENSDARG00000078688	1.0 ppm	Male	Brain	-0.893708	0.0456215
ENSDARG00000100620	1.0 ppm	Male	Brain	-0.892664	0.0480189
ENSDARG00000012204	1.0 ppm	Male	Brain	-0.89257	0.00952792
ENSDARG00000044144	1.0 ppm	Male	Brain	-0.891877	0.00606081
ENSDARG00000056961	1.0 ppm	Male	Brain	-0.891304	0.00921661
ENSDARG00000103394	1.0 ppm	Male	Brain	-0.89072	0.0096656
ENSDARG00000059475	1.0 ppm	Male	Brain	-0.890542	0.0236904
ENSDARG00000002607	1.0 ppm	Male	Brain	-0.890353	0.0185264
ENSDARG00000062350	1.0 ppm	Male	Brain	-0.88989	0.0170265
ENSDARG00000062173	1.0 ppm	Male	Brain	-0.889695	0.00987023
ENSDARG00000077352	1.0 ppm	Male	Brain	-0.886582	0.0357791
ENSDARG00000117242	1.0 ppm	Male	Brain	-0.885569	0.047962
ENSDARG00000053122	1.0 ppm	Male	Brain	-0.885541	0.0109257
ENSDARG00000018967	1.0 ppm	Male	Brain	-0.885322	0.0185018
ENSDARG00000005915	1.0 ppm	Male	Brain	-0.884391	0.0409107
ENSDARG00000061458	1.0 ppm	Male	Brain	-0.883589	0.00362148
ENSDARG00000074777	1.0 ppm	Male	Brain	-0.883291	0.00062961
ENSDARG00000102584	1.0 ppm	Male	Brain	-0.882983	0.0262302
ENSDARG00000100670	1.0 ppm	Male	Brain	-0.882287	0.000569522
ENSDARG00000033804	1.0 ppm	Male	Brain	-0.882284	0.0136519
ENSDARG00000075747	1.0 ppm	Male	Brain	-0.880985	0.0370792
ENSDARG00000096306	1.0 ppm	Male	Brain	-0.880409	0.0482192
ENSDARG00000035471	1.0 ppm	Male	Brain	-0.879906	0.0394006
ENSDARG00000025891	1.0 ppm	Male	Brain	-0.879436	0.00100591
ENSDARG00000104082	1.0 ppm	Male	Brain	-0.878859	0.0313457
ENSDARG00000068965	1.0 ppm	Male	Brain	-0.877625	0.0370326
ENSDARG00000060095	1.0 ppm	Male	Brain	-0.876038	0.0275043
ENSDARG00000059939	1.0 ppm	Male	Brain	-0.875581	0.00121301
ENSDARG00000032013	1.0 ppm	Male	Brain	-0.875106	0.00487645
ENSDARG00000006128	1.0 ppm	Male	Brain	-0.87505	0.0011665
ENSDARG00000020871	1.0 ppm	Male	Brain	-0.874531	0.00440986
ENSDARG00000043581	1.0 ppm	Male	Brain	-0.874207	0.0448653
ENSDARG00000101093	1.0 ppm	Male	Brain	-0.873917	0.0285356
ENSDARG00000062530	1.0 ppm	Male	Brain	-0.873441	0.0248226
ENSDARG00000054456	1.0 ppm	Male	Brain	-0.873198	0.00537159
ENSDARG00000088713	1.0 ppm	Male	Brain	-0.872993	0.0216582
ENSDARG00000063568	1.0 ppm	Male	Brain	-0.872973	0.0472537
ENSDARG00000005775	1.0 ppm	Male	Brain	-0.872412	0.00634879
ENSDARG00000018257	1.0 ppm	Male	Brain	-0.872208	0.00791818
ENSDARG00000097842	1.0 ppm	Male	Brain	-0.872088	0.00212883
ENSDARG00000013422	1.0 ppm	Male	Brain	-0.871437	0.0359018
ENSDARG00000058892	1.0 ppm	Male	Brain	-0.871266	0.00208485
ENSDARG00000071325	1.0 ppm	Male	Brain	-0.870578	0.0465039
ENSDARG00000074623	1.0 ppm	Male	Brain	-0.869899	0.0257796
ENSDARG00000001154	1.0 ppm	Male	Brain	-0.868711	0.0022047
ENSDARG00000023318	1.0 ppm	Male	Brain	-0.867575	0.00828725
ENSDARG00000089355	1.0 ppm	Male	Brain	-0.867555	0.0118907
ENSDARG00000009689	1.0 ppm	Male	Brain	-0.867485	0.0237472
ENSDARG00000018153	1.0 ppm	Male	Brain	-0.866526	0.0177089
ENSDARG00000013704	1.0 ppm	Male	Brain	-0.864296	0.00931113
ENSDARG00000009026	1.0 ppm	Male	Brain	-0.863729	0.00668056
ENSDARG00000103244	1.0 ppm	Male	Brain	-0.863671	0.0492871
ENSDARG00000015174	1.0 ppm	Male	Brain	-0.862785	0.00366898
ENSDARG00000104831	1.0 ppm	Male	Brain	-0.862597	0.0424898
ENSDARG00000020057	1.0 ppm	Male	Brain	-0.861589	0.0400558
ENSDARG00000086345	1.0 ppm	Male	Brain	-0.861179	0.0330421
ENSDARG00000105503	1.0 ppm	Male	Brain	-0.860683	0.000524552
ENSDARG00000100467	1.0 ppm	Male	Brain	-0.860634	0.0127025
ENSDARG00000077047	1.0 ppm	Male	Brain	-0.858479	0.00512971
ENSDARG00000041407	1.0 ppm	Male	Brain	-0.857695	0.00282819
ENSDARG00000115987	1.0 ppm	Male	Brain	-0.857654	0.0392026
ENSDARG00000117299	1.0 ppm	Male	Brain	-0.857327	0.0329935
ENSDARG00000077544	1.0 ppm	Male	Brain	-0.856194	0.0165831
ENSDARG00000069171	1.0 ppm	Male	Brain	-0.856158	0.0128741
ENSDARG00000019707	1.0 ppm	Male	Brain	-0.855037	0.00532337
ENSDARG00000058740	1.0 ppm	Male	Brain	-0.854524	0.0381747
ENSDARG00000102831	1.0 ppm	Male	Brain	-0.854364	0.0220832
ENSDARG00000101900	1.0 ppm	Male	Brain	-0.85142	0.00986341
ENSDARG00000014139	1.0 ppm	Male	Brain	-0.85076	0.0243794
ENSDARG00000098871	1.0 ppm	Male	Brain	-0.8499	0.0374132
ENSDARG00000075612	1.0 ppm	Male	Brain	-0.849693	0.00512159
ENSDARG00000031387	1.0 ppm	Male	Brain	-0.849432	0.0462971
ENSDARG00000099060	1.0 ppm	Male	Brain	-0.848924	0.0218218
ENSDARG00000062190	1.0 ppm	Male	Brain	-0.848659	0.00368747
ENSDARG00000016897	1.0 ppm	Male	Brain	-0.8475	0.0370311
ENSDARG00000035074	1.0 ppm	Male	Brain	-0.846449	0.0153921
ENSDARG00000063583	1.0 ppm	Male	Brain	-0.84616	0.0384585
ENSDARG00000000151	1.0 ppm	Male	Brain	-0.845486	0.00647382
ENSDARG00000101569	1.0 ppm	Male	Brain	-0.843793	0.0066968
ENSDARG00000062476	1.0 ppm	Male	Brain	-0.843494	0.00973749
ENSDARG00000029692	1.0 ppm	Male	Brain	-0.843427	0.0166653
ENSDARG00000017220	1.0 ppm	Male	Brain	-0.84259	0.00749348
ENSDARG00000053026	1.0 ppm	Male	Brain	-0.840685	0.0086037
ENSDARG00000078947	1.0 ppm	Male	Brain	-0.840235	0.031513
ENSDARG00000076380	1.0 ppm	Male	Brain	-0.83852	0.00418043
ENSDARG00000023815	1.0 ppm	Male	Brain	-0.837989	0.0229994
ENSDARG00000032865	1.0 ppm	Male	Brain	-0.837867	0.00822166
ENSDARG00000074030	1.0 ppm	Male	Brain	-0.836935	0.0207473
ENSDARG00000040536	1.0 ppm	Male	Brain	-0.835044	0.0381753
ENSDARG00000040854	1.0 ppm	Male	Brain	-0.834443	0.0119682
ENSDARG00000018716	1.0 ppm	Male	Brain	-0.834429	0.0228859
ENSDARG00000008287	1.0 ppm	Male	Brain	-0.834078	0.030393
ENSDARG00000098566	1.0 ppm	Male	Brain	-0.833974	0.0400428
ENSDARG00000019842	1.0 ppm	Male	Brain	-0.833616	0.00192501
ENSDARG00000039385	1.0 ppm	Male	Brain	-0.833267	0.0395699
ENSDARG00000015252	1.0 ppm	Male	Brain	-0.830951	0.0349716
ENSDARG00000074041	1.0 ppm	Male	Brain	-0.830008	0.0149258
ENSDARG00000102394	1.0 ppm	Male	Brain	-0.829942	0.0181867
ENSDARG00000058090	1.0 ppm	Male	Brain	-0.828788	0.0454253
ENSDARG00000079581	1.0 ppm	Male	Brain	-0.828489	0.0492179
ENSDARG00000004594	1.0 ppm	Male	Brain	-0.827765	0.039476
ENSDARG00000042087	1.0 ppm	Male	Brain	-0.827609	0.0114932
ENSDARG00000103802	1.0 ppm	Male	Brain	-0.826531	0.00411759
ENSDARG00000054984	1.0 ppm	Male	Brain	-0.826324	0.0396746
ENSDARG00000078317	1.0 ppm	Male	Brain	-0.82605	0.00814193
ENSDARG00000074443	1.0 ppm	Male	Brain	-0.82571	0.00455244
ENSDARG00000063186	1.0 ppm	Male	Brain	-0.824092	0.0439298
ENSDARG00000036650	1.0 ppm	Male	Brain	-0.823023	0.0266481
ENSDARG00000100854	1.0 ppm	Male	Brain	-0.822476	0.0205342
ENSDARG00000101858	1.0 ppm	Male	Brain	-0.821069	0.0105812
ENSDARG00000088277	1.0 ppm	Male	Brain	-0.820832	0.0292783
ENSDARG00000052019	1.0 ppm	Male	Brain	-0.819665	0.00498771
ENSDARG00000074137	1.0 ppm	Male	Brain	-0.818982	0.0468706
ENSDARG00000076729	1.0 ppm	Male	Brain	-0.818532	0.0263837
ENSDARG00000086626	1.0 ppm	Male	Brain	-0.818246	0.00096419
ENSDARG00000045802	1.0 ppm	Male	Brain	-0.818161	0.0439039
ENSDARG00000061108	1.0 ppm	Male	Brain	-0.817645	0.00179766
ENSDARG00000069361	1.0 ppm	Male	Brain	-0.817592	0.0161426
ENSDARG00000032601	1.0 ppm	Male	Brain	-0.817001	0.0190102
ENSDARG00000070839	1.0 ppm	Male	Brain	-0.816829	0.0183286
ENSDARG00000090764	1.0 ppm	Male	Brain	-0.815544	0.000497883
ENSDARG00000116815	1.0 ppm	Male	Brain	-0.81553	0.0235706
ENSDARG00000011333	1.0 ppm	Male	Brain	-0.814038	0.0356446
ENSDARG00000098612	1.0 ppm	Male	Brain	-0.81386	0.0131619
ENSDARG00000074645	1.0 ppm	Male	Brain	-0.813638	0.0372512
ENSDARG00000090381	1.0 ppm	Male	Brain	-0.813287	0.00492645
ENSDARG00000006837	1.0 ppm	Male	Brain	-0.812513	0.0304457
ENSDARG00000113702	1.0 ppm	Male	Brain	-0.812033	0.0254325
ENSDARG00000077372	1.0 ppm	Male	Brain	-0.811951	0.0361311
ENSDARG00000063264	1.0 ppm	Male	Brain	-0.811745	0.0103698
ENSDARG00000026225	1.0 ppm	Male	Brain	-0.811716	0.0306367
ENSDARG00000012219	1.0 ppm	Male	Brain	-0.811549	0.0179468
ENSDARG00000060008	1.0 ppm	Male	Brain	-0.811277	0.0478945
ENSDARG00000069113	1.0 ppm	Male	Brain	-0.811018	0.00827703
ENSDARG00000101297	1.0 ppm	Male	Brain	-0.810592	0.00565145
ENSDARG00000076865	1.0 ppm	Male	Brain	-0.808828	0.039576
ENSDARG00000037154	1.0 ppm	Male	Brain	-0.808389	0.0145136
ENSDARG00000070164	1.0 ppm	Male	Brain	-0.808337	0.0469297
ENSDARG00000027131	1.0 ppm	Male	Brain	-0.807651	0.0133603
ENSDARG00000032458	1.0 ppm	Male	Brain	-0.807283	0.000486209
ENSDARG00000076998	1.0 ppm	Male	Brain	-0.805446	0.0313127
ENSDARG00000037286	1.0 ppm	Male	Brain	-0.805165	0.0435475
ENSDARG00000016908	1.0 ppm	Male	Brain	-0.804813	0.0264306
ENSDARG00000069463	1.0 ppm	Male	Brain	-0.804146	0.010229
ENSDARG00000103337	1.0 ppm	Male	Brain	-0.803834	0.0179749
ENSDARG00000101361	1.0 ppm	Male	Brain	-0.803698	0.00210576
ENSDARG00000090942	1.0 ppm	Male	Brain	-0.803646	0.0220813
ENSDARG00000063197	1.0 ppm	Male	Brain	-0.803008	0.0471183
ENSDARG00000101474	1.0 ppm	Male	Brain	-0.802244	0.0410713
ENSDARG00000030326	1.0 ppm	Male	Brain	-0.801265	0.0357832
ENSDARG00000060849	1.0 ppm	Male	Brain	-0.800441	0.017088
ENSDARG00000100082	1.0 ppm	Male	Brain	-0.799365	0.0300668
ENSDARG00000060569	1.0 ppm	Male	Brain	-0.798917	0.00488608
ENSDARG00000010132	1.0 ppm	Male	Brain	-0.798613	0.00647489
ENSDARG00000098349	1.0 ppm	Male	Brain	-0.79741	0.00373332
ENSDARG00000053617	1.0 ppm	Male	Brain	-0.796984	0.0415998
ENSDARG00000024017	1.0 ppm	Male	Brain	-0.794265	0.00176663
ENSDARG00000092067	1.0 ppm	Male	Brain	-0.794024	0.00461263
ENSDARG00000059809	1.0 ppm	Male	Brain	-0.793906	0.029104
ENSDARG00000056659	1.0 ppm	Male	Brain	-0.79379	0.00361503
ENSDARG00000061635	1.0 ppm	Male	Brain	-0.793678	0.00422485
ENSDARG00000039263	1.0 ppm	Male	Brain	-0.793627	0.0396432
ENSDARG00000015627	1.0 ppm	Male	Brain	-0.792756	0.0461953
ENSDARG00000008784	1.0 ppm	Male	Brain	-0.791818	0.0393754
ENSDARG00000042825	1.0 ppm	Male	Brain	-0.791017	0.0150471
ENSDARG00000076357	1.0 ppm	Male	Brain	-0.790051	0.0163102
ENSDARG00000103923	1.0 ppm	Male	Brain	-0.78918	0.0466215
ENSDARG00000001835	1.0 ppm	Male	Brain	-0.788618	0.0436546
ENSDARG00000062268	1.0 ppm	Male	Brain	-0.786947	0.0192112
ENSDARG00000100505	1.0 ppm	Male	Brain	-0.785919	0.0144408
ENSDARG00000035570	1.0 ppm	Male	Brain	-0.78585	0.0193104
ENSDARG00000043644	1.0 ppm	Male	Brain	-0.785208	0.00336243
ENSDARG00000056244	1.0 ppm	Male	Brain	-0.784957	0.0164373
ENSDARG00000057481	1.0 ppm	Male	Brain	-0.784912	0.013332
ENSDARG00000016763	1.0 ppm	Male	Brain	-0.783529	0.0157637
ENSDARG00000101865	1.0 ppm	Male	Brain	-0.781229	0.0394512
ENSDARG00000079329	1.0 ppm	Male	Brain	-0.780335	0.00871166
ENSDARG00000090656	1.0 ppm	Male	Brain	-0.780213	0.0395576
ENSDARG00000059866	1.0 ppm	Male	Brain	-0.778682	0.017051
ENSDARG00000102110	1.0 ppm	Male	Brain	-0.778609	0.0148366
ENSDARG00000030490	1.0 ppm	Male	Brain	-0.777335	0.0407138
ENSDARG00000098968	1.0 ppm	Male	Brain	-0.777051	0.0317303
ENSDARG00000043094	1.0 ppm	Male	Brain	-0.77441	0.038481
ENSDARG00000059925	1.0 ppm	Male	Brain	-0.773769	0.0371231
ENSDARG00000104833	1.0 ppm	Male	Brain	-0.772683	0.031751
ENSDARG00000060297	1.0 ppm	Male	Brain	-0.772638	0.00117015
ENSDARG00000099995	1.0 ppm	Male	Brain	-0.77245	0.00955797
ENSDARG00000046106	1.0 ppm	Male	Brain	-0.77169	0.00682666
ENSDARG00000060868	1.0 ppm	Male	Brain	-0.770567	0.0308007
ENSDARG00000092799	1.0 ppm	Male	Brain	-0.769761	0.0206365
ENSDARG00000101561	1.0 ppm	Male	Brain	-0.76944	0.00331504
ENSDARG00000059596	1.0 ppm	Male	Brain	-0.769377	0.00940519
ENSDARG00000078856	1.0 ppm	Male	Brain	-0.769358	0.0281459
ENSDARG00000083046	1.0 ppm	Male	Brain	-0.768646	0.00593418
ENSDARG00000116871	1.0 ppm	Male	Brain	-0.768196	0.00953448
ENSDARG00000003449	1.0 ppm	Male	Brain	-0.767933	0.02621
ENSDARG00000016336	1.0 ppm	Male	Brain	-0.767864	0.0471659
ENSDARG00000042518	1.0 ppm	Male	Brain	-0.766841	0.00197973
ENSDARG00000044492	1.0 ppm	Male	Brain	-0.765584	0.0427839
ENSDARG00000105288	1.0 ppm	Male	Brain	-0.764253	0.0170798
ENSDARG00000103962	1.0 ppm	Male	Brain	-0.762097	0.0389547
ENSDARG00000042115	1.0 ppm	Male	Brain	-0.762001	0.0233208
ENSDARG00000061057	1.0 ppm	Male	Brain	-0.761419	0.0156535
ENSDARG00000003210	1.0 ppm	Male	Brain	-0.761218	0.0490317
ENSDARG00000006754	1.0 ppm	Male	Brain	-0.761179	0.0093668
ENSDARG00000014287	1.0 ppm	Male	Brain	-0.760426	0.00545216
ENSDARG00000005867	1.0 ppm	Male	Brain	-0.760406	0.00680077
ENSDARG00000099465	1.0 ppm	Male	Brain	-0.759374	0.0445238
ENSDARG00000038635	1.0 ppm	Male	Brain	-0.758922	0.037563
ENSDARG00000037042	1.0 ppm	Male	Brain	-0.757753	0.0252413
ENSDARG00000055698	1.0 ppm	Male	Brain	-0.757512	0.000727731
ENSDARG00000105178	1.0 ppm	Male	Brain	-0.756856	0.0292874
ENSDARG00000087333	1.0 ppm	Male	Brain	-0.756835	0.0423269
ENSDARG00000078250	1.0 ppm	Male	Brain	-0.756091	0.023322
ENSDARG00000043247	1.0 ppm	Male	Brain	-0.75602	0.00990703
ENSDARG00000098823	1.0 ppm	Male	Brain	-0.755621	0.044334
ENSDARG00000076041	1.0 ppm	Male	Brain	-0.752816	0.0396235
ENSDARG00000039987	1.0 ppm	Male	Brain	-0.752237	0.0023589
ENSDARG00000057921	1.0 ppm	Male	Brain	-0.75194	0.0452706
ENSDARG00000055754	1.0 ppm	Male	Brain	-0.751413	0.0218971
ENSDARG00000026882	1.0 ppm	Male	Brain	-0.749666	0.0081176
ENSDARG00000070981	1.0 ppm	Male	Brain	-0.746751	0.0127104
ENSDARG00000111110	1.0 ppm	Male	Brain	-0.746296	0.0112904
ENSDARG00000062164	1.0 ppm	Male	Brain	-0.745691	0.0313876
ENSDARG00000040874	1.0 ppm	Male	Brain	-0.744442	0.0153258
ENSDARG00000014914	1.0 ppm	Male	Brain	-0.744153	0.00386485
ENSDARG00000056720	1.0 ppm	Male	Brain	-0.743431	0.00821698
ENSDARG00000016212	1.0 ppm	Male	Brain	-0.742394	0.0433
ENSDARG00000101903	1.0 ppm	Male	Brain	-0.739883	0.0240503
ENSDARG00000056621	1.0 ppm	Male	Brain	-0.739649	0.010529
ENSDARG00000074671	1.0 ppm	Male	Brain	-0.739537	0.00872051
ENSDARG00000077790	1.0 ppm	Male	Brain	-0.73884	0.0236262
ENSDARG00000045660	1.0 ppm	Male	Brain	-0.738482	0.0423591
ENSDARG00000063068	1.0 ppm	Male	Brain	-0.737576	0.00803554
[truncated: 944 more rows]

## Sheet: 1.0 ppm MG
GeneID	Conc. (ppm)	Sex	Tissue	log2FoldChange	pvalue
[truncated: 415 more rows]
